# Supplementary material for: Syntheses and crystal structures of 4-(4-nitro­phen­yl)piperazin-1-ium benzoate monohydrate and 4-(4-nitro­phen­yl)piperazin-1-ium 2-carb­oxy-4,6-di­nitro­phenolate
Source: Acta Crystallogr E Crystallogr Commun. 2022 Jul 26;78(Pt 8):840–5. doi: 10.1107/S2056989022007472 (PMC9361384; doi:10.1107/S2056989022007472)
Supplement: Supplementary file 1 [file e-78-00840-sup1.cif]

##############################################################################
#                                                                            #
# This CIF contains the data in a paper accepted for publication in          #
# Acta Crystallographica Section E. It conforms to the requirements of       #
# Notes for Authors for Acta Crystallographica Section E, and has been       #
# peer reviewed under the auspices of the IUCr Commission on Journals.       #
#                                                                            #
# Full details of the Crystallographic Information File format               #
# are given in the paper "The Crystallographic Information File (CIF):       #
# a New Standard Archive File for Crystallography" by S. R. Hall, F. H.      #
# Allen and I. D. Brown [Acta Cryst. (1991), A47, 655-685].                  #
#                                                                            #
# The current version of the core CIF dictionary is obtainable from          #
# ftp://ftp.iucr.org/pub/cif_core.dic.                                       #
#                                                                            #
# Software is freely available for graphical display of the structure(s)     #
# in this CIF. For information consult the CIF software page                 #
# http://www.iucr.org/resources/cif/software.                                #
#                                                                            #
# This file may be used for bona fide research purposes within the           #
# scientific community so long as proper attribution is given to the journal # 
# article from which it was obtained.                                        #
#                                                                            #
##############################################################################
data_global
_audit_creation_method     'from SHELXL-2014'
_journal_date_recd_electronic     2022-07-18
_journal_date_accepted     2022-07-20
_journal_name_full     'Acta Crystallographica, Section E'
_journal_year     2022
_journal_volume     78
_journal_issue      8
_journal_page_first     0
_journal_page_last     0
_journal_paper_category     GO
_journal_paper_doi     10.1107/S2056989022007472
_journal_coeditor_code     HB8030
loop_
    _publ_contact_author_name
    _publ_contact_author_address
    _publ_contact_author_email
    'Yathirajan, Hemmige S.'
;  Department of Studies in Chemistry,
University of Mysore,
Manasagangotri, Mysuru-570 006,
India
;
 yathirajan@hotmail.com
_publ_contact_author_fax     ?
_publ_contact_author_phone     ?
_publ_section_title
;
Syntheses and crystal structures of 4-(4-nitrophenyl)piperazin-1-ium benzoate
monohydrate and 4-(4-nitrophenyl)piperazin-1-ium
2-carboxy-4,6-dinitrophenolate
;
loop_
    _publ_author_name
    _publ_author_footnote
    _publ_author_address
    'Shankara Prasad, Holehundi J.' .
;  Department of Chemistry,
Yuvaraja's College,
University of Mysore
Mysore-570 005,
India
;
    'Devaraju' .
;  Department of Chemistry,
Yuvaraja's College,
University of Mysore
Mysore-570 005,
India
;
    'Vinaya' .
;  Department of Studies in Chemistry,
University of Mysore,
Manasagangotri, Mysore-570 006,
India
;
    'Yathirajan, Hemmige S.' .
;  Department of Studies in Chemistry,
University of Mysore,
Manasagangotri, Mysore-570 006,
India
;
    'Parkin, Sean R.' .
;
Department of Chemistry, University of Kentucky,
Lexington, KY 40506, USA
;
    'Glidewell, Christopher' .
;
School of Chemistry, University of St Andrews,
St Andrews, Fife KY16 9ST, UK
;
_publ_section_synopsis
;
Two new salts of the 4-(4-nitrophenyl)piperazin-1-ium cation have been prepared
by co-crystallization with aromatic carboxylic acids. The supramolecular
assembly in the benzoate salt, which crystallizes as a mono-hydrate, is two
dimensional, while that in the 2-carboxy-4,6-dinitrophenolate salt is three
dimensional.
;
data_I
_audit_creation_method     SHELXL-2014
_chemical_name_systematic
;
4-(4-Nitrophenyl)piperazin-1-ium benzoate monohydrate
;
_chemical_name_common     ?
_chemical_formula_moiety     'C10 H14 N3 O2 +, C7 H5 O2 -, H2 O'
_chemical_formula_sum     'C17 H21 N3 O5'
_chemical_formula_iupac     'C10 H14 N3 O2 +, C7 H5 O2 -, H2 O'
_chemical_formula_weight     347.37
_chemical_melting_point     ?
_space_group_crystal_system     triclinic
_space_group_name_H-M_alt     'P -1'
_space_group_name_Hall     '-P 1'
loop_
    _space_group_symop_operation_xyz
    'x, y, z'
    '-x, -y, -z'
_cell_length_a     6.0768(3)
_cell_length_b     7.4427(4)
_cell_length_c     18.4737(9)
_cell_angle_alpha     78.894(2)
_cell_angle_beta     85.870(3)
_cell_angle_gamma     83.668(2)
_cell_volume     813.77(7)
_cell_formula_units_Z     2
_cell_measurement_reflns_used     3737
_cell_measurement_theta_min     2.250
_cell_measurement_theta_max     27.558
_cell_measurement_temperature     90(2)
_exptl_crystal_description     block
_exptl_crystal_colour     'pale yellow'
_exptl_crystal_size_max     0.240
_exptl_crystal_size_mid     0.220
_exptl_crystal_size_min     0.170
_exptl_crystal_density_diffrn     1.418
_exptl_crystal_density_meas     ?
_exptl_crystal_density_method     ?
_exptl_crystal_F_000     368
_exptl_absorpt_coefficient_mu     0.106
_exptl_absorpt_correction_type     multi-scan
_exptl_absorpt_process_details
;
(SADABS; Krause <i>et al.</i>,  2015)
;
_exptl_absorpt_correction_T_min     0.912
_exptl_absorpt_correction_T_max     0.971
_exptl_special_details     ?
_diffrn_ambient_temperature     90(2)
_diffrn_source     'microsource'
_diffrn_radiation_type     MoK\a
_diffrn_radiation_wavelength     0.71073
_diffrn_radiation_monochromator     'multilayer mirror'
_diffrn_measurement_device_type     'Bruker D8 Venture'
_diffrn_measurement_method     '\f and \w scans'
_diffrn_detector_area_resol_mean     ?
_diffrn_reflns_number     27142
_diffrn_reflns_av_R_equivalents     0.0655
_diffrn_reflns_av_unetI/netI     0.0390
_diffrn_reflns_theta_min     2.250
_diffrn_reflns_theta_max     27.558
_diffrn_reflns_theta_full     25.242
_diffrn_measured_fraction_theta_max     0.994
_diffrn_measured_fraction_theta_full     0.995
_diffrn_reflns_limit_h_min     -7
_diffrn_reflns_limit_h_max     7
_diffrn_reflns_limit_k_min     -9
_diffrn_reflns_limit_k_max     9
_diffrn_reflns_limit_l_min     -23
_diffrn_reflns_limit_l_max     23
_diffrn_standards_number     0
_diffrn_standards_interval_count     0
_diffrn_standards_interval_time     0
_diffrn_standards_decay_%     0
_refine_special_details     ?
_reflns_number_total     3737
_reflns_number_gt     3164
_reflns_threshold_expression     'I > 2\s(I)'
_refine_ls_structure_factor_coef     Fsqd
_refine_ls_matrix_type     full
_refine_ls_R_factor_all     0.0450
_refine_ls_R_factor_gt     0.0355
_refine_ls_wR_factor_gt     0.0850
_refine_ls_wR_factor_ref     0.0911
_refine_ls_goodness_of_fit_ref     1.040
_refine_ls_restrained_S_all     1.040
_refine_ls_number_reflns     3737
_refine_ls_number_parameters     238
_refine_ls_number_restraints     0
_refine_ls_hydrogen_treatment     mixed
_refine_ls_weighting_scheme     calc
_refine_ls_weighting_details
              'w=1/[\s^2^(Fo^2^)+(0.0300P)^2^+0.2902P] where P=(Fo^2^+2Fc^2^)/3'
_atom_sites_solution_hydrogens     mixed
_atom_sites_solution_primary     dual
_atom_sites_solution_secondary     ?
_refine_ls_shift/su_max     0.001
_refine_ls_shift/su_mean     0.000
_refine_diff_density_max     0.254
_refine_diff_density_min     -0.196
_refine_ls_extinction_method     none
_refine_ls_extinction_coef     .
loop_
    _atom_type_symbol
    _atom_type_description
    _atom_type_scat_dispersion_real
    _atom_type_scat_dispersion_imag
    _atom_type_scat_source
    'C' 'C' 0.0033 0.0016
                         'International Tables Vol C Tables 4.2.6.8 and 6.1.1.4'
    'H' 'H' 0.0000 0.0000
                         'International Tables Vol C Tables 4.2.6.8 and 6.1.1.4'
    'N' 'N' 0.0061 0.0033
                         'International Tables Vol C Tables 4.2.6.8 and 6.1.1.4'
    'O' 'O' 0.0106 0.0060
                         'International Tables Vol C Tables 4.2.6.8 and 6.1.1.4'
_computing_data_collection
;
APEX3 (Bruker, 2016)
;
_computing_cell_refinement
;
APEX3 (Bruker, 2016)
;
_computing_data_reduction
;
APEX3 (Bruker, 2016)
;
_computing_structure_solution
;
<i>SHELXT2014/5</i> (Sheldrick, 2015a)
;
_computing_structure_refinement
;
SHELXL2014 (Sheldrick, 2015b)
;
_computing_molecular_graphics
;
PLATON (Spek, 2020)
;
_computing_publication_material
;
SHELXL2014 (Sheldrick, 2015b) and PLATON (Spek, 2020)
;
loop_
    _atom_site_type_symbol
    _atom_site_label
    _atom_site_fract_x
    _atom_site_fract_y
    _atom_site_fract_z
    _atom_site_U_iso_or_equiv
    _atom_site_adp_type
    _atom_site_calc_flag
    _atom_site_occupancy
    _atom_site_disorder_assembly
    _atom_site_disorder_group
    N N11 0.22281(16) 0.29238(14) 0.44679(5) 0.0163(2) Uani d 1 . .
    H H11 0.172(2) 0.2234(19) 0.4908(8) 0.020 Uiso d 1 . .
    H H12 0.255(2) 0.403(2) 0.4565(7) 0.020 Uiso d 1 . .
    C C12 0.04640(18) 0.33021(16) 0.39257(6) 0.0175(2) Uani d 1 . .
    H H12A -0.0854 0.3983 0.4129 0.021 Uiso calc 1 . .
    H H12B 0.0020 0.2124 0.3839 0.021 Uiso calc 1 . .
    C C13 0.12736(18) 0.44242(16) 0.32002(6) 0.0172(2) Uani d 1 . .
    H H13A 0.0112 0.4575 0.2838 0.021 Uiso calc 1 . .
    H H13B 0.1524 0.5664 0.3278 0.021 Uiso calc 1 . .
    N N14 0.33332(15) 0.35614(13) 0.28973(5) 0.0147(2) Uani d 1 . .
    C C15 0.50502(18) 0.30670(16) 0.34411(6) 0.0163(2) Uani d 1 . .
    H H15A 0.5561 0.4205 0.3546 0.020 Uiso calc 1 . .
    H H15B 0.6336 0.2365 0.3230 0.020 Uiso calc 1 . .
    C C16 0.42143(19) 0.19258(16) 0.41561(6) 0.0177(2) Uani d 1 . .
    H H16A 0.3830 0.0734 0.4063 0.021 Uiso calc 1 . .
    H H16B 0.5394 0.1671 0.4515 0.021 Uiso calc 1 . .
    C C141 0.40488(18) 0.44038(15) 0.21853(6) 0.0149(2) Uani d 1 . .
    C C142 0.26572(19) 0.57118(16) 0.17307(6) 0.0199(2) Uani d 1 . .
    H H142 0.1188 0.6040 0.1906 0.024 Uiso calc 1 . .
    C C143 0.3394(2) 0.65311(16) 0.10304(6) 0.0213(3) Uani d 1 . .
    H H143 0.2432 0.7399 0.0725 0.026 Uiso calc 1 . .
    C C144 0.5535(2) 0.60750(16) 0.07820(6) 0.0189(2) Uani d 1 . .
    C C145 0.6944(2) 0.47632(16) 0.12051(6) 0.0199(2) Uani d 1 . .
    H H145 0.8406 0.4442 0.1021 0.024 Uiso calc 1 . .
    C C146 0.61972(19) 0.39295(16) 0.18972(6) 0.0178(2) Uani d 1 . .
    H H146 0.7152 0.3015 0.2186 0.021 Uiso calc 1 . .
    N N144 0.63672(18) 0.70469(14) 0.00703(6) 0.0242(2) Uani d 1 . .
    O O141 0.50758(17) 0.81136(14) -0.03222(5) 0.0352(2) Uani d 1 . .
    O O142 0.83458(17) 0.67621(15) -0.01004(6) 0.0421(3) Uani d 1 . .
    C C21 0.13555(18) 0.09842(14) 0.71032(6) 0.0156(2) Uani d 1 . .
    C C22 -0.05414(19) 0.01147(15) 0.73666(6) 0.0170(2) Uani d 1 . .
    H H22 -0.1565 -0.0072 0.7030 0.020 Uiso calc 1 . .
    C C23 -0.0937(2) -0.04784(16) 0.81206(6) 0.0207(2) Uani d 1 . .
    H H23 -0.2239 -0.1058 0.8299 0.025 Uiso calc 1 . .
    C C24 0.0564(2) -0.02246(16) 0.86119(6) 0.0229(3) Uani d 1 . .
    H H24 0.0297 -0.0636 0.9127 0.027 Uiso calc 1 . .
    C C25 0.2458(2) 0.06303(16) 0.83528(7) 0.0236(3) Uani d 1 . .
    H H25 0.3494 0.0793 0.8691 0.028 Uiso calc 1 . .
    C C26 0.2842(2) 0.12465(16) 0.76032(7) 0.0203(2) Uani d 1 . .
    H H26 0.4127 0.1852 0.7429 0.024 Uiso calc 1 . .
    C C27 0.18134(19) 0.16532(15) 0.62878(6) 0.0179(2) Uani d 1 . .
    O O271 0.32916(15) 0.27141(13) 0.61005(5) 0.0293(2) Uani d 1 . .
    O O272 0.06693(14) 0.11185(11) 0.58360(4) 0.02171(19) Uani d 1 . .
    O O31 0.70609(15) 0.35347(12) 0.53628(5) 0.02152(19) Uani d 1 . .
    H H31 0.579(3) 0.325(2) 0.5608(9) 0.032 Uiso d 1 . .
    H H32 0.813(3) 0.268(2) 0.5570(9) 0.032 Uiso d 1 . .
loop_
    _atom_site_aniso_label
    _atom_site_aniso_U_11
    _atom_site_aniso_U_22
    _atom_site_aniso_U_33
    _atom_site_aniso_U_12
    _atom_site_aniso_U_13
    _atom_site_aniso_U_23
    N11 0.0197(5) 0.0150(5) 0.0136(5) -0.0029(4) 0.0017(4) -0.0017(4)
    C12 0.0152(5) 0.0199(6) 0.0168(5) -0.0021(4) 0.0012(4) -0.0027(4)
    C13 0.0147(5) 0.0189(5) 0.0165(5) 0.0002(4) 0.0009(4) -0.0011(4)
    N14 0.0129(4) 0.0170(5) 0.0133(4) -0.0004(4) 0.0003(3) -0.0016(3)
    C15 0.0142(5) 0.0186(5) 0.0153(5) 0.0005(4) -0.0002(4) -0.0023(4)
    C16 0.0189(6) 0.0174(5) 0.0154(5) 0.0014(4) -0.0004(4) -0.0015(4)
    C141 0.0166(5) 0.0138(5) 0.0149(5) -0.0035(4) 0.0003(4) -0.0038(4)
    C142 0.0173(6) 0.0229(6) 0.0178(6) 0.0004(5) 0.0000(4) -0.0011(4)
    C143 0.0238(6) 0.0203(6) 0.0181(6) 0.0008(5) -0.0032(5) -0.0002(4)
    C144 0.0267(6) 0.0166(5) 0.0138(5) -0.0061(5) 0.0018(4) -0.0023(4)
    C145 0.0203(6) 0.0205(6) 0.0186(6) -0.0023(5) 0.0036(4) -0.0048(4)
    C146 0.0181(6) 0.0167(5) 0.0174(5) 0.0009(4) 0.0003(4) -0.0020(4)
    N144 0.0324(6) 0.0222(5) 0.0170(5) -0.0051(4) 0.0035(4) -0.0018(4)
    O141 0.0423(6) 0.0372(6) 0.0203(5) -0.0024(5) -0.0027(4) 0.0089(4)
    O142 0.0364(6) 0.0463(6) 0.0329(5) 0.0013(5) 0.0165(4) 0.0092(5)
    C21 0.0167(5) 0.0110(5) 0.0180(5) 0.0009(4) 0.0008(4) -0.0019(4)
    C22 0.0169(5) 0.0158(5) 0.0186(5) -0.0011(4) 0.0002(4) -0.0043(4)
    C23 0.0226(6) 0.0172(6) 0.0209(6) -0.0024(5) 0.0060(5) -0.0026(4)
    C24 0.0348(7) 0.0164(6) 0.0158(5) 0.0018(5) 0.0008(5) -0.0021(4)
    C25 0.0302(7) 0.0180(6) 0.0236(6) 0.0003(5) -0.0100(5) -0.0047(5)
    C26 0.0190(6) 0.0142(5) 0.0271(6) -0.0019(4) -0.0013(5) -0.0024(4)
    C27 0.0171(5) 0.0130(5) 0.0211(6) 0.0017(4) 0.0036(4) -0.0004(4)
    O271 0.0260(5) 0.0318(5) 0.0282(5) -0.0127(4) 0.0070(4) 0.0012(4)
    O272 0.0275(5) 0.0213(4) 0.0157(4) -0.0036(3) 0.0013(3) -0.0020(3)
    O31 0.0203(4) 0.0214(4) 0.0228(4) -0.0045(4) 0.0042(3) -0.0044(3)
_geom_special_details
;
 All esds (except the esd in the dihedral angle between two l.s. planes)
 are estimated using the full covariance matrix.  The cell esds are taken
 into account individually in the estimation of esds in distances, angles
 and torsion angles; correlations between esds in cell parameters are only
 used when they are defined by crystal symmetry.  An approximate (isotropic)
 treatment of cell esds is used for estimating esds involving l.s. planes.
;
loop_
    _geom_bond_atom_site_label_1
    _geom_bond_atom_site_label_2
    _geom_bond_site_symmetry_2
    _geom_bond_distance
    _geom_bond_publ_flag
    N11 C16 . 1.4857(14) ?
    N11 C12 . 1.4870(14) ?
    N11 H11 . 0.925(14) ?
    N11 H12 . 0.921(15) ?
    C12 C13 . 1.5167(15) ?
    C12 H12A . 0.9900 ?
    C12 H12B . 0.9900 ?
    C13 N14 . 1.4671(14) ?
    C13 H13A . 0.9900 ?
    C13 H13B . 0.9900 ?
    N14 C141 . 1.4044(14) ?
    N14 C15 . 1.4688(14) ?
    C15 C16 . 1.5134(15) ?
    C15 H15A . 0.9900 ?
    C15 H15B . 0.9900 ?
    C16 H16A . 0.9900 ?
    C16 H16B . 0.9900 ?
    C141 C142 . 1.4049(16) ?
    C141 C146 . 1.4081(16) ?
    C142 C143 . 1.3853(16) ?
    C142 H142 . 0.9500 ?
    C143 C144 . 1.3764(17) ?
    C143 H143 . 0.9500 ?
    C144 C145 . 1.3841(17) ?
    C144 N144 . 1.4581(14) ?
    C145 C146 . 1.3780(16) ?
    C145 H145 . 0.9500 ?
    C146 H146 . 0.9500 ?
    N144 O141 . 1.2226(14) ?
    N144 O142 . 1.2268(14) ?
    C21 C26 . 1.3911(16) ?
    C21 C22 . 1.3953(16) ?
    C21 C27 . 1.5084(15) ?
    C22 C23 . 1.3896(16) ?
    C22 H22 . 0.9500 ?
    C23 C24 . 1.3840(18) ?
    C23 H23 . 0.9500 ?
    C24 C25 . 1.3869(18) ?
    C24 H24 . 0.9500 ?
    C25 C26 . 1.3838(17) ?
    C25 H25 . 0.9500 ?
    C26 H26 . 0.9500 ?
    C27 O271 . 1.2476(14) ?
    C27 O272 . 1.2692(14) ?
    O31 H31 . 0.893(17) ?
    O31 H32 . 0.909(17) ?
loop_
    _geom_angle_atom_site_label_1
    _geom_angle_atom_site_label_2
    _geom_angle_atom_site_label_3
    _geom_angle_site_symmetry_1
    _geom_angle_site_symmetry_3
    _geom_angle
    _geom_angle_publ_flag
    C16 N11 C12 . . 109.33(9) ?
    C16 N11 H11 . . 110.2(8) ?
    C12 N11 H11 . . 110.3(8) ?
    C16 N11 H12 . . 111.3(8) ?
    C12 N11 H12 . . 108.0(8) ?
    H11 N11 H12 . . 107.6(12) ?
    N11 C12 C13 . . 110.80(9) ?
    N11 C12 H12A . . 109.5 ?
    C13 C12 H12A . . 109.5 ?
    N11 C12 H12B . . 109.5 ?
    C13 C12 H12B . . 109.5 ?
    H12A C12 H12B . . 108.1 ?
    N14 C13 C12 . . 112.32(9) ?
    N14 C13 H13A . . 109.1 ?
    C12 C13 H13A . . 109.1 ?
    N14 C13 H13B . . 109.1 ?
    C12 C13 H13B . . 109.1 ?
    H13A C13 H13B . . 107.9 ?
    C141 N14 C13 . . 115.67(9) ?
    C141 N14 C15 . . 115.77(9) ?
    C13 N14 C15 . . 112.34(9) ?
    N14 C15 C16 . . 112.12(9) ?
    N14 C15 H15A . . 109.2 ?
    C16 C15 H15A . . 109.2 ?
    N14 C15 H15B . . 109.2 ?
    C16 C15 H15B . . 109.2 ?
    H15A C15 H15B . . 107.9 ?
    N11 C16 C15 . . 110.12(9) ?
    N11 C16 H16A . . 109.6 ?
    C15 C16 H16A . . 109.6 ?
    N11 C16 H16B . . 109.6 ?
    C15 C16 H16B . . 109.6 ?
    H16A C16 H16B . . 108.2 ?
    N14 C141 C142 . . 121.85(10) ?
    N14 C141 C146 . . 120.53(10) ?
    C142 C141 C146 . . 117.62(10) ?
    C143 C142 C141 . . 121.01(11) ?
    C143 C142 H142 . . 119.5 ?
    C141 C142 H142 . . 119.5 ?
    C144 C143 C142 . . 119.36(11) ?
    C144 C143 H143 . . 120.3 ?
    C142 C143 H143 . . 120.3 ?
    C143 C144 C145 . . 121.48(11) ?
    C143 C144 N144 . . 119.32(11) ?
    C145 C144 N144 . . 119.16(11) ?
    C146 C145 C144 . . 119.05(11) ?
    C146 C145 H145 . . 120.5 ?
    C144 C145 H145 . . 120.5 ?
    C145 C146 C141 . . 121.42(10) ?
    C145 C146 H146 . . 119.3 ?
    C141 C146 H146 . . 119.3 ?
    O141 N144 O142 . . 123.28(11) ?
    O141 N144 C144 . . 118.78(11) ?
    O142 N144 C144 . . 117.94(10) ?
    C26 C21 C22 . . 119.26(10) ?
    C26 C21 C27 . . 119.54(10) ?
    C22 C21 C27 . . 121.19(10) ?
    C23 C22 C21 . . 120.20(11) ?
    C23 C22 H22 . . 119.9 ?
    C21 C22 H22 . . 119.9 ?
    C24 C23 C22 . . 119.98(11) ?
    C24 C23 H23 . . 120.0 ?
    C22 C23 H23 . . 120.0 ?
    C23 C24 C25 . . 120.06(11) ?
    C23 C24 H24 . . 120.0 ?
    C25 C24 H24 . . 120.0 ?
    C26 C25 C24 . . 120.10(11) ?
    C26 C25 H25 . . 119.9 ?
    C24 C25 H25 . . 119.9 ?
    C25 C26 C21 . . 120.38(11) ?
    C25 C26 H26 . . 119.8 ?
    C21 C26 H26 . . 119.8 ?
    O271 C27 O272 . . 124.07(11) ?
    O271 C27 C21 . . 117.57(11) ?
    O272 C27 C21 . . 118.35(10) ?
    H31 O31 H32 . . 106.4(14) ?
loop_
    _geom_torsion_atom_site_label_1
    _geom_torsion_atom_site_label_2
    _geom_torsion_atom_site_label_3
    _geom_torsion_atom_site_label_4
    _geom_torsion_site_symmetry_1
    _geom_torsion_site_symmetry_2
    _geom_torsion_site_symmetry_3
    _geom_torsion_site_symmetry_4
    _geom_torsion
    _geom_torsion_publ_flag
    C16 N11 C12 C13 . . . . -58.34(12) ?
    N11 C12 C13 N14 . . . . 54.53(12) ?
    C12 C13 N14 C141 . . . . 172.83(9) ?
    C12 C13 N14 C15 . . . . -51.20(12) ?
    C141 N14 C15 C16 . . . . -171.67(9) ?
    C13 N14 C15 C16 . . . . 52.40(12) ?
    C12 N11 C16 C15 . . . . 59.27(12) ?
    N14 C15 C16 N11 . . . . -56.67(12) ?
    C13 N14 C141 C142 . . . . -13.70(15) ?
    C15 N14 C141 C142 . . . . -148.15(11) ?
    C13 N14 C141 C146 . . . . 167.53(10) ?
    C15 N14 C141 C146 . . . . 33.07(14) ?
    N14 C141 C142 C143 . . . . 179.86(11) ?
    C146 C141 C142 C143 . . . . -1.33(17) ?
    C141 C142 C143 C144 . . . . -1.02(18) ?
    C142 C143 C144 C145 . . . . 2.49(18) ?
    C142 C143 C144 N144 . . . . -174.99(11) ?
    C143 C144 C145 C146 . . . . -1.51(18) ?
    N144 C144 C145 C146 . . . . 175.97(10) ?
    C144 C145 C146 C141 . . . . -0.95(17) ?
    N14 C141 C146 C145 . . . . -178.85(10) ?
    C142 C141 C146 C145 . . . . 2.33(17) ?
    C143 C144 N144 O141 . . . . -7.29(17) ?
    C145 C144 N144 O141 . . . . 175.18(11) ?
    C143 C144 N144 O142 . . . . 171.98(12) ?
    C145 C144 N144 O142 . . . . -5.55(17) ?
    C26 C21 C22 C23 . . . . 0.09(16) ?
    C27 C21 C22 C23 . . . . -179.53(10) ?
    C21 C22 C23 C24 . . . . -0.69(17) ?
    C22 C23 C24 C25 . . . . 0.35(18) ?
    C23 C24 C25 C26 . . . . 0.59(18) ?
    C24 C25 C26 C21 . . . . -1.19(17) ?
    C22 C21 C26 C25 . . . . 0.85(17) ?
    C27 C21 C26 C25 . . . . -179.52(10) ?
    C26 C21 C27 O271 . . . . -12.91(16) ?
    C22 C21 C27 O271 . . . . 166.71(11) ?
    C26 C21 C27 O272 . . . . 167.61(10) ?
    C22 C21 C27 O272 . . . . -12.77(16) ?
loop_
    _geom_hbond_atom_site_label_D
    _geom_hbond_atom_site_label_H
    _geom_hbond_atom_site_label_A
    _geom_hbond_site_symmetry_A
    _geom_hbond_distance_DH
    _geom_hbond_distance_HA
    _geom_hbond_distance_DA
    _geom_hbond_angle_DHA
    _geom_hbond_publ_flag
    N11 H11 O271 . 0.926(14) 2.564(14) 3.1009(13) 117.4(10) y
    N11 H11 O272 . 0.926(14) 1.857(14) 2.7781(12) 172.9(13) y
    N11 H12 O31 2_666 0.920(15) 1.884(15) 2.7965(14) 171.0(12) y
    O31 H31 O271 . 0.892(18) 1.757(18) 2.6486(13) 179(3) y
    O31 H32 O272 1_655 0.908(17) 1.862(17) 2.7581(12) 168.8(16) y
    C12 H12B O272 2_556 0.99 2.45 3.3751(15) 156 y
    C146 H146 Cg1 2_656 0.95 2.67 3.4363(13) 138 y
_shelx_space_group_comment
;
The symmetry employed for this shelxl refinement is uniquely defined
by the following loop, which should always be used as a source of
symmetry information in preference to the above space-group names.
They are only intended as comments.
;
_shelx_estimated_absorpt_T_min     0.975
_shelx_estimated_absorpt_T_max     0.982
_shelx_hkl_file
;
  -1   0   0 642.569 43.9925   6
  -1   0   0 677.067 44.3746   2
  -1   0   0 503.068 44.5184   2
  -1   0   0 600.369 44.3145   3
  -1   0   0 535.535 44.5080   4
  -1   0   0 612.017 43.2168   5
  -1   0   0 550.952 44.3045   6
   1   0   0 666.345 43.2256   5
   1   0   0 579.931 44.6989   2
   1   0   0 666.368 45.1863   2
   1   0   0 646.054 44.4882   3
   1   0   0 588.664 44.6988   4
   1   0   0 554.206 43.7227   6
   1   0   0 539.774 44.1494   6
  -2   0   0 544.463 39.9120   6
  -2   0   0 516.982 41.2715   4
  -2   0   0 520.376 40.9096   6
  -2   0   0 513.290 40.3042   3
  -2   0   0 479.697 41.1802   2
  -2   0   0 544.077 40.4236   2
   2   0   0 461.242 37.8674   5
   2   0   0 490.801 40.2151   6
   2   0   0 512.445 41.1226   4
   2   0   0 497.679 40.3785   3
   2   0   0 540.874 41.8015   2
   2   0   0 557.335 38.4520   6
   2   0   0 519.630 41.2619   2
  -3   0   0 575.213 47.0476   3
  -3   0   0 617.449 48.9404   4
  -3   0   0 642.578 48.6045   6
  -3   0   0 633.835 46.7197   6
  -3   0   0 566.618 48.3791   2
   3   0   0 557.301 45.3646   6
   3   0   0 508.698 47.4202   3
   3   0   0 624.349 49.2424   6
   3   0   0 649.209 49.7164   2
   3   0   0 559.764 48.1203   2
   3   0   0 549.196 43.3984   5
   3   0   0 610.116 50.6971   4
  -4   0   0 72.1906 12.7964   3
  -4   0   0 89.4365 13.8576   6
  -4   0   0 95.8254 12.8538   6
  -4   0   0 69.3125 12.5010   4
  -4   0   0 65.7278 12.2223   2
  -4   0   0 78.7472 13.1715   2
   4   0   0 83.2816 13.8262   4
   4   0   0 89.4244 7.99355   5
   4   0   0 78.2694 12.5719   6
   4   0   0 75.8549 12.3881   3
   4   0   0 91.7248 13.5395   2
   4   0   0 81.8791 14.2430   2
   4   0   0 67.9904 9.99535   6
  -5   0   0 529.447 47.3038   2
  -5   0   0 541.917 47.8081   2
  -5   0   0 485.144 43.2834   6
  -5   0   0 434.367 44.1141   3
  -5   0   0 427.293 45.5919   4
  -5   0   0 485.583 45.7114   6
   5   0   0 516.931 40.9500   6
   5   0   0 498.608 46.7456   2
   5   0   0 515.309 45.2066   3
   5   0   0 482.989 45.4340   4
   5   0   0 503.164 37.1416   5
   5   0   0 470.184 43.4725   6
  -6   0   0 5.59306 6.97350   2
  -6   0   0 9.10798 9.23676   2
  -6   0   0 8.70023 8.87029   6
  -6   0   0 4.16305 7.08043   4
   6   0   0 9.43454 6.05331   6
   6   0   0 5.89990 10.4470   2
   6   0   0 13.9605 11.1235   4
   6   0   0 22.2302 10.0491   6
  -7   0   0 21.8378 9.84123   2
  -7   0   0 3.93785 12.9827   2
  -7   0   0 8.58738 12.4342   6
  -7   0   0 24.0092 12.8096   4
   7   0   0 12.4142 8.03584   6
   7   0   0 8.48041 17.8915   6
   7   0   0 23.6338 14.4185   2
   7  -1   0 -2.4836 7.26816   6
   7  -1   0 8.25052 9.02271   3
   7  -1   0 1.95198 13.2043   2
  -7   1   0 2.34439 11.5785   4
  -7   1   0 17.6714 13.3160   2
  -7   1   0 16.5301 12.7616   6
  -7   1   0 19.8227 18.3217   2
   6  -1   0 49.5642 12.9362   3
   6  -1   0 43.1967 5.97607   5
   6  -1   0 38.7846 12.5186   6
   6  -1   0 46.0261 10.9706   6
   6  -1   0 35.1468 11.9045   2
   6  -1   0 40.8497 6.94941   5
  -6   1   0 32.3059 14.5651   2
  -6   1   0 43.9656 12.9041   2
  -6   1   0 44.8621 14.7257   4
  -6   1   0 45.5817 13.2849   6
   5  -1   0 137.504 18.7472   3
   5  -1   0 137.684 13.1739   5
   5  -1   0 142.728 21.2725   4
   5  -1   0 138.739 21.4000   2
   5  -1   0 149.731 16.7355   6
   5  -1   0 141.642 19.6393   6
   5  -1   0 124.076 20.0456   2
  -5   1   0 126.728 17.6681   6
  -5   1   0 130.757 20.5769   2
  -5   1   0 136.989 20.0046   2
  -5   1   0 158.876 19.7934   3
  -5   1   0 141.608 20.7739   6
  -5   1   0 139.629 20.3247   4
   4  -1   0 1153.61 81.0184   6
   4  -1   0 885.087 84.1763   4
   4  -1   0 1072.16 85.2874   2
   4  -1   0 1096.34 85.2182   2
   4  -1   0 1049.62 82.5668   6
   4  -1   0 1049.06 82.2443   3
   4  -1   0 1044.34 77.9925   5
  -4   1   0 1007.90 85.1584   2
  -4   1   0 979.760 84.3274   6
  -4   1   0 1091.10 85.7337   4
  -4   1   0 1069.56 81.7656   6
  -4   1   0 1072.95 81.9199   3
  -4   1   0 1120.72 86.1248   2
   3  -1   0 19.2396 3.96489   5
   3  -1   0 20.9697 5.52207   3
   3  -1   0 23.9502 6.29499   6
   3  -1   0 16.4570 5.48287   2
   3  -1   0 8.40612 5.53586   4
   3  -1   0 19.5046 5.17771   6
   3  -1   0 25.2335 6.61089   2
  -3   1   0 13.0891 5.84901   6
  -3   1   0 13.0915 4.79226   6
  -3   1   0 14.9878 6.11240   4
  -3   1   0 19.6408 6.42251   2
  -3   1   0 15.8656 5.15212   3
  -3   1   0 5.50962 4.06259   2
   2  -1   0 342.905 28.9435   6
   2  -1   0 332.708 28.3190   3
   2  -1   0 381.377 30.3225   2
   2  -1   0 397.732 30.6502   4
   2  -1   0 354.088 27.9465   6
  -2   1   0 297.242 29.5769   2
  -2   1   0 342.245 27.9278   3
  -2   1   0 326.991 30.4241   4
  -2   1   0 304.077 29.9023   2
  -2   1   0 374.054 29.5126   6
  -2   1   0 389.924 28.4339   6
   0  -1   0 360.485 30.9424   2
   0  -1   0 416.995 31.1062   6
   0  -1   0 382.071 31.0193   2
   0  -1   0 440.672 32.1357   5
   0  -1   0 451.730 30.9564   4
   0  -1   0 441.323 30.6831   6
   0   1   0 406.649 31.0283   2
   0   1   0 365.113 30.4667   6
   0   1   0 392.846 30.8253   4
   0   1   0 461.866 30.6193   2
   0   1   0 467.339 31.2372   6
  -1  -1   0 1920.30 130.671   2
  -1  -1   0 1797.37 132.666   6
  -1  -1   0 1792.10 132.234   6
  -1  -1   0 1887.90 132.762   5
  -1  -1   0 1834.07 131.672   4
  -1  -1   0 1806.86 133.171   2
   1   1   0 1763.40 131.989   6
   1   1   0 1819.96 132.459   6
   1   1   0 1943.14 130.531   2
   1   1   0 1825.08 131.697   4
   1   1   0 1749.08 133.128   2
   1   1   0 1910.50 132.954   5
  -2  -1   0 3208.65 221.022   6
  -2  -1   0 3115.29 227.154   2
  -2  -1   0 3514.62 220.211   6
  -2  -1   0 3171.16 222.653   4
  -2  -1   0 3036.16 224.314   5
  -2  -1   0 3063.12 226.918   3
  -2  -1   0 2948.11 226.896   2
   2   1   0 3186.63 226.947   2
   2   1   0 3038.05 224.722   5
   2   1   0 2994.22 225.575   4
   2   1   0 3137.82 225.641   6
   2   1   0 3033.41 224.631   6
  -3  -1   0 201.696 18.6548   3
  -3  -1   0 202.305 19.2813   2
  -3  -1   0 182.434 14.9046   5
  -3  -1   0 178.614 18.0771   6
  -3  -1   0 163.173 17.2975   4
  -3  -1   0 157.157 16.7645   6
  -3  -1   0 177.169 19.0866   2
   3   1   0 159.861 18.4722   2
   3   1   0 172.444 18.2015   2
   3   1   0 175.462 17.1370   6
   3   1   0 154.377 15.4639   6
   3   1   0 192.099 15.1762   5
   3   1   0 190.715 17.5864   4
  -4  -1   0 2.03191 1.93986   5
  -4  -1   0 5.24904 4.80474   4
  -4  -1   0 -1.2656 3.17513   2
  -4  -1   0 6.56601 4.91365   6
  -4  -1   0 16.1956 5.58397   6
  -4  -1   0 0.68720 5.15871   3
  -4  -1   0 1.90962 5.51162   2
   4   1   0 6.05306 4.03752   2
   4   1   0 3.84563 4.30327   6
   4   1   0 -0.7374 4.66640   4
   4   1   0 0.91778 2.16242   5
   4   1   0 8.80896 3.79087   6
   4   1   0 15.3431 6.94423   2
  -5  -1   0 282.528 28.7463   4
  -5  -1   0 272.557 29.4461   6
  -5  -1   0 251.658 28.9984   2
  -5  -1   0 234.617 28.3431   3
  -5  -1   0 287.870 28.2741   6
   5   1   0 276.704 21.2271   5
   5   1   0 252.897 25.9700   6
   5   1   0 237.116 27.9342   2
   5   1   0 274.321 28.5528   4
  -6  -1   0 35.8317 12.9464   2
  -6  -1   0 40.5518 13.8976   6
  -6  -1   0 44.5019 14.3568   2
  -6  -1   0 57.8296 13.6161   4
   6   1   0 62.7098 14.8465   2
   6   1   0 40.0941 12.4516   6
   6   1   0 46.7763 13.2313   4
  -7  -1   0 25.5519 14.1620   6
  -7  -1   0 16.1567 18.8129   2
  -7  -1   0 48.9171 14.9748   4
  -7  -1   0 64.2627 15.2897   2
   7   1   0 13.4236 7.13077   6
   7   1   0 24.8962 13.1134   6
   7   1   0 41.4182 16.6121   2
   7  -2   0 206.417 19.2847   5
   7  -2   0 211.128 29.7411   3
   7  -2   0 212.501 27.1993   6
   7  -2   0 267.480 36.0102   2
  -7   2   0 186.039 33.6303   2
  -7   2   0 318.225 38.3371   4
  -7   2   0 236.605 34.5801   6
   6  -2   0 19.5255 8.77773   3
   6  -2   0 12.8791 10.3744   2
   6  -2   0 29.1554 9.28191   6
   6  -2   0 13.6426 5.31906   5
  -6   2   0 25.7484 10.4284   6
  -6   2   0 11.5261 11.7759   4
  -6   2   0 24.0797 11.4039   2
   5  -2   0 25.1431 6.53495   5
   5  -2   0 14.9525 9.16031   6
   5  -2   0 15.0654 7.33384   6
   5  -2   0 14.8446 10.7786   2
   5  -2   0 30.0406 8.83635   3
   5  -2   0 18.1382 8.18749   4
   5  -2   0 23.1889 9.26755   2
  -5   2   0 16.2647 7.96080   3
  -5   2   0 6.35327 7.75953   2
  -5   2   0 12.2259 7.40932   6
  -5   2   0 20.0716 9.10191   4
  -5   2   0 26.9992 10.3692   2
   4  -2   0 9.09493 4.25976   6
   4  -2   0 -0.7549 2.89947   5
   4  -2   0 8.63543 7.42862   4
   4  -2   0 4.79216 6.83468   2
   4  -2   0 14.3292 7.51383   6
   4  -2   0 4.24134 4.29546   3
  -4   2   0 5.28068 5.58933   4
  -4   2   0 8.38571 5.45433   2
  -4   2   0 8.39419 4.72511   3
  -4   2   0 14.1610 7.17083   6
  -4   2   0 1.79857 4.06856   2
   3  -2   0 108.450 14.0519   6
   3  -2   0 109.335 14.9829   2
   3  -2   0 106.339 12.4280   6
   3  -2   0 88.7240 13.7737   4
   3  -2   0 128.174 15.3031   2
   3  -2   0 95.8433 12.2376   3
  -3   2   0 94.6493 13.0451   6
  -3   2   0 102.509 14.5809   4
  -3   2   0 89.0977 11.7469   3
  -3   2   0 87.7089 12.1010   6
   2  -2   0 283.012 24.4153   2
   2  -2   0 277.906 24.5513   2
   2  -2   0 236.453 21.4739   3
   2  -2   0 236.580 21.6471   6
  -2   2   0 246.572 23.2070   6
  -2   2   0 212.193 23.0015   2
  -2   2   0 232.394 21.2627   3
  -2   2   0 223.009 23.7760   4
  -2   2   0 318.808 25.5598   2
   1  -2   0 73.2560 9.18697   6
   1  -2   0 94.8187 9.00829   3
   1  -2   0 83.8172 10.0503   2
   1  -2   0 88.5142 10.1539   2
   1  -2   0 88.7692 8.65444   6
   1  -2   0 95.2362 10.1223   4
  -1   2   0 82.2473 10.0083   4
  -1   2   0 92.2224 9.78379   2
  -1   2   0 69.4000 8.16970   3
  -1   2   0 74.1479 9.52660   6
  -1   2   0 68.1130 8.11522   6
  -1   2   0 85.7373 10.0851   2
  -2  -2   0 1114.34 88.7481   5
  -2  -2   0 1304.19 89.5719   2
  -2  -2   0 1177.49 88.5336   6
  -2  -2   0 1097.61 88.2190   6
  -2  -2   0 1078.07 89.6616   2
   2   2   0 1170.06 88.7526   5
   2   2   0 1258.93 86.0214   4
   2   2   0 1259.78 89.0334   2
   2   2   0 1215.92 87.4254   6
   2   2   0 1211.27 89.5559   2
   2   2   0 1212.74 86.7608   6
  -3  -2   0 906.478 78.1823   2
  -3  -2   0 1041.07 74.7121   5
  -3  -2   0 1022.17 76.5222   6
  -3  -2   0 959.595 75.3015   4
  -3  -2   0 1078.00 78.3302   2
  -3  -2   0 996.412 79.0260   3
   3   2   0 1045.91 79.3075   2
   3   2   0 1047.93 76.3888   5
   3   2   0 1023.19 74.5941   6
   3   2   0 985.691 75.5427   6
   3   2   0 998.641 77.7865   2
   3   2   0 982.828 75.3401   4
  -4  -2   0 58.6245 13.4673   2
  -4  -2   0 77.1770 10.6750   4
  -4  -2   0 74.9586 11.6157   6
  -4  -2   0 70.7522 8.26831   5
  -4  -2   0 75.4890 11.6049   6
  -4  -2   0 78.3733 12.1740   2
  -4  -2   0 85.1064 14.6277   3
   4   2   0 78.8802 9.42875   5
   4   2   0 78.7600 13.8153   2
   4   2   0 57.7957 8.53036   6
   4   2   0 76.5219 11.5350   2
   4   2   0 72.2989 10.3150   4
   4   2   0 87.7763 10.3600   6
  -5  -2   0 387.314 36.6437   6
  -5  -2   0 425.288 36.5595   4
  -5  -2   0 376.973 30.9858   5
  -5  -2   0 381.305 38.8539   2
  -5  -2   0 372.639 40.0109   2
  -5  -2   0 416.920 38.7669   6
   5   2   0 384.953 35.3238   4
   5   2   0 418.954 38.5815   2
   5   2   0 385.427 31.6882   6
  -6  -2   0 9.13551 8.79097   2
  -6  -2   0 16.9827 9.78881   6
  -6  -2   0 17.8188 9.86724   2
   6   2   0 16.8363 9.89886   2
   6   2   0 7.33169 6.40948   6
   6   2   0 32.2443 11.5953   4
   6   2   0 2.95618 4.24695   6
  -7  -2   0 29.8271 14.7575   6
  -7  -2   0 33.0336 15.4387   2
  -7  -2   0 21.5318 20.8219   2
   7   2   0 32.4374 14.1295   4
   7   2   0 55.0692 16.0474   2
   7  -3   0 27.1260 13.4372   3
   7  -3   0 49.1721 11.5613   5
   7  -3   0 46.6014 13.1627   5
   7  -3   0 46.3867 19.0795   2
   7  -3   0 52.5439 14.5276   6
  -7   3   0 63.4738 18.7030   2
  -7   3   0 55.0722 18.5526   4
  -7   3   0 34.7116 16.8544   6
   6  -3   0 10.6638 8.17579   5
   6  -3   0 1.65853 10.7163   2
   6  -3   0 4.63563 6.19847   6
   6  -3   0 13.3546 6.11035   5
  -6   3   0 -5.6542 9.59995   6
  -6   3   0 -2.4875 9.11693   2
  -6   3   0 1.71213 7.67686   4
  -6   3   0 5.16772 9.98348   2
   5  -3   0 273.634 30.6807   3
   5  -3   0 261.237 28.5490   5
   5  -3   0 361.879 37.3454   2
   5  -3   0 258.977 29.1260   5
   5  -3   0 358.052 31.8974   6
  -5   3   0 274.571 33.1370   6
  -5   3   0 288.373 33.9763   2
  -5   3   0 358.618 31.3637   3
  -5   3   0 343.394 37.7164   2
  -5   3   0 312.608 36.3673   4
   4  -3   0 94.5909 16.6892   2
   4  -3   0 96.3301 16.2226   4
   4  -3   0 77.6707 11.9804   6
   4  -3   0 68.1268 13.6299   2
   4  -3   0 78.1089 11.8919   3
  -4   3   0 76.9153 12.8520   3
  -4   3   0 94.1406 14.6975   6
  -4   3   0 98.6188 17.3765   2
  -4   3   0 82.1122 12.3320   6
  -4   3   0 105.626 17.9698   2
  -4   3   0 76.7675 16.1186   4
   3  -3   0 346.793 31.7075   6
   3  -3   0 350.562 33.4789   4
   3  -3   0 393.898 34.7540   2
   3  -3   0 339.541 30.4654   3
   3  -3   0 427.981 31.7829   6
   3  -3   0 250.075 31.5240   2
  -3   3   0 285.195 32.1315   2
  -3   3   0 282.296 28.9405   3
  -3   3   0 337.400 33.5786   2
  -3   3   0 394.289 35.5965   4
  -3   3   0 344.487 32.0835   6
  -3   3   0 349.108 29.7574   6
   2  -3   0 48.7969 9.80329   2
   2  -3   0 43.8213 7.54291   3
   2  -3   0 44.1599 9.29940   6
   2  -3   0 42.2070 9.50677   2
   2  -3   0 24.9242 8.33453   4
  -2   3   0 45.9217 9.44323   2
  -2   3   0 50.1722 9.27290   4
  -2   3   0 54.9876 7.27534   3
  -2   3   0 41.1734 9.44259   2
  -2   3   0 43.5558 8.64359   6
  -2   3   0 52.4987 7.27611   6
   1  -3   0 2833.27 207.582   2
   1  -3   0 2917.87 208.345   2
   1  -3   0 2945.03 204.967   4
   1  -3   0 3121.52 206.812   5
   1  -3   0 2870.87 206.210   3
   1  -3   0 2902.53 205.644   6
  -1   3   0 2673.04 206.933   6
  -1   3   0 2650.31 204.658   6
  -1   3   0 2911.81 205.460   4
  -1   3   0 2411.20 206.559   2
  -1   3   0 3283.93 205.551   3
  -1   3   0 2511.33 207.557   2
   0  -3   0 399.035 29.0750   4
   0  -3   0 321.325 30.0445   3
   0  -3   0 395.340 30.0856   2
   0  -3   0 401.616 30.1711   6
   0  -3   0 347.004 28.4019   6
   0  -3   0 382.225 30.2794   2
   0   3   0 330.953 29.6154   6
   0   3   0 303.030 29.2380   4
   0   3   0 324.843 31.1771   2
   0   3   0 395.330 30.7009   2
   0   3   0 370.066 28.2639   6
  -1  -3   0 2.66403 3.75410   5
  -1  -3   0 5.45605 3.02672   6
  -1  -3   0 0.87034 2.40684   2
  -1  -3   0 -0.3666 1.40868   2
  -1  -3   0 -1.4497 1.26093   6
   1   3   0 3.32234 2.19232   6
   1   3   0 1.71928 2.53380   2
   1   3   0 -0.1302 1.94633   6
   1   3   0 -0.5156 1.36920   2
  -2  -3   0 1795.78 124.386   2
  -2  -3   0 1587.35 124.692   2
  -2  -3   0 1590.40 123.723   6
   2   3   0 1637.54 121.339   6
   2   3   0 1691.73 124.538   2
   2   3   0 1587.39 121.648   6
   2   3   0 1831.02 124.072   2
  -3  -3   0 214.306 22.8344   2
  -3  -3   0 234.568 21.8687   6
  -3  -3   0 222.577 22.6524   6
  -3  -3   0 241.587 23.8342   2
   3   3   0 205.219 23.2643   2
   3   3   0 235.964 19.4423   6
   3   3   0 222.403 22.4660   2
   3   3   0 226.346 17.3042   4
   3   3   0 214.162 18.8304   6
  -4  -3   0 10.0266 6.15713   2
  -4  -3   0 18.2204 6.53561   6
  -4  -3   0 8.58027 6.18912   3
  -4  -3   0 7.69433 5.38042   2
  -4  -3   0 6.39129 5.30358   6
   4   3   0 6.58539 2.98703   4
   4   3   0 4.49447 7.12851   2
   4   3   0 1.15212 4.76844   2
   4   3   0 4.15120 3.68860   6
   4   3   0 6.73182 3.03827   6
  -5  -3   0 14.7490 7.47404   6
  -5  -3   0 -2.2027 3.89806   5
  -5  -3   0 11.1761 9.46784   2
  -5  -3   0 8.59613 7.04365   2
   5   3   0 2.84967 6.49800   2
   5   3   0 2.42787 4.15682   4
  -6  -3   0 2.62726 4.04448   5
  -6  -3   0 0.09514 12.1378   2
  -6  -3   0 -7.6479 7.13276   2
  -6  -3   0 7.65028 9.22199   6
   6   3   0 -0.7684 9.44525   2
   6   3   0 -0.1029 5.72082   4
  -7  -3   0 2.86159 14.0601   6
  -7  -3   0 36.8879 13.5034   2
   7   3   0 29.1592 12.6034   2
   7  -4   0 262.430 36.2788   3
   7  -4   0 309.056 35.5987   6
   7  -4   0 313.433 31.1622   5
   7  -4   0 297.815 42.3139   2
  -7   4   0 345.345 46.2773   6
  -7   4   0 296.121 43.2566   2
  -7   4   0 371.834 45.0289   4
   6  -4   0 16.9009 9.92800   3
   6  -4   0 35.7289 11.9760   5
   6  -4   0 9.67299 7.51208   5
   6  -4   0 18.9469 10.5656   2
   6  -4   0 6.99739 9.84282   6
  -6   4   0 18.5336 9.90594   6
  -6   4   0 19.8021 13.4589   2
  -6   4   0 21.4707 10.9300   4
   5  -4   0 230.601 28.1586   5
   5  -4   0 253.708 28.4139   3
   5  -4   0 261.732 32.4698   2
   5  -4   0 253.195 28.2196   6
  -5   4   0 287.434 33.8845   2
  -5   4   0 264.794 32.7898   2
  -5   4   0 244.864 35.4614   6
  -5   4   0 205.479 31.2291   4
   4  -4   0 410.179 41.8904   2
   4  -4   0 390.029 39.6743   6
   4  -4   0 376.958 38.2231   5
   4  -4   0 383.416 37.3548   6
   4  -4   0 461.638 43.4724   4
   4  -4   0 385.272 37.0476   3
  -4   4   0 450.479 43.3860   2
  -4   4   0 378.747 40.8956   2
  -4   4   0 396.837 40.0072   6
  -4   4   0 439.734 43.3599   4
   3  -4   0 511.506 45.9767   3
   3  -4   0 632.043 51.3302   4
   3  -4   0 566.331 49.0050   2
   3  -4   0 514.343 48.0156   6
   3  -4   0 566.403 50.6415   2
   3  -4   0 561.036 48.2172   5
  -3   4   0 532.812 50.6774   2
  -3   4   0 560.739 50.6855   4
  -3   4   0 474.375 47.7722   2
  -3   4   0 532.420 45.2338   3
  -3   4   0 553.094 45.0087   6
  -3   4   0 554.366 48.4244   6
   2  -4   0 23.5791 7.94387   2
   2  -4   0 14.9248 5.11375   3
   2  -4   0 22.0177 7.87572   2
   2  -4   0 28.7727 6.93913   6
   2  -4   0 7.14668 6.66932   5
   2  -4   0 13.1093 6.89196   6
   2  -4   0 11.9111 6.60194   4
  -2   4   0 12.6277 7.07116   4
  -2   4   0 17.3824 5.41256   6
  -2   4   0 9.15648 5.58197   2
  -2   4   0 17.2334 6.47213   6
  -2   4   0 25.0251 6.57911   3
  -2   4   0 10.2120 5.39087   2
   1  -4   0 1979.53 144.307   4
   1  -4   0 2260.84 143.792   3
   1  -4   0 2067.23 142.172   6
   1  -4   0 1600.24 143.165   6
   1  -4   0 2047.74 144.462   2
  -1   4   0 1838.08 145.253   2
  -1   4   0 1856.08 144.733   4
  -1   4   0 1726.62 142.417   3
  -1   4   0 2065.89 144.099   6
  -1   4   0 2031.39 143.756   2
  -1   4   0 1818.38 141.041   6
   0  -4   0 114.639 12.8864   2
   0  -4   0 87.7935 12.6418   6
   0  -4   0 119.539 13.2841   6
   0  -4   0 119.999 15.3724   5
   0  -4   0 107.391 13.4484   2
   0  -4   0 117.427 13.0472   3
   0  -4   0 112.484 11.6226   4
   0   4   0 100.419 12.4384   6
   0   4   0 128.142 12.6699   4
   0   4   0 78.5715 11.9968   2
   0   4   0 127.592 14.3948   2
   0   4   0 98.9547 11.1686   6
  -1  -4   0 1552.29 116.333   4
  -1  -4   0 1839.31 120.771   6
  -1  -4   0 1539.81 123.460   5
  -1  -4   0 1851.70 121.551   2
   1   4   0 1594.35 119.288   6
   1   4   0 1590.20 121.354   2
   1   4   0 1543.82 118.638   6
   1   4   0 1497.76 121.011   2
  -2  -4   0 1163.78 80.4334   6
  -2  -4   0 1056.44 81.0464   2
  -2  -4   0 990.075 82.0808   5
  -2  -4   0 903.576 80.5297   2
  -2  -4   0 1129.05 80.1947   6
   2   4   0 1087.88 77.5255   6
   2   4   0 1143.18 77.2970   6
   2   4   0 901.177 79.9636   2
   2   4   0 1027.32 81.6588   2
  -3  -4   0 362.200 32.0540   2
  -3  -4   0 330.583 30.7228   6
  -3  -4   0 315.972 30.9505   6
  -3  -4   0 303.949 31.6131   2
  -3  -4   0 378.926 32.4623   5
   3   4   0 305.443 32.1107   2
   3   4   0 387.476 31.9172   2
  -4  -4   0 493.254 39.4919   5
  -4  -4   0 407.322 39.3125   6
  -4  -4   0 451.339 40.8140   6
  -4  -4   0 499.910 42.2835   2
  -4  -4   0 395.304 41.9437   2
  -5  -4   0 16.7830 9.78430   6
  -5  -4   0 56.0592 14.9424   2
  -5  -4   0 23.1187 7.92329   5
  -5  -4   0 44.8552 11.7369   2
  -6  -4   0 244.474 30.2707   6
  -6  -4   0 197.085 28.3134   2
  -6  -4   0 231.720 33.8044   2
   7  -5   0 19.5579 17.6459   2
   7  -5   0 9.23448 11.8784   6
   7  -5   0 9.29931 12.3666   5
   7  -5   0 9.61803 11.9622   3
  -7   5   0 6.26209 13.7184   4
  -7   5   0 15.7477 13.5304   2
  -7   5   0 26.6204 18.1301   6
   6  -5   0 1.40385 9.15559   6
   6  -5   0 -13.949 8.66147   3
   6  -5   0 -8.1086 8.12506   2
  -6   5   0 6.61993 13.8351   4
  -6   5   0 -18.075 11.9556   6
  -6   5   0 14.8848 14.3938   2
   5  -5   0 35.9072 12.7440   2
   5  -5   0 34.2574 11.9914   6
   5  -5   0 48.9425 13.4156   3
   5  -5   0 34.0855 11.8761   5
  -5   5   0 33.8341 11.7197   6
  -5   5   0 10.1943 9.96953   2
  -5   5   0 45.4335 15.8697   4
   4  -5   0 793.900 68.7872   6
   4  -5   0 754.635 72.1919   2
   4  -5   0 963.721 70.0716   3
   4  -5   0 850.251 71.6457   5
   4  -5   0 749.929 72.9901   2
  -4   5   0 747.384 66.6847   3
  -4   5   0 872.220 72.2373   6
  -4   5   0 843.552 77.4575   2
  -4   5   0 909.175 75.9560   4
  -4   5   0 766.696 73.9455   2
   3  -5   0 2080.91 166.468   5
   3  -5   0 2104.19 161.753   6
   3  -5   0 2356.19 168.553   2
   3  -5   0 2204.93 162.380   3
   3  -5   0 2293.21 166.259   2
  -3   5   0 2039.53 168.219   2
  -3   5   0 2152.12 164.450   2
  -3   5   0 2398.18 165.494   6
  -3   5   0 2075.35 159.763   6
  -3   5   0 1948.52 167.538   4
   2  -5   0 942.123 75.0016   4
   2  -5   0 943.529 72.3279   6
   2  -5   0 1076.82 78.1490   2
   2  -5   0 840.963 74.9933   2
   2  -5   0 1089.37 79.2031   6
   2  -5   0 971.195 77.6306   5
   2  -5   0 967.195 73.1055   3
  -2   5   0 779.383 75.2630   4
  -2   5   0 849.837 70.7742   6
  -2   5   0 847.189 72.3949   3
  -2   5   0 892.859 81.3332   2
  -2   5   0 1041.41 78.7741   2
  -2   5   0 801.847 73.9460   6
   1  -5   0 5.46618 4.83475   2
   1  -5   0 10.2965 5.81522   6
   1  -5   0 2.22374 4.02375   3
   1  -5   0 -1.1150 3.01828   4
   1  -5   0 1.02103 3.80871   6
   1  -5   0 1.35387 4.98801   5
   1  -5   0 9.65600 5.73993   2
  -1   5   0 10.6189 5.09266   2
  -1   5   0 0.14963 5.27468   4
  -1   5   0 10.8549 5.69386   6
  -1   5   0 8.46834 4.16299   6
  -1   5   0 0.71255 3.15428   2
   0  -5   0 297.777 36.3330   5
   0  -5   0 443.992 35.6216   6
   0  -5   0 332.156 33.7639   3
   0  -5   0 423.583 34.6897   2
   0  -5   0 373.162 31.8088   4
   0  -5   0 369.854 32.3794   6
   0  -5   0 371.401 35.0130   2
   0   5   0 387.885 33.2123   6
   0   5   0 412.365 35.7520   2
   0   5   0 415.882 33.3453   4
   0   5   0 366.916 31.5199   6
   0   5   0 376.006 33.8120   2
  -1  -5   0 -2.3872 4.60988   6
  -1  -5   0 3.79627 3.57831   2
  -1  -5   0 10.1839 4.52995   6
  -1  -5   0 0.41786 4.29753   5
  -1  -5   0 1.28985 1.67166   4
   1   5   0 6.71489 3.74522   6
   1   5   0 1.09043 3.14706   6
   1   5   0 2.41543 3.41374   2
  -2  -5   0 1.24201 3.75685   6
  -2  -5   0 3.96451 5.32514   6
  -2  -5   0 -3.5092 4.25728   2
  -2  -5   0 -0.3065 4.54249   5
  -2  -5   0 5.77775 4.56589   2
   2   5   0 4.01954 2.68445   6
   2   5   0 0.82312 4.32775   2
   2   5   0 -0.4347 2.55779   6
   2   5   0 2.98574 5.29201   2
  -3  -5   0 0.08346 4.16232   6
  -3  -5   0 4.92089 6.78300   2
  -3  -5   0 6.15520 5.67948   5
  -3  -5   0 6.41159 4.46587   2
  -3  -5   0 12.9080 6.32963   6
   3   5   0 8.93246 6.12313   2
  -4  -5   0 14.4709 7.08105   6
  -4  -5   0 5.87657 5.81119   2
  -4  -5   0 -4.2334 8.40064   2
  -4  -5   0 10.2561 7.43072   5
   4   5   0 -1.3035 6.29588   2
  -5  -5   0 34.0260 10.1151   2
  -5  -5   0 11.8824 8.49404   5
  -5  -5   0 12.6858 10.1437   2
  -5  -5   0 1.55510 8.27626   6
   5   5   0 -4.8787 9.16592   2
  -6  -5   0 124.209 22.7997   6
  -6  -5   0 181.329 23.0119   2
   6   5   0 161.173 26.7375   2
   6  -6   0 9.73189 11.9874   6
   6  -6   0 6.90369 7.57416   3
   6  -6   0 14.7993 17.0817   2
  -6   6   0 -3.2948 15.5205   2
  -6   6   0 10.2474 14.9416   6
  -6   6   0 -13.638 9.68966   4
   5  -6   0 119.407 18.4661   6
   5  -6   0 99.5302 18.0170   3
   5  -6   0 104.387 23.1639   2
  -5   6   0 112.408 24.9669   4
  -5   6   0 113.985 24.3700   6
  -5   6   0 98.1923 22.6399   2
   4  -6   0 630.576 58.1665   2
   4  -6   0 547.345 52.0610   3
   4  -6   0 543.815 51.5164   6
  -4   6   0 545.071 57.5895   2
  -4   6   0 546.350 57.4548   4
   3  -6   0 34.4830 12.0390   6
   3  -6   0 49.7041 13.2885   2
   3  -6   0 55.1263 14.6968   2
   3  -6   0 42.3180 11.3895   3
  -3   6   0 47.9240 13.5774   4
  -3   6   0 62.0845 16.6549   2
  -3   6   0 68.4477 14.2421   6
   2  -6   0 68.4463 14.6863   4
   2  -6   0 92.4498 16.0652   2
   2  -6   0 77.9356 13.4139   3
   2  -6   0 68.8427 16.1036   2
   2  -6   0 55.7865 12.3692   6
  -2   6   0 47.5471 12.1172   6
  -2   6   0 56.9891 14.8033   2
  -2   6   0 51.8085 12.9408   4
   1  -6   0 2.38153 7.97890   5
   1  -6   0 0.34360 7.62796   6
   1  -6   0 3.84488 6.31678   2
   1  -6   0 -2.2394 5.60909   4
   1  -6   0 27.3332 7.61135   6
   1  -6   0 6.60865 6.32387   2
   1  -6   0 3.66466 5.23511   3
  -1   6   0 9.35850 5.93613   2
  -1   6   0 10.0060 5.42191   4
  -1   6   0 4.83358 7.32610   2
  -1   6   0 9.07126 5.23848   6
  -1   6   0 11.2344 6.08678   6
   0  -6   0 609.956 50.2933   3
   0  -6   0 520.952 50.3283   6
   0  -6   0 592.814 51.4487   2
   0  -6   0 564.453 47.7697   6
   0  -6   0 602.284 50.7305   2
   0   6   0 562.292 46.4057   6
   0   6   0 585.305 48.0290   4
   0   6   0 574.043 51.6401   2
   0   6   0 603.540 47.9986   6
  -1  -6   0 18.1176 8.56318   5
  -1  -6   0 26.8317 7.71693   2
  -1  -6   0 23.5391 3.96391   4
  -1  -6   0 37.8574 8.63533   6
  -1  -6   0 38.7358 10.3062   6
  -1  -6   0 33.6757 9.14192   3
   1   6   0 23.4308 6.16905   6
   1   6   0 23.2952 7.38583   2
   1   6   0 30.5774 6.72218   6
  -2  -6   0 836.100 65.5430   6
  -2  -6   0 770.650 66.0974   6
  -2  -6   0 708.042 69.7869   5
  -2  -6   0 879.436 68.4865   2
   2   6   0 850.990 67.6600   2
  -3  -6   0 393.442 42.7608   2
  -3  -6   0 458.730 41.5319   2
  -3  -6   0 493.029 41.2275   6
   3   6   0 437.248 40.8928   2
  -4  -6   0 118.959 17.8853   2
  -4  -6   0 113.744 18.9527   6
  -4  -6   0 91.8023 18.4636   2
   4   6   0 125.937 19.2840   2
  -5  -6   0 418.220 41.2158   2
  -5  -6   0 363.684 41.0496   6
   5  -7   0 -12.366 8.80080   2
   5  -7   0 -0.6751 10.5221   6
   5  -7   0 -2.5577 10.3663   3
  -5   7   0 -13.038 14.6616   2
  -5   7   0 10.4233 14.3436   6
  -5   7   0 -12.865 9.31189   4
   4  -7   0 209.555 34.7156   2
   4  -7   0 245.750 30.2742   3
  -4   7   0 186.164 31.1859   4
  -4   7   0 287.650 35.6079   2
  -4   7   0 269.797 33.4542   6
   3  -7   0 1322.44 99.9270   3
   3  -7   0 1251.36 101.891   2
   3  -7   0 1122.48 105.099   2
   3  -7   0 1179.89 99.7461   6
  -3   7   0 1212.00 105.022   2
  -3   7   0 1306.77 100.975   6
  -3   7   0 1160.78 110.112   4
   2  -7   0 71.8333 14.9120   6
   2  -7   0 122.441 18.5080   3
   2  -7   0 111.629 19.5817   2
   2  -7   0 103.008 19.2963   4
   2  -7   0 96.1836 19.8451   2
  -2   7   0 70.9980 18.5184   2
  -2   7   0 82.5439 14.7210   6
  -2   7   0 92.8762 17.8303   6
  -2   7   0 114.773 19.9140   4
   1  -7   0 1.14370 7.20649   3
   1  -7   0 -0.0250 7.32774   2
   1  -7   0 7.93401 6.58541   2
   1  -7   0 -2.6804 6.51549   4
  -1   7   0 -4.1131 6.14408   6
  -1   7   0 -13.233 5.74306   4
  -1   7   0 0.29268 8.77442   2
  -1   7   0 -6.1571 5.85722   6
   0  -7   0 2.36353 6.47218   6
   0  -7   0 4.79222 8.50789   2
   0  -7   0 19.2785 8.02793   2
   0  -7   0 0.98685 5.20714   4
   0  -7   0 5.02550 6.77888   3
   0   7   0 24.6560 7.33847   4
   0   7   0 10.1007 8.75156   2
   0   7   0 29.4101 8.30026   6
   0   7   0 21.3103 6.52153   6
  -1  -7   0 216.469 26.7748   3
  -1  -7   0 235.581 29.7895   2
  -1  -7   0 263.797 28.3273   2
   1   7   0 218.065 19.7528   6
   1   7   0 230.463 19.3089   6
   1   7   0 205.073 26.9083   2
  -2  -7   0 119.764 18.7473   3
  -2  -7   0 111.619 15.9993   6
  -2  -7   0 72.1488 15.1242   2
  -2  -7   0 94.4869 16.3453   2
   2   7   0 74.4844 16.5921   2
  -3  -7   0 27.4827 13.1687   2
  -3  -7   0 21.2649 9.49695   2
  -3  -7   0 27.4637 10.1916   6
   3   7   0 43.3324 12.1194   2
  -4  -7   0 72.5741 16.5683   6
  -4  -7   0 72.5357 15.7523   2
   4   7   0 86.5865 17.1757   2
   5  -8   0 -16.258 17.9873   2
   4  -8   0 165.732 25.1740   3
   4  -8   0 111.805 29.3493   2
  -4   8   0 94.5240 22.3310   6
  -4   8   0 114.934 27.0221   4
  -4   8   0 137.841 27.8283   2
   3  -8   0 334.486 36.5674   3
   3  -8   0 307.195 35.2811   6
   3  -8   0 277.426 40.0349   2
  -3   8   0 282.673 41.5398   2
  -3   8   0 300.879 38.7494   4
   2  -8   0 20.0412 9.32623   3
   2  -8   0 -4.4028 7.76304   2
   2  -8   0 -3.1498 12.7887   2
   2  -8   0 13.3725 7.26063   6
  -2   8   0 14.0883 13.1802   2
  -2   8   0 10.4633 11.1774   4
  -2   8   0 -6.9475 9.56187   6
   1  -8   0 188.242 26.2196   3
   1  -8   0 110.236 25.0147   2
   1  -8   0 213.395 28.5157   2
   1  -8   0 191.610 26.4826   4
   1  -8   0 203.591 24.3309   6
  -1   8   0 184.286 24.3359   6
  -1   8   0 169.598 23.9623   4
  -1   8   0 211.488 28.8360   2
   0  -8   0 279.166 33.3478   2
   0  -8   0 286.053 30.6146   3
   0  -8   0 256.163 24.8550   4
   0  -8   0 224.744 31.1376   2
   0  -8   0 238.726 28.2299   6
   0   8   0 265.371 25.9100   6
  -1  -8   0 62.0459 15.5503   3
  -1  -8   0 38.7570 11.5859   2
  -1  -8   0 80.5382 17.8102   2
  -1  -8   0 57.1602 13.0995   6
   1   8   0 57.6578 16.5089   2
  -2  -8   0 804.055 66.5285   3
  -2  -8   0 677.665 63.5082   2
  -2  -8   0 674.415 60.3180   6
  -2  -8   0 692.323 64.4901   2
   2   8   0 698.227 65.0934   2
  -3  -8   0 41.0475 12.3123   2
  -3  -8   0 49.1327 13.0242   6
  -3  -8   0 18.6118 13.5250   3
   3   8   0 27.7865 16.5726   2
   3  -9   0 52.1813 22.8929   3
   3  -9   0 65.7564 23.9345   2
   3  -9   0 61.6908 19.0474   6
  -3   9   0 87.9557 22.2587   4
  -3   9   0 56.4854 20.1650   6
   2  -9   0 775.417 77.5775   2
   2  -9   0 938.207 74.6146   3
  -2   9   0 742.110 75.5989   4
  -2   9   0 779.946 79.5508   2
   1  -9   0 -29.855 15.0086   2
   1  -9   0 6.59701 10.1266   4
   1  -9   0 -0.3115 11.4501   3
   1  -9   0 -5.2900 8.94769   6
  -1   9   0 -11.312 11.0015   6
  -1   9   0 2.32983 9.74004   4
  -1   9   0 16.6543 16.2443   2
   0  -9   0 84.7043 17.8555   6
   0  -9   0 104.076 23.1378   3
   0  -9   0 107.472 26.2917   2
   0   9   0 91.2575 22.7103   2
  -1  -9   0 250.488 32.0703   6
  -1  -9   0 301.489 35.2237   2
  -1  -9   0 262.860 36.1450   3
   1   9  -1 -2.6176 13.4295   2
  -1  -9   1 13.1098 9.13711   3
  -1  -9   1 -2.3453 10.0729   2
  -1  -9   1 14.0326 9.12894   6
   0   9  -1 54.5802 21.1764   2
   0  -9   1 55.3630 12.7428   4
   0  -9   1 70.2877 18.4450   3
   0  -9   1 59.4193 14.3004   6
   0  -9   1 30.5582 18.2358   2
  -1   9  -1 6.25315 10.3689   6
  -1   9  -1 50.0356 17.9521   2
   1  -9   1 11.5636 12.7675   3
   1  -9   1 9.49221 11.6267   2
   1  -9   1 7.97075 11.1901   4
   1  -9   1 8.36433 7.25181   6
   1  -9   1 9.50571 15.4505   2
  -2   9  -1 132.372 29.2036   2
  -2   9  -1 126.620 23.4153   4
  -2   9  -1 98.6906 20.9520   6
  -2   9  -1 132.440 24.6567   6
   2  -9   1 108.858 29.8061   2
   2  -9   1 89.3117 18.9554   6
   2  -9   1 69.4659 20.6024   3
   2  -9   1 95.6270 21.8130   2
  -3   9  -1 222.131 40.2547   6
  -3   9  -1 207.900 39.4940   2
  -3   9  -1 242.790 37.4115   4
   3  -9   1 203.130 34.9895   3
   3  -9   1 212.554 32.9807   6
   3  -9   1 245.862 40.8724   2
   3   8  -1 124.798 23.8663   2
  -3  -8   1 145.538 23.4812   3
  -3  -8   1 180.138 22.5464   6
   2   8  -1 74.0387 17.8851   2
  -2  -8   1 55.9134 15.8059   3
  -2  -8   1 95.8864 16.4655   6
  -2  -8   1 73.3910 16.9149   2
  -2  -8   1 69.3252 17.5298   2
   1   8  -1 -2.1960 9.72962   2
  -1  -8   1 15.1372 9.05791   3
  -1  -8   1 3.80008 5.94185   2
  -1  -8   1 -14.677 9.01586   2
  -1  -8   1 4.75567 4.47115   6
   0   8  -1 170.471 27.0909   2
   0   8  -1 170.012 15.6532   6
   0  -8   1 199.335 27.2120   2
   0  -8   1 203.939 23.7068   6
   0  -8   1 203.297 26.0958   3
   0  -8   1 160.208 24.6742   2
   0  -8   1 207.445 20.4231   4
  -1   8  -1 124.888 19.6624   4
  -1   8  -1 99.2881 16.2037   6
  -1   8  -1 135.178 25.3677   2
   1  -8   1 92.7641 19.2790   3
   1  -8   1 94.1691 17.6508   4
   1  -8   1 131.426 22.6187   2
   1  -8   1 148.828 20.2149   6
   1  -8   1 131.133 22.0769   2
  -2   8  -1 984.493 91.7369   2
  -2   8  -1 1012.77 80.1656   6
  -2   8  -1 1065.46 88.1541   4
  -2   8  -1 1082.01 84.8835   6
   2  -8   1 999.911 87.2605   2
   2  -8   1 940.566 90.2517   2
   2  -8   1 1071.79 85.0655   6
   2  -8   1 988.606 87.0336   3
  -3   8  -1 172.893 27.6646   4
  -3   8  -1 162.174 25.4351   6
  -3   8  -1 153.172 27.2136   2
   3  -8   1 162.212 29.8689   2
   3  -8   1 152.039 24.8023   6
   3  -8   1 183.261 24.5587   3
   3  -8   1 145.721 26.2355   2
  -4   8  -1 44.0911 16.2843   6
  -4   8  -1 59.1537 19.0946   4
   4  -8   1 50.9755 16.3519   3
   4  -8   1 80.5981 22.7962   2
  -5   8  -1 22.8147 18.5003   2
  -5   8  -1 43.3961 18.8714   6
   5  -8   1 78.7905 24.3278   2
   5  -8   1 32.6287 17.1612   6
   5  -8   1 49.7566 18.3225   3
   4   7  -1 -8.7626 10.3262   2
  -4  -7   1 2.43371 8.25998   2
  -4  -7   1 -3.0807 11.8745   2
  -4  -7   1 6.09207 8.63143   6
   3   7  -1 6.27229 9.31801   2
  -3  -7   1 15.1121 7.99108   6
  -3  -7   1 -5.9638 10.3370   2
  -3  -7   1 8.62815 7.71397   2
   2   7  -1 273.967 30.5394   2
  -2  -7   1 268.795 29.6638   2
  -2  -7   1 255.782 29.9268   2
  -2  -7   1 292.670 30.9748   3
   1   7  -1 115.835 18.1718   2
  -1  -7   1 133.674 16.0726   6
  -1  -7   1 100.353 17.8714   2
  -1  -7   1 154.674 19.0292   3
   0   7  -1 5.15042 5.36352   2
   0   7  -1 5.60594 6.30921   6
   0   7  -1 7.71428 5.25839   6
   0  -7   1 5.58249 8.56408   2
   0  -7   1 3.66717 5.07246   6
   0  -7   1 -0.6000 4.53278   2
   0  -7   1 -0.4256 4.22552   3
   0  -7   1 -5.2138 4.14658   4
  -1   7  -1 120.807 18.1130   6
  -1   7  -1 137.727 16.4826   6
  -1   7  -1 102.936 18.9271   2
  -1   7  -1 154.351 20.2947   4
   1  -7   1 154.073 22.1283   2
   1  -7   1 123.046 18.7473   4
   1  -7   1 155.837 19.0281   6
   1  -7   1 127.928 21.0121   3
   1  -7   1 196.081 21.8499   2
  -2   7  -1 114.852 17.7027   6
  -2   7  -1 97.4292 14.0941   6
  -2   7  -1 87.1701 15.9061   4
  -2   7  -1 77.4011 18.0602   2
   2  -7   1 62.6420 15.6747   2
   2  -7   1 88.1105 15.2883   3
   2  -7   1 110.329 19.5158   4
   2  -7   1 78.7980 17.5158   2
   2  -7   1 63.5072 13.5015   6
  -3   7  -1 114.549 20.7507   6
  -3   7  -1 145.307 24.5999   4
  -3   7  -1 102.009 23.7485   2
   3  -7   1 106.269 22.5208   2
   3  -7   1 97.8236 19.9719   2
   3  -7   1 121.550 18.2660   6
   3  -7   1 145.402 20.9576   3
  -4   7  -1 568.704 55.0523   6
  -4   7  -1 548.543 59.5001   4
  -4   7  -1 478.917 57.0497   2
   4  -7   1 535.003 59.6207   2
   4  -7   1 585.797 53.0713   6
   4  -7   1 647.543 54.7025   3
  -5   7  -1 85.6470 21.9839   4
  -5   7  -1 53.8155 21.4772   2
  -5   7  -1 74.8366 18.1803   6
   5  -7   1 72.2778 20.5623   2
   5  -7   1 77.5302 18.8106   3
   5  -7   1 84.2346 18.5977   6
  -6   7  -1 202.978 31.9815   4
  -6   7  -1 128.194 29.5337   6
  -6   7  -1 205.712 37.9450   2
   6  -7   1 126.014 26.2556   6
   6  -7   1 200.936 36.5554   2
   6  -7   1 173.043 28.5546   3
   5   6  -1 428.537 43.2712   2
  -5  -6   1 433.101 49.2432   2
  -5  -6   1 501.684 45.1697   2
  -5  -6   1 502.519 44.8358   6
  -5  -6   1 442.865 43.5681   5
   4   6  -1 4.67963 5.64647   2
  -4  -6   1 8.47724 7.47163   6
  -4  -6   1 5.74973 5.07920   2
  -4  -6   1 -1.3023 9.73361   5
  -4  -6   1 8.95630 9.74524   2
   3   6  -1 278.931 31.3856   2
  -3  -6   1 351.536 31.9839   6
  -3  -6   1 307.453 31.0399   6
  -3  -6   1 370.632 35.0295   2
  -3  -6   1 293.375 34.7265   5
  -3  -6   1 336.157 31.7027   2
   2   6  -1 1069.44 90.4978   2
  -2  -6   1 1114.66 92.3033   6
  -2  -6   1 1137.41 93.8101   5
  -2  -6   1 1180.83 90.6787   2
  -2  -6   1 1170.73 88.3728   6
  -2  -6   1 1176.26 90.0348   2
   1   6  -1 508.645 47.4400   2
  -1  -6   1 597.729 47.2667   6
  -1  -6   1 538.233 40.3613   4
  -1  -6   1 557.465 47.9469   3
  -1  -6   1 445.308 49.2616   5
  -1  -6   1 548.594 45.2506   6
  -1  -6   1 584.609 47.8228   2
   0   6  -1 91.0162 12.6280   4
   0   6  -1 79.9605 14.4774   2
   0   6  -1 69.2093 13.0125   2
   0   6  -1 69.4860 11.8243   6
   0  -6   1 98.9396 12.6115   6
   0  -6   1 85.5419 14.7386   2
   0  -6   1 93.1053 15.3338   6
   0  -6   1 66.3431 15.6450   5
   0  -6   1 105.802 14.1971   3
   0  -6   1 89.5961 13.8966   2
  -1   6  -1 233.345 24.8426   6
  -1   6  -1 287.469 29.4389   2
  -1   6  -1 261.652 26.9201   4
  -1   6  -1 264.097 22.6344   6
  -1   6  -1 252.507 26.1321   2
   1  -6   1 247.254 26.1702   2
   1  -6   1 196.865 24.8599   4
   1  -6   1 203.174 24.9809   3
   1  -6   1 231.391 27.0629   6
   1  -6   1 234.291 23.8201   6
   1  -6   1 249.997 27.8179   2
   1  -6   1 267.403 30.0573   5
  -2   6  -1 473.503 47.2488   4
  -2   6  -1 509.600 45.8526   6
  -2   6  -1 464.132 44.4448   3
  -2   6  -1 466.436 48.1006   2
  -2   6  -1 519.828 41.8561   6
   2  -6   1 510.498 47.2597   4
   2  -6   1 493.608 45.6686   3
   2  -6   1 464.837 46.8145   2
   2  -6   1 545.302 47.2543   6
   2  -6   1 590.325 45.4068   6
   2  -6   1 532.149 49.4253   2
  -3   6  -1 442.593 46.7312   2
  -3   6  -1 469.338 44.5834   6
  -3   6  -1 446.888 39.5005   6
  -3   6  -1 515.542 48.4644   4
   3  -6   1 455.157 42.2108   6
   3  -6   1 429.700 42.7702   3
   3  -6   1 458.821 46.4152   2
  -4   6  -1 33.9927 13.6038   2
  -4   6  -1 10.8812 10.2592   4
  -4   6  -1 8.31170 10.4833   6
   4  -6   1 -3.7240 12.3323   2
   4  -6   1 1.53157 7.13919   2
   4  -6   1 9.33572 6.12574   6
  -5   6  -1 103.184 22.1538   6
  -5   6  -1 110.461 23.0544   4
  -5   6  -1 54.5176 17.4244   2
   5  -6   1 77.4996 17.1330   3
   5  -6   1 60.1719 18.2433   2
   5  -6   1 95.6449 18.1731   6
  -6   6  -1 25.0588 17.1025   2
  -6   6  -1 47.4714 17.9547   6
  -6   6  -1 17.4479 17.5898   4
   6  -6   1 36.0471 15.5926   6
   6  -6   1 26.1972 11.5348   3
   6  -6   1 7.85739 18.0916   2
   6   5  -1 127.459 24.2759   2
  -6  -5   1 175.546 25.5284   6
  -6  -5   1 166.803 23.5887   2
   5   5  -1 258.227 28.0976   2
  -5  -5   1 219.227 24.7192   5
  -5  -5   1 227.412 27.2568   2
  -5  -5   1 250.872 28.3124   6
  -5  -5   1 216.293 27.7899   2
   4   5  -1 13.1000 7.91925   2
  -4  -5   1 9.45691 5.54660   2
  -4  -5   1 3.58776 6.51905   6
  -4  -5   1 10.8761 8.50015   2
  -4  -5   1 21.1385 8.35131   6
  -4  -5   1 8.53828 7.47058   5
   3   5  -1 284.780 27.4490   2
  -3  -5   1 310.508 27.9578   6
  -3  -5   1 277.652 27.3679   2
  -3  -5   1 290.029 27.4459   6
  -3  -5   1 258.214 28.2014   2
  -3  -5   1 236.228 28.5385   5
   2   5  -1 942.780 78.6249   2
   2   5  -1 966.746 79.5746   2
  -2  -5   1 1023.79 78.4979   6
  -2  -5   1 1033.60 81.5601   5
  -2  -5   1 1113.54 78.0484   6
  -2  -5   1 1014.25 79.0066   2
  -2  -5   1 969.102 79.3463   2
   1   5  -1 3.94243 4.75943   2
   1   5  -1 7.34538 2.86123   6
   1   5  -1 9.40859 4.24630   2
   1   5  -1 9.98561 3.11700   6
  -1  -5   1 27.2652 6.99889   2
  -1  -5   1 7.32340 1.95838   4
  -1  -5   1 3.01795 5.14113   6
  -1  -5   1 10.0237 4.77535   3
  -1  -5   1 0.76578 2.04755   6
  -1  -5   1 8.38357 6.60145   5
   0   5  -1 89.5345 10.6693   6
   0   5  -1 112.637 12.3198   4
   0   5  -1 88.5575 12.3605   2
   0   5  -1 98.1102 11.5336   6
   0   5  -1 70.8051 12.9455   2
   0  -5   1 96.0628 11.8270   6
   0  -5   1 79.2487 12.4039   2
   0  -5   1 116.141 13.9529   3
   0  -5   1 86.3691 15.9203   5
   0  -5   1 88.9625 12.6325   6
   0  -5   1 103.253 13.4841   2
   0  -5   1 106.487 11.7993   4
  -1   5  -1 36.0246 7.15626   6
  -1   5  -1 22.0983 7.31485   4
  -1   5  -1 39.8001 9.63197   2
  -1   5  -1 42.2008 8.94028   6
  -1   5  -1 37.8833 8.94289   2
   1  -5   1 51.6754 11.0732   2
   1  -5   1 37.9070 9.64370   6
   1  -5   1 38.9529 9.31748   4
   1  -5   1 54.6814 10.7644   2
   1  -5   1 57.5614 9.11005   3
   1  -5   1 49.9905 8.62685   6
   1  -5   1 35.7354 10.6120   5
  -2   5  -1 0.31212 3.75392   6
  -2   5  -1 10.5071 5.92645   2
  -2   5  -1 -5.9190 4.46745   3
  -2   5  -1 5.68090 5.62978   6
  -2   5  -1 7.03467 5.75257   2
  -2   5  -1 -3.1186 5.07039   4
   2  -5   1 0.52479 6.22564   4
   2  -5   1 -0.1694 3.21917   3
   2  -5   1 3.51662 4.56682   6
   2  -5   1 11.1041 6.21283   6
   2  -5   1 10.5742 6.86549   2
   2  -5   1 -0.8877 7.17417   5
   2  -5   1 1.70823 4.16195   2
  -3   5  -1 65.4372 11.7936   6
  -3   5  -1 94.4928 16.3763   2
  -3   5  -1 38.6626 13.2382   4
  -3   5  -1 93.8549 13.0778   3
  -3   5  -1 89.3094 15.4279   6
  -3   5  -1 63.9305 14.8626   2
   3  -5   1 66.1660 14.9532   5
   3  -5   1 58.5618 14.3309   2
   3  -5   1 56.0137 11.7365   3
   3  -5   1 82.5137 14.8694   2
   3  -5   1 55.6479 14.4055   6
   3  -5   1 64.6678 14.5305   4
  -4   5  -1 202.938 22.4454   3
  -4   5  -1 172.545 24.9850   4
  -4   5  -1 156.892 24.1542   2
  -4   5  -1 142.909 23.6004   6
   4  -5   1 226.560 28.0875   2
   4  -5   1 200.427 25.1008   2
   4  -5   1 175.701 21.3799   3
   4  -5   1 168.744 22.1517   6
   4  -5   1 119.302 21.6128   5
  -5   5  -1 243.051 30.9833   6
  -5   5  -1 294.254 36.3694   4
  -5   5  -1 237.864 34.1988   2
   5  -5   1 196.599 28.8851   5
   5  -5   1 292.938 36.4976   2
   5  -5   1 250.634 28.4117   6
  -6   5  -1 45.7250 19.3163   2
  -6   5  -1 84.1564 22.9574   4
  -6   5  -1 48.1594 18.2493   6
   6  -5   1 98.2226 16.6839   6
   6  -5   1 48.2313 18.0698   2
   6  -5   1 59.0185 13.7482   5
   6  -5   1 56.6793 16.0375   3
  -7   5  -1 108.704 25.1230   2
  -7   5  -1 55.3683 22.0376   6
   7  -5   1 117.643 21.6361   3
   7  -5   1 151.186 27.6053   2
   7  -5   1 106.753 21.6270   6
   6   4  -1 88.0819 18.6657   2
  -6  -4   1 133.315 21.3304   2
  -6  -4   1 137.629 22.4216   6
  -6  -4   1 116.780 22.8151   2
  -5  -4   1 442.960 37.6829   2
  -5  -4   1 348.353 39.4370   6
  -5  -4   1 307.335 30.4846   5
  -5  -4   1 372.634 37.5974   2
  -4  -4   1 254.268 25.5039   2
  -4  -4   1 241.072 23.5468   5
  -4  -4   1 202.969 25.5891   2
  -4  -4   1 224.517 24.2575   6
  -4  -4   1 231.559 24.4857   6
   3   4  -1 1737.23 137.086   2
   3   4  -1 1864.77 135.565   2
  -3  -4   1 1896.63 135.844   6
  -3  -4   1 1648.37 136.645   2
  -3  -4   1 1869.46 134.712   6
  -3  -4   1 1963.60 136.501   2
  -3  -4   1 1722.57 136.222   5
   2   4  -1 162.620 16.0332   2
   2   4  -1 147.710 16.0433   2
  -2  -4   1 127.552 15.2557   2
  -2  -4   1 132.443 15.0478   6
  -2  -4   1 140.763 15.2571   2
  -2  -4   1 153.348 17.8885   5
   1   4  -1 4805.77 344.959   2
   1   4  -1 5226.73 345.626   2
   1   4  -1 5051.13 341.773   6
  -1  -4   1 4814.20 348.114   5
  -1  -4   1 4364.85 341.508   4
  -1  -4   1 4614.48 345.907   6
  -1  -4   1 4672.03 343.356   6
   0   4  -1 56.3157 7.92677   4
   0   4  -1 62.0553 8.26390   6
   0   4  -1 54.8533 6.97947   6
   0   4  -1 52.4496 8.35855   2
   0   4  -1 57.6409 9.07231   2
   0  -4   1 55.7617 7.81287   6
   0  -4   1 84.2996 9.00646   4
   0  -4   1 57.7293 9.08410   2
   0  -4   1 45.1349 8.82020   6
   0  -4   1 68.0838 9.51291   3
   0  -4   1 43.7197 10.1244   5
   0  -4   1 60.0318 8.94674   2
  -1   4  -1 414.748 35.4036   6
  -1   4  -1 470.926 38.1453   6
  -1   4  -1 412.857 38.6536   4
  -1   4  -1 514.079 40.4510   2
  -1   4  -1 430.127 37.3642   3
  -1   4  -1 392.193 37.4453   2
   1  -4   1 385.340 38.7513   2
   1  -4   1 534.914 39.8562   2
   1  -4   1 457.787 36.9221   6
   1  -4   1 444.153 37.8894   3
   1  -4   1 516.193 42.0732   5
   1  -4   1 500.133 39.0704   6
  -2   4  -1 27.3805 7.21003   6
  -2   4  -1 27.9774 5.54857   6
  -2   4  -1 19.1029 5.45296   3
  -2   4  -1 13.1061 6.65849   2
  -2   4  -1 22.7426 7.45267   4
  -2   4  -1 27.3747 8.03414   2
   2  -4   1 27.1401 6.83461   6
   2  -4   1 24.0460 9.08453   2
   2  -4   1 28.1684 8.51445   2
   2  -4   1 17.4518 6.91436   6
   2  -4   1 17.8767 5.54438   3
   2  -4   1 13.4774 7.16737   4
  -3   4  -1 79.1649 15.3134   2
  -3   4  -1 130.748 16.5752   6
  -3   4  -1 106.867 13.0039   3
  -3   4  -1 102.960 16.6636   4
  -3   4  -1 94.7520 16.4520   2
  -3   4  -1 82.0029 12.4483   6
   3  -4   1 99.4668 15.5965   2
   3  -4   1 64.6235 15.2108   4
   3  -4   1 115.564 16.0252   2
   3  -4   1 98.7040 13.8228   3
   3  -4   1 82.4377 13.0668   6
   3  -4   1 68.0498 13.0566   6
  -4   4  -1 254.342 31.7594   4
  -4   4  -1 282.425 26.7818   6
  -4   4  -1 259.039 31.4224   2
  -4   4  -1 183.388 27.4659   6
  -4   4  -1 299.177 27.7291   3
   4  -4   1 189.660 29.7612   4
   4  -4   1 277.611 27.6134   6
   4  -4   1 263.301 27.0621   3
   4  -4   1 265.385 30.1537   2
   4  -4   1 267.204 28.5582   6
   4  -4   1 291.307 32.3429   2
  -5   4  -1 98.3558 21.0431   4
  -5   4  -1 73.7378 17.9080   2
  -5   4  -1 86.1257 19.2882   2
   5  -4   1 85.4730 20.1843   2
   5  -4   1 120.004 17.8318   3
   5  -4   1 104.719 17.2305   6
  -6   4  -1 47.2401 17.9369   4
  -6   4  -1 59.2759 17.3447   6
  -6   4  -1 107.165 22.7567   2
   6  -4   1 71.7758 14.4214   3
   6  -4   1 61.6138 16.2289   2
   6  -4   1 66.2517 13.2989   5
   6  -4   1 34.8962 13.2354   6
  -7   4  -1 34.9746 15.3050   4
  -7   4  -1 -6.0809 14.5269   2
  -7   4  -1 25.3761 11.6849   6
   7  -4   1 11.9947 9.89502   6
   7  -4   1 19.6263 9.80208   5
   7  -4   1 12.1605 11.9497   3
   7  -4   1 7.48263 13.4959   5
   7  -4   1 2.99893 11.5431   2
   7   3  -1 228.245 33.9692   2
  -7  -3   1 238.263 34.6693   6
  -7  -3   1 309.389 34.1668   2
   6   3  -1 4.40417 6.70422   4
   6   3  -1 11.0902 9.52385   2
  -6  -3   1 9.05046 12.3957   2
  -6  -3   1 5.64607 7.06178   6
  -6  -3   1 11.2244 8.09912   2
   5   3  -1 15.4459 7.44500   2
   5   3  -1 1.50143 4.49336   4
  -5  -3   1 13.2339 7.22555   6
  -5  -3   1 6.03289 7.17725   2
  -5  -3   1 6.66330 3.74954   5
  -5  -3   1 7.92707 8.08279   6
  -5  -3   1 16.2301 9.27299   2
   4   3  -1 -0.9450 4.04968   2
   4   3  -1 -1.9191 5.77220   2
   4   3  -1 2.68818 2.41348   4
  -4  -3   1 1.05810 4.94026   6
  -4  -3   1 5.93126 7.45525   3
  -4  -3   1 5.30168 4.85537   6
  -4  -3   1 -0.8936 2.72869   5
  -4  -3   1 -2.1912 2.50588   2
  -4  -3   1 2.88944 3.99131   2
   3   3  -1 19.1856 6.58577   2
   3   3  -1 18.6680 2.43915   4
   3   3  -1 14.1540 5.12616   2
  -3  -3   1 7.10827 4.81166   2
  -3  -3   1 5.04096 4.31667   6
  -3  -3   1 19.0935 4.91030   5
  -3  -3   1 13.3844 4.90247   6
  -3  -3   1 7.60634 4.80359   2
   2   3  -1 6346.22 473.521   2
  -2  -3   1 7019.69 470.095   6
  -2  -3   1 6487.47 473.969   5
  -2  -3   1 6532.50 473.559   2
   1   3  -1 5880.81 421.924   6
   1   3  -1 5773.58 427.740   6
   1   3  -1 6247.71 424.714   2
  -1  -3   1 5908.72 426.674   5
   0   3  -1 111.227 11.6895   2
   0   3  -1 113.156 10.9850   4
   0   3  -1 98.2271 9.60992   6
   0   3  -1 101.720 10.4508   6
   0  -3   1 130.763 13.7584   5
   0  -3   1 88.6786 10.2587   4
   0  -3   1 82.8939 10.7615   2
   0  -3   1 101.973 10.0058   6
   0  -3   1 81.7014 10.7045   6
   0  -3   1 115.051 11.5094   3
   0  -3   1 116.850 11.1043   2
  -1   3  -1 1632.26 114.248   2
  -1   3  -1 1432.57 115.612   4
  -1   3  -1 1616.46 113.581   6
  -1   3  -1 1668.63 115.260   2
  -1   3  -1 1468.04 111.802   6
   1  -3   1 1549.82 112.024   6
   1  -3   1 1430.83 115.343   4
   1  -3   1 1479.26 113.903   2
   1  -3   1 1530.32 114.597   2
  -2   3  -1 2484.91 194.959   2
  -2   3  -1 2378.82 191.371   3
  -2   3  -1 2907.78 194.473   2
  -2   3  -1 2758.55 195.381   4
   2  -3   1 2809.15 195.140   4
   2  -3   1 2440.30 193.523   6
   2  -3   1 2763.32 194.409   2
   2  -3   1 2890.65 192.396   3
   2  -3   1 2262.41 192.728   6
  -3   3  -1 88.2628 13.1498   6
  -3   3  -1 122.141 13.2379   6
  -3   3  -1 73.6706 13.5530   4
  -3   3  -1 102.105 14.8694   2
  -3   3  -1 95.2284 17.2555   2
  -3   3  -1 77.7741 11.3049   3
   3  -3   1 102.864 12.5768   3
   3  -3   1 99.7343 14.6467   2
   3  -3   1 81.8375 13.9468   6
   3  -3   1 92.1468 12.4929   6
   3  -3   1 86.9077 15.1639   4
   3  -3   1 108.812 15.5382   2
  -4   3  -1 -2.3989 3.63553   2
  -4   3  -1 0.04714 5.60437   6
  -4   3  -1 7.80232 5.99372   4
  -4   3  -1 7.61330 4.50090   6
  -4   3  -1 -0.9851 4.58817   2
  -4   3  -1 11.4879 5.80764   3
   4  -3   1 5.65306 5.74944   2
   4  -3   1 -7.3240 4.65709   4
   4  -3   1 0.47691 6.66130   2
   4  -3   1 3.08579 3.88832   3
   4  -3   1 0.08681 3.24190   6
  -5   3  -1 32.0191 12.9845   2
  -5   3  -1 40.7891 13.3706   4
  -5   3  -1 40.6658 12.5228   6
  -5   3  -1 49.0924 12.4566   3
   5  -3   1 41.0706 9.36062   5
   5  -3   1 54.2347 12.0950   6
   5  -3   1 37.1024 11.2982   2
   5  -3   1 37.2470 10.5586   3
  -6   3  -1 158.892 26.9458   2
  -6   3  -1 147.929 28.1696   4
  -6   3  -1 161.161 27.6585   6
   6  -3   1 234.473 31.0816   2
   6  -3   1 196.869 20.6869   5
   6  -3   1 177.869 24.4897   3
  -7   3  -1 306.327 43.8081   4
  -7   3  -1 346.617 44.9421   2
  -7   3  -1 317.206 39.2654   6
   7  -3   1 337.141 38.8962   3
   7  -3   1 306.558 35.4505   6
   7  -3   1 360.477 31.9647   5
   7   2  -1 63.8493 16.7068   4
   7   2  -1 75.4539 17.8772   2
  -7  -2   1 50.7835 21.6042   2
  -7  -2   1 135.212 23.4134   6
  -7  -2   1 79.5134 18.4454   2
   6   2  -1 -6.6307 8.24151   2
   6   2  -1 16.7445 8.51713   4
  -6  -2   1 -1.3620 5.69537   6
  -6  -2   1 23.5424 13.0567   2
  -6  -2   1 -3.7365 6.66605   4
  -6  -2   1 10.8232 8.61909   2
   5   2  -1 28.5420 7.41997   4
   5   2  -1 19.7548 4.57175   6
   5   2  -1 26.9901 4.78860   6
   5   2  -1 23.3396 7.96416   2
  -5  -2   1 7.44175 7.38039   2
  -5  -2   1 15.9503 8.33723   6
  -5  -2   1 18.4774 8.45232   2
  -5  -2   1 34.2377 8.98082   4
  -5  -2   1 17.7789 8.28785   6
   4   2  -1 219.157 20.2112   4
   4   2  -1 224.012 26.9347   2
   4   2  -1 191.461 17.6770   6
   4   2  -1 214.513 22.2047   2
  -4  -2   1 205.446 23.6340   3
  -4  -2   1 226.608 21.1333   4
  -4  -2   1 205.254 17.5170   5
  -4  -2   1 183.632 20.4139   6
  -4  -2   1 215.234 23.1355   2
  -4  -2   1 220.288 22.7749   2
  -4  -2   1 210.985 22.4574   6
   3   2  -1 113.596 11.3059   4
   3   2  -1 122.792 13.1290   2
   3   2  -1 104.787 10.2821   6
   3   2  -1 114.811 9.72832   6
   3   2  -1 89.9259 13.1885   2
  -3  -2   1 124.143 13.5452   6
  -3  -2   1 109.639 10.7921   5
  -3  -2   1 101.364 11.9139   6
  -3  -2   1 141.807 14.6466   2
  -3  -2   1 101.994 11.7498   4
  -3  -2   1 107.476 13.6828   3
  -3  -2   1 119.194 13.6992   2
   2   2  -1 737.184 55.3204   4
   2   2  -1 783.779 55.1393   6
   2   2  -1 678.019 58.1451   2
   2   2  -1 754.403 57.8673   2
   2   2  -1 753.606 54.9368   6
  -2  -2   1 754.943 55.8224   4
  -2  -2   1 779.075 58.5404   2
  -2  -2   1 823.889 58.0966   2
  -2  -2   1 789.649 57.6135   5
  -2  -2   1 732.232 57.5439   6
  -2  -2   1 770.983 56.8516   6
   1   2  -1 4.77479 2.22323   2
   1   2  -1 8.84933 1.39713   6
   1   2  -1 7.77940 2.35321   2
  -1  -2   1 11.6508 2.95524   2
  -1  -2   1 6.99537 2.13780   6
  -1  -2   1 11.0932 2.97897   2
  -1  -2   1 10.9534 3.60168   5
  -1   2  -1 489.772 35.9944   2
  -1   2  -1 360.464 35.4226   4
  -1   2  -1 468.295 33.1745   6
  -1   2  -1 438.062 34.9871   2
  -1   2  -1 431.027 35.1541   6
  -1   2  -1 405.073 34.2573   3
   1  -2   1 500.400 35.9613   2
   1  -2   1 447.050 33.5417   6
   1  -2   1 413.178 35.2191   6
   1  -2   1 433.793 35.4439   4
   1  -2   1 421.059 34.6048   3
  -2   2  -1 658.471 51.1149   4
  -2   2  -1 629.605 49.6945   6
  -2   2  -1 524.821 48.5339   6
  -2   2  -1 554.130 50.1872   2
  -2   2  -1 576.816 47.9187   3
  -2   2  -1 607.651 50.1680   2
   2  -2   1 712.025 48.7732   3
   2  -2   1 526.375 49.7084   2
   2  -2   1 721.900 48.7261   6
   2  -2   1 675.679 50.8721   2
  -3   2  -1 681.744 53.7448   3
  -3   2  -1 719.658 56.4188   2
  -3   2  -1 714.077 57.2965   4
  -3   2  -1 820.368 56.8389   6
  -3   2  -1 635.622 56.6944   2
   3  -2   1 677.517 55.3869   6
   3  -2   1 583.304 55.6199   2
   3  -2   1 582.580 55.7617   4
   3  -2   1 590.614 55.7228   2
   3  -2   1 726.303 56.3752   3
   3  -2   1 692.808 53.7521   6
  -4   2  -1 88.8238 14.6321   2
  -4   2  -1 84.7238 12.9338   3
  -4   2  -1 102.721 16.9076   2
  -4   2  -1 67.0511 12.4230   6
  -4   2  -1 84.3729 15.5530   4
  -4   2  -1 69.7471 13.1871   6
   4  -2   1 76.2175 13.7989   4
   4  -2   1 95.7167 16.6116   2
   4  -2   1 90.2586 14.5738   6
   4  -2   1 65.8464 13.1546   2
   4  -2   1 83.6074 12.9882   3
   4  -2   1 85.7690 11.0207   5
   4  -2   1 83.9473 12.4364   6
  -5   2  -1 37.3214 11.1448   2
  -5   2  -1 63.7408 12.4234   3
  -5   2  -1 72.9436 15.6781   4
  -5   2  -1 46.9712 12.7609   6
  -5   2  -1 54.0213 14.5550   2
   5  -2   1 22.0520 10.6783   6
   5  -2   1 49.4327 13.8722   2
   5  -2   1 43.4330 9.74537   6
   5  -2   1 50.1873 11.2433   3
   5  -2   1 43.8980 11.6765   2
   5  -2   1 48.7408 14.3342   4
   5  -2   1 45.8321 8.57003   5
  -6   2  -1 19.0986 11.8984   2
  -6   2  -1 18.8875 14.1852   2
  -6   2  -1 33.1662 10.9951   4
  -6   2  -1 60.0687 16.7361   6
   6  -2   1 17.4581 8.94685   6
   6  -2   1 27.4978 13.5423   2
   6  -2   1 32.8671 6.65456   5
  -7   2  -1 53.0697 19.0461   2
  -7   2  -1 50.4439 17.3505   6
  -7   2  -1 41.6451 14.6719   4
   7  -2   1 49.2368 14.7501   3
   7  -2   1 45.5772 8.54351   5
   7  -2   1 64.4451 13.6573   6
   7  -2   1 21.2468 16.6837   2
   7   1  -1 -16.488 7.21399   6
   7   1  -1 3.32535 7.99892   2
  -7  -1   1 -13.108 9.52076   4
  -7  -1   1 8.22255 12.3256   6
  -7  -1   1 -33.391 15.0249   2
  -7  -1   1 -5.8190 10.2151   2
   6   1  -1 14.9274 10.4485   4
   6   1  -1 21.9386 10.1938   2
   6   1  -1 28.4582 8.50860   6
  -6  -1   1 40.6718 13.1312   6
  -6  -1   1 32.3332 11.9278   2
  -6  -1   1 29.5659 13.4915   2
  -6  -1   1 27.6816 10.8251   4
   5   1  -1 9.99597 3.98123   6
   5   1  -1 10.6500 6.20567   2
   5   1  -1 19.4246 8.00399   4
   5   1  -1 11.8888 6.23514   6
  -5  -1   1 16.7119 6.57680   6
  -5  -1   1 10.8523 5.75489   2
  -5  -1   1 19.8644 8.94251   3
  -5  -1   1 1.19022 5.91921   6
  -5  -1   1 20.2460 8.07213   4
  -5  -1   1 15.1098 9.54184   2
   4   1  -1 -0.0378 4.03267   4
   4   1  -1 4.82928 2.39330   6
   4   1  -1 -2.1102 3.60691   2
   4   1  -1 2.88685 4.50751   2
   4   1  -1 3.52825 3.60063   6
  -4  -1   1 4.69027 4.08724   6
  -4  -1   1 4.48801 3.60163   4
  -4  -1   1 2.53284 3.52225   2
  -4  -1   1 3.73461 4.42895   2
  -4  -1   1 3.44914 5.01144   3
  -4  -1   1 0.20102 2.92472   6
   3   1  -1 30.0139 6.56552   4
   3   1  -1 33.4268 7.28547   2
   3   1  -1 38.9012 4.08694   5
   3   1  -1 34.1200 6.14142   6
   3   1  -1 32.6710 7.86773   2
   3   1  -1 27.4212 4.42307   6
  -3  -1   1 31.0663 6.68615   4
  -3  -1   1 41.7905 7.94892   3
  -3  -1   1 29.3951 7.19344   2
  -3  -1   1 28.0237 7.27338   2
  -3  -1   1 28.9638 3.71354   5
  -3  -1   1 43.2465 8.33321   6
   2   1  -1 3421.82 245.168   5
   2   1  -1 3483.47 244.237   2
   2   1  -1 3572.27 242.020   2
   2   1  -1 3462.15 246.600   4
   2   1  -1 3409.31 245.567   6
  -2  -1   1 3138.76 245.678   6
  -2  -1   1 3496.49 242.223   3
  -2  -1   1 3184.49 246.731   6
  -2  -1   1 3422.07 246.941   4
  -2  -1   1 3469.99 242.295   2
   0   1  -1 1357.05 94.0390   3
   0   1  -1 1239.09 92.8749   6
   0   1  -1 1157.32 93.0087   6
   0   1  -1 1400.63 93.7539   2
   0   1  -1 1288.76 93.8726   4
   0  -1   1 1430.79 94.1130   3
   0  -1   1 1372.15 93.4524   6
   0  -1   1 1350.14 93.8114   2
   0  -1   1 1210.29 93.0210   6
   0  -1   1 1204.44 93.6830   2
   0  -1   1 1358.12 93.9839   4
  -1   1  -1 40.9823 5.58384   6
  -1   1  -1 30.1407 4.51543   6
  -1   1  -1 32.5404 5.25300   2
  -1   1  -1 39.3670 5.66365   4
  -1   1  -1 46.6109 5.29844   3
  -1   1  -1 42.0962 5.82096   2
   1  -1   1 52.3243 5.30508   6
   1  -1   1 32.5208 5.18392   2
   1  -1   1 41.2918 5.64358   2
   1  -1   1 39.8135 5.12524   3
   1  -1   1 53.6764 5.91592   6
   1  -1   1 39.6766 5.73017   4
  -2   1  -1 740.559 52.9237   2
  -2   1  -1 676.130 51.1303   3
  -2   1  -1 570.312 51.7989   6
  -2   1  -1 617.404 50.9042   6
  -2   1  -1 610.741 52.5439   2
  -2   1  -1 742.578 53.0018   4
   2  -1   1 733.630 51.6610   6
   2  -1   1 646.420 53.1362   4
   2  -1   1 565.061 50.2009   5
   2  -1   1 699.269 52.3368   2
   2  -1   1 751.074 52.9377   2
   2  -1   1 616.236 50.7605   6
   2  -1   1 707.459 50.7679   3
  -3   1  -1 2560.21 181.199   4
  -3   1  -1 2381.90 177.519   6
  -3   1  -1 2515.74 181.170   2
  -3   1  -1 2413.12 180.403   2
  -3   1  -1 2340.06 177.788   3
   3  -1   1 2539.78 177.424   6
   3  -1   1 2266.88 182.182   4
   3  -1   1 2667.71 178.830   3
   3  -1   1 2484.37 175.983   5
   3  -1   1 2382.40 180.229   2
   3  -1   1 2171.57 180.484   6
   3  -1   1 2504.93 180.988   2
  -4   1  -1 601.019 49.5437   2
  -4   1  -1 587.169 48.6150   2
  -4   1  -1 601.295 45.7321   6
  -4   1  -1 518.447 46.8958   6
  -4   1  -1 504.604 44.9206   3
  -4   1  -1 528.853 48.1022   4
   4  -1   1 539.656 48.2283   2
   4  -1   1 492.157 47.3963   4
   4  -1   1 465.932 46.7039   2
   4  -1   1 492.593 41.3940   5
   4  -1   1 523.595 43.6230   6
   4  -1   1 503.863 44.9868   3
   4  -1   1 587.484 46.4809   6
  -5   1  -1 -3.0135 4.72203   6
  -5   1  -1 6.07810 7.37259   6
  -5   1  -1 -1.2409 6.58309   4
  -5   1  -1 -7.2584 7.00016   3
  -5   1  -1 -9.0533 5.67103   2
  -5   1  -1 1.88286 8.77287   2
   5  -1   1 0.93128 8.34976   4
   5  -1   1 -2.7230 8.41155   6
   5  -1   1 1.11887 8.11238   2
   5  -1   1 -6.8859 4.65358   3
   5  -1   1 4.83926 6.82745   2
   5  -1   1 1.11269 2.12031   5
   5  -1   1 0.83937 3.00831   6
  -6   1  -1 384.050 41.5177   4
  -6   1  -1 366.432 40.9106   2
  -6   1  -1 312.575 40.7152   2
  -6   1  -1 315.245 39.7149   6
   6  -1   1 399.427 39.1448   6
   6  -1   1 371.168 34.7514   6
   6  -1   1 381.691 29.5729   5
   6  -1   1 366.045 40.3667   2
  -7   1  -1 293.802 34.6671   6
  -7   1  -1 285.950 36.4035   4
  -7   1  -1 199.439 34.5486   2
  -7   1  -1 251.426 40.8460   2
   7  -1   1 254.750 30.1901   6
   7  -1   1 262.256 31.6643   3
   7  -1   1 261.186 35.7471   2
   7   0  -1 14.4021 10.4964   6
   7   0  -1 19.8685 7.66877   6
   7   0  -1 -1.3965 12.7797   2
  -7   0   1 8.37773 8.78923   6
  -7   0   1 22.5661 11.2861   4
  -7   0   1 13.8911 9.01537   2
  -7   0   1 23.0762 17.3411   2
   6   0  -1 -4.4134 7.49161   6
   6   0  -1 -5.9222 10.5106   4
   6   0  -1 12.2304 5.26550   6
  -6   0   1 4.67839 6.12354   4
  -6   0   1 -1.1567 7.32391   2
  -6   0   1 3.03653 8.18998   6
  -6   0   1 5.67012 10.6621   2
   5   0  -1 0.66342 4.86628   2
   5   0  -1 6.30104 5.80167   6
   5   0  -1 -3.8347 6.81664   4
   5   0  -1 -0.5904 5.58304   3
  -5   0   1 8.69610 8.22280   2
  -5   0   1 7.84740 7.38623   6
  -5   0   1 -6.5645 6.37484   3
  -5   0   1 2.04688 6.32160   6
  -5   0   1 0.31661 6.39791   4
  -5   0   1 -5.0554 4.94745   2
   4   0  -1 120.611 16.8019   4
   4   0  -1 145.362 15.6514   6
   4   0  -1 109.504 16.6716   2
   4   0  -1 123.220 16.7684   2
   4   0  -1 124.787 10.2384   5
   4   0  -1 118.816 13.2327   6
   4   0  -1 137.309 16.0606   3
  -4   0   1 132.080 17.0866   6
  -4   0   1 103.843 16.1453   4
  -4   0   1 131.116 16.8346   2
  -4   0   1 141.847 15.9977   3
  -4   0   1 126.001 16.5258   2
  -4   0   1 151.680 16.0005   6
   3   0  -1 717.533 55.4670   6
   3   0  -1 718.112 54.1989   6
   3   0  -1 589.986 57.4154   2
   3   0  -1 766.223 57.6201   2
   3   0  -1 744.703 56.4253   3
   3   0  -1 693.054 51.9455   5
  -3   0   1 724.870 55.9844   3
  -3   0   1 777.685 57.3940   6
  -3   0   1 726.097 57.5733   2
  -3   0   1 714.148 55.3002   6
  -3   0   1 726.638 57.9009   4
   2   0  -1 0.84015 1.58561   2
   2   0  -1 0.82476 1.35569   6
   2   0  -1 1.89898 1.69896   4
   2   0  -1 2.39219 1.77492   3
   2   0  -1 0.12686 0.53999   5
   2   0  -1 -0.4684 1.05119   6
   2   0  -1 0.60405 1.51148   2
  -2   0   1 1.54858 2.24150   2
  -2   0   1 -0.2935 1.39257   2
  -2   0   1 -2.0757 1.45190   3
  -2   0   1 0.52483 1.62067   6
  -2   0   1 4.87060 2.52271   6
  -2   0   1 -1.7585 1.66562   4
   1   0  -1 1754.65 121.685   4
   1   0  -1 1466.70 121.253   2
   1   0  -1 1765.97 121.559   2
   1   0  -1 1639.25 120.639   6
   1   0  -1 1749.30 120.955   3
  -1   0   1 1570.83 121.540   4
  -1   0   1 1717.59 120.553   6
  -1   0   1 1882.48 117.783   2
  -1   0   1 1574.03 120.872   6
  -1   0   1 1802.85 121.761   2
  -1   0   1 1533.04 120.693   3
   1   0   1 2500.88 175.550   4
   1   0   1 2611.48 176.107   2
   1   0   1 2214.11 175.126   6
  -2   0  -1 409.492 29.5654   4
  -2   0  -1 297.905 27.0902   5
  -2   0  -1 388.231 27.9921   6
  -2   0  -1 378.897 28.5220   3
  -2   0  -1 365.621 30.1195   2
  -2   0  -1 396.513 29.2078   6
   2   0   1 378.012 28.7856   3
   2   0   1 283.654 29.1996   2
   2   0   1 329.726 28.0789   6
   2   0   1 347.074 29.2813   6
   2   0   1 324.812 30.0791   2
   2   0   1 395.946 29.4673   4
   2   0   1 311.974 27.0328   5
  -3   0  -1 13.4062 3.26109   5
  -3   0  -1 16.9876 5.13325   6
  -3   0  -1 20.4212 5.91011   3
  -3   0  -1 12.6019 5.25142   4
  -3   0  -1 11.9214 5.68562   2
  -3   0  -1 23.4825 6.34618   6
   3   0   1 12.4848 5.19150   6
   3   0   1 9.41156 4.39418   3
   3   0   1 23.3761 6.43723   2
   3   0   1 15.2573 5.31176   2
   3   0   1 23.9657 7.34007   4
   3   0   1 16.8754 4.44709   6
   3   0   1 13.7612 3.17591   5
  -4   0  -1 3.95298 5.24601   2
  -4   0  -1 2.87896 3.45997   6
  -4   0  -1 7.53296 4.66744   4
  -4   0  -1 -3.4940 4.31044   6
  -4   0  -1 -1.6011 3.63115   2
  -4   0  -1 -1.2542 4.97523   3
   4   0   1 -2.6791 3.79899   3
   4   0   1 2.51663 2.03654   5
   4   0   1 10.6809 4.78203   2
   4   0   1 1.01796 3.58268   4
   4   0   1 5.87423 3.82726   6
   4   0   1 0.00954 3.50105   6
   4   0   1 9.62715 6.26199   2
  -5   0  -1 36.6945 10.4225   3
  -5   0  -1 42.7122 11.5955   6
  -5   0  -1 35.8979 11.0618   6
  -5   0  -1 3.05131 9.56313   2
  -5   0  -1 37.4158 11.2276   2
  -5   0  -1 36.4966 10.5778   4
   5   0   1 23.2214 9.10071   6
   5   0   1 37.5957 9.86440   3
   5   0   1 11.8015 6.09029   6
   5   0   1 20.9733 4.61953   5
   5   0   1 13.7569 9.04252   4
   5   0   1 32.7281 11.2912   2
  -6   0  -1 84.8054 19.0134   2
  -6   0  -1 52.9713 14.1428   2
  -6   0  -1 28.1085 12.5447   4
  -6   0  -1 43.3096 14.0238   6
   6   0   1 76.8680 12.0030   6
   6   0   1 34.2236 13.2886   6
   6   0   1 61.1341 15.9041   4
   6   0   1 40.9624 13.7384   2
   6   0   1 60.8643 6.97160   5
  -7   0  -1 26.6801 10.9031   2
  -7   0  -1 3.81523 13.3031   2
  -7   0  -1 11.5358 12.7852   4
  -7   0  -1 28.3752 14.5176   6
   7   0   1 25.4316 13.9883   2
   7   0   1 -10.143 6.61408   6
   7   0   1 -13.133 14.2829   6
   7  -1  -1 50.7664 15.2482   2
   7  -1  -1 50.9873 10.4020   6
   7  -1  -1 58.9548 15.7402   3
   7  -1  -1 61.6796 18.7557   6
  -7   1   1 72.6114 19.5870   6
  -7   1   1 37.7469 14.7146   2
  -7   1   1 61.1507 17.8065   4
  -7   1   1 34.6363 15.7942   2
   6  -1  -1 136.057 21.7422   6
   6  -1  -1 159.855 20.8195   3
   6  -1  -1 167.644 23.4199   2
   6  -1  -1 149.445 18.2516   6
  -6   1   1 142.364 26.0532   2
  -6   1   1 120.249 21.3876   6
  -6   1   1 147.690 26.5150   4
  -6   1   1 168.009 24.8768   2
   5  -1  -1 233.267 27.7855   6
   5  -1  -1 295.678 32.2408   2
   5  -1  -1 302.920 23.3885   5
   5  -1  -1 302.199 22.5539   5
   5  -1  -1 279.334 30.9021   2
   5  -1  -1 282.165 28.6228   3
   5  -1  -1 305.355 26.7018   6
   5  -1  -1 273.790 31.6728   4
  -5   1   1 276.191 32.3201   2
  -5   1   1 226.704 29.0041   6
  -5   1   1 302.214 32.1431   4
  -5   1   1 271.545 28.8835   6
  -5   1   1 238.687 30.2646   2
  -5   1   1 247.007 29.8116   3
   4  -1  -1 564.583 47.2107   3
   4  -1  -1 547.289 49.3068   4
   4  -1  -1 520.299 47.1544   6
   4  -1  -1 641.331 51.1831   2
   4  -1  -1 569.115 43.0083   5
   4  -1  -1 549.038 45.4925   6
   4  -1  -1 582.739 49.9202   2
  -4   1   1 527.465 46.8290   3
  -4   1   1 598.799 49.6820   6
  -4   1   1 639.684 51.4555   2
  -4   1   1 598.172 53.8341   2
  -4   1   1 507.329 49.9393   4
  -4   1   1 540.844 46.9117   6
   3  -1  -1 1220.78 91.2431   4
   3  -1  -1 1066.79 89.4058   6
   3  -1  -1 1219.08 92.1484   2
   3  -1  -1 1139.97 88.5264   6
   3  -1  -1 1151.44 91.9151   2
   3  -1  -1 1078.29 88.9724   3
  -3   1   1 1314.90 90.5594   3
  -3   1   1 986.551 90.6731   2
  -3   1   1 1287.55 90.8475   6
  -3   1   1 1357.13 92.7617   4
  -3   1   1 1214.82 88.1714   6
   2  -1  -1 77.1705 10.5017   2
   2  -1  -1 104.786 12.0485   4
   2  -1  -1 81.6621 10.8857   2
   2  -1  -1 100.025 9.79363   6
   2  -1  -1 96.2240 9.59897   3
   2  -1  -1 92.3362 10.4035   6
  -2   1   1 87.0501 10.7471   6
  -2   1   1 83.8890 10.7014   2
  -2   1   1 100.732 10.1206   6
  -2   1   1 83.8793 11.1740   2
  -2   1   1 98.9815 9.69292   3
  -2   1   1 95.0892 11.5361   4
   0  -1  -1 251.778 18.5397   2
   0  -1  -1 272.272 18.7664   2
   0  -1  -1 208.619 17.7469   6
   0  -1  -1 255.594 17.9796   4
   0  -1  -1 247.223 19.1057   5
   0   1   1 215.618 18.2597   2
   0   1   1 222.536 18.2652   6
   0   1   1 227.727 18.4208   2
   0   1   1 205.964 17.7305   6
   0   1   1 238.347 17.9813   4
   0   1   1 228.254 18.9688   5
  -1  -1  -1 1166.72 77.9289   2
  -1  -1  -1 1180.58 77.4638   6
  -1  -1  -1 977.914 78.2581   6
  -1  -1  -1 1061.93 77.1270   5
  -1  -1  -1 1063.82 78.6794   2
   1   1   1 1148.47 76.2189   4
   1   1   1 997.125 78.8475   5
   1   1   1 1061.98 78.7797   6
   1   1   1 1014.44 79.0477   2
   1   1   1 926.306 78.0894   6
   1   1   1 1120.55 77.9301   2
  -2  -1  -1 4263.21 322.812   3
  -2  -1  -1 4325.81 323.155   2
  -2  -1  -1 4777.98 314.546   6
  -2  -1  -1 4340.73 323.192   2
  -2  -1  -1 4618.26 313.334   4
   2   1   1 4383.27 323.455   2
   2   1   1 4431.18 322.107   6
   2   1   1 4508.96 321.702   4
  -3  -1  -1 1102.10 81.7997   6
  -3  -1  -1 1075.53 77.9630   6
  -3  -1  -1 1085.10 80.4598   2
  -3  -1  -1 1135.50 80.0418   3
  -3  -1  -1 855.089 80.1917   2
  -3  -1  -1 1069.65 78.4411   4
  -3  -1  -1 951.090 75.5542   5
   3   1   1 945.886 80.3910   2
   3   1   1 1118.17 76.9366   6
   3   1   1 1000.96 80.3105   2
   3   1   1 1036.15 78.4385   4
   3   1   1 997.106 76.0341   5
  -4  -1  -1 88.0985 9.60221   5
  -4  -1  -1 94.0754 13.9235   2
  -4  -1  -1 82.4545 12.9621   4
  -4  -1  -1 79.0062 12.7580   3
  -4  -1  -1 96.6448 13.4535   6
  -4  -1  -1 98.1185 15.4467   2
  -4  -1  -1 88.6081 12.7754   6
   4   1   1 94.5882 10.2073   5
   4   1   1 92.2950 11.1014   6
   4   1   1 79.1350 13.1479   6
   4   1   1 101.954 14.7739   2
   4   1   1 104.462 16.3436   2
   4   1   1 94.0662 13.5431   4
  -5  -1  -1 35.6931 10.8990   2
  -5  -1  -1 37.1458 10.1979   3
  -5  -1  -1 12.2965 8.49994   6
  -5  -1  -1 15.8448 10.3897   2
  -5  -1  -1 28.8357 9.68366   4
  -5  -1  -1 22.1774 8.14459   6
   5   1   1 22.2550 9.03515   4
   5   1   1 14.0882 7.36045   2
   5   1   1 32.3386 9.34231   6
   5   1   1 30.8190 6.94205   6
   5   1   1 23.9185 5.23704   5
  -6  -1  -1 5.01553 7.58334   4
  -6  -1  -1 17.0441 13.2958   2
  -6  -1  -1 -3.1028 8.24866   6
  -6  -1  -1 7.03079 9.31698   2
   6   1   1 4.91539 6.70899   2
   6   1   1 9.22170 5.78123   6
   6   1   1 4.24788 9.59508   6
   6   1   1 -7.1906 9.39022   4
  -7  -1  -1 12.2431 10.0536   2
  -7  -1  -1 -5.5055 17.8475   2
  -7  -1  -1 6.43564 11.6017   6
   7   1   1 14.1568 8.01906   6
   7   1   1 -7.3073 11.4810   6
   7   1   1 -5.0852 12.2605   2
   7  -2  -1 70.4206 7.31320   5
   7  -2  -1 84.9349 16.4169   3
   7  -2  -1 93.4858 21.6013   2
   7  -2  -1 67.8059 14.0828   6
  -7   2   1 66.5179 22.1022   2
  -7   2   1 68.9719 21.3494   2
  -7   2   1 102.227 22.0276   4
  -7   2   1 65.9936 17.8054   6
   6  -2  -1 41.0659 12.0501   3
   6  -2  -1 52.0178 8.33384   5
   6  -2  -1 70.5659 10.2985   5
   6  -2  -1 82.2338 14.0330   6
   6  -2  -1 44.5192 15.8912   2
  -6   2   1 78.7623 17.6448   6
  -6   2   1 60.5575 16.6746   2
  -6   2   1 45.4233 15.7786   4
  -6   2   1 36.6857 14.0718   2
   5  -2  -1 837.014 75.1855   6
   5  -2  -1 847.867 68.6666   5
   5  -2  -1 785.603 75.2495   4
   5  -2  -1 867.352 70.5428   6
   5  -2  -1 949.488 76.7974   2
   5  -2  -1 897.217 72.4276   3
   5  -2  -1 919.070 67.6808   5
  -5   2   1 996.920 79.1734   4
  -5   2   1 871.447 76.3337   2
  -5   2   1 785.689 75.8570   2
  -5   2   1 975.452 76.1611   6
   4  -2  -1 1087.56 86.3289   4
   4  -2  -1 1039.49 82.0597   3
   4  -2  -1 1060.39 81.6252   6
   4  -2  -1 929.123 85.2478   2
   4  -2  -1 990.641 81.0295   5
   4  -2  -1 1146.61 86.9226   2
   4  -2  -1 986.420 83.5178   6
  -4   2   1 1010.40 87.3188   4
  -4   2   1 1155.06 87.7259   2
  -4   2   1 1044.38 81.5678   3
  -4   2   1 1144.40 86.3692   2
  -4   2   1 1152.61 85.9751   6
   3  -2  -1 259.191 29.8203   4
   3  -2  -1 311.413 30.5891   2
   3  -2  -1 286.658 28.6706   6
   3  -2  -1 298.583 30.6891   2
   3  -2  -1 339.833 28.5668   3
  -3   2   1 343.287 28.2237   3
  -3   2   1 329.091 28.2174   6
  -3   2   1 350.382 30.8056   6
  -3   2   1 399.093 33.4435   4
  -3   2   1 322.769 31.4856   2
   2  -2  -1 23.3802 7.16558   4
   2  -2  -1 35.1464 5.38032   3
   2  -2  -1 34.1321 6.34487   5
   2  -2  -1 27.1253 6.79783   2
   2  -2  -1 43.2235 7.25127   2
  -2   2   1 27.3565 6.87730   2
  -2   2   1 41.5650 6.94212   6
  -2   2   1 28.6763 5.56703   3
  -2   2   1 26.3642 7.06392   4
  -2   2   1 28.2196 6.76403   2
  -2   2   1 32.7397 7.07768   6
  -1  -2  -1 1.85583 2.30690   2
  -1  -2  -1 5.00560 2.53700   6
  -1  -2  -1 -0.4672 1.18347   5
  -1  -2  -1 2.84009 2.22545   6
  -1  -2  -1 2.43990 2.34555   2
   1   2   1 3.46407 2.18338   2
   1   2   1 1.39916 1.85057   6
   1   2   1 7.42444 2.97210   5
   1   2   1 4.70791 2.17118   6
   1   2   1 3.12379 0.96462   4
   1   2   1 4.81740 2.51798   2
  -2  -2  -1 182.593 17.0594   6
  -2  -2  -1 181.908 17.5564   2
  -2  -2  -1 165.485 17.0611   2
  -2  -2  -1 178.858 16.5389   5
  -2  -2  -1 179.900 16.3170   6
   2   2   1 178.150 16.3859   6
   2   2   1 177.132 14.6235   4
   2   2   1 177.810 17.1028   5
   2   2   1 180.899 17.0593   2
   2   2   1 161.713 15.3126   6
   2   2   1 154.499 17.1788   2
  -3  -2  -1 1375.23 115.143   2
  -3  -2  -1 1368.59 111.869   5
  -3  -2  -1 1479.22 114.456   2
  -3  -2  -1 1561.99 114.836   3
  -3  -2  -1 1505.35 111.995   6
  -3  -2  -1 1507.36 113.425   6
   3   2   1 1474.78 110.843   4
   3   2   1 1480.65 114.729   2
   3   2   1 1507.57 110.545   6
   3   2   1 1463.54 111.885   6
   3   2   1 1779.85 114.772   2
   3   2   1 1617.27 112.339   5
  -4  -2  -1 273.962 28.5916   6
  -4  -2  -1 346.774 26.7756   5
  -4  -2  -1 282.736 30.4975   2
  -4  -2  -1 291.982 31.4635   3
  -4  -2  -1 327.722 31.7284   2
  -4  -2  -1 280.089 30.2730   6
   4   2   1 333.101 30.7356   2
   4   2   1 308.268 28.6033   4
   4   2   1 299.749 26.8192   6
   4   2   1 364.479 33.6833   2
   4   2   1 308.512 27.7233   5
   4   2   1 348.915 29.0295   6
  -5  -2  -1 -1.2898 7.26409   6
  -5  -2  -1 7.85352 7.77599   6
  -5  -2  -1 -2.8438 6.11390   2
  -5  -2  -1 8.20540 4.26767   5
  -5  -2  -1 9.39602 7.13365   2
   5   2   1 4.68262 4.10766   6
   5   2   1 17.9456 7.31635   4
   5   2   1 16.8830 7.87153   6
   5   2   1 7.51035 3.62467   5
   5   2   1 -1.6951 6.52881   2
  -6  -2  -1 113.518 17.9630   2
  -6  -2  -1 110.842 22.3276   2
  -6  -2  -1 73.5569 17.7698   6
   6   2   1 76.6088 18.1878   2
   6   2   1 91.9207 16.4800   6
   6   2   1 79.8324 16.9129   4
  -7  -2  -1 -3.4235 12.4205   2
  -7  -2  -1 14.4991 12.4960   6
   7   2   1 -3.3342 12.7314   2
   7   2   1 5.98118 5.84698   6
   7   2   1 10.9340 15.7037   4
   7  -3  -1 -4.1415 6.52274   5
   7  -3  -1 -2.5389 9.71749   3
   7  -3  -1 4.31576 8.53423   5
   7  -3  -1 12.3770 9.92653   6
   7  -3  -1 7.99887 14.5690   2
  -7   3   1 -13.027 12.5085   2
  -7   3   1 14.6116 16.9128   4
  -7   3   1 -8.3411 13.3887   6
   6  -3  -1 59.1985 14.2083   3
   6  -3  -1 97.3823 16.0492   5
   6  -3  -1 78.2992 13.7972   5
   6  -3  -1 108.632 21.6388   2
   6  -3  -1 80.3557 15.6056   6
  -6   3   1 77.7030 18.2345   2
  -6   3   1 118.077 23.2205   2
  -6   3   1 69.9545 17.9228   6
  -6   3   1 113.454 23.6553   4
   5  -3  -1 916.685 72.2357   6
   5  -3  -1 876.972 72.4161   3
   5  -3  -1 888.714 77.8496   2
   5  -3  -1 969.787 75.1102   6
   5  -3  -1 857.509 71.4836   5
  -5   3   1 872.855 77.3905   2
  -5   3   1 973.736 79.7962   2
  -5   3   1 845.490 76.7901   6
  -5   3   1 927.952 79.5074   4
  -5   3   1 764.860 71.6346   3
   4  -3  -1 1396.33 105.004   3
   4  -3  -1 1356.87 108.868   2
   4  -3  -1 1471.38 110.067   2
   4  -3  -1 1366.29 104.934   6
   4  -3  -1 1670.12 111.533   6
   4  -3  -1 1175.36 108.139   4
   4  -3  -1 1187.17 104.242   5
  -4   3   1 1350.59 108.090   6
  -4   3   1 1519.04 109.459   2
  -4   3   1 1337.86 104.374   6
  -4   3   1 1362.98 110.593   2
  -4   3   1 1243.74 109.583   4
   3  -3  -1 52.4662 12.1411   2
   3  -3  -1 64.6939 10.7002   6
   3  -3  -1 67.5990 11.7261   2
   3  -3  -1 72.7047 9.77319   3
   3  -3  -1 88.3700 11.3159   6
   3  -3  -1 57.7744 10.8184   5
   3  -3  -1 55.3830 12.6382   4
  -3   3   1 59.4981 11.3872   2
  -3   3   1 67.3535 10.0215   6
  -3   3   1 74.2001 11.7745   6
  -3   3   1 69.8276 13.3217   2
  -3   3   1 38.9812 8.29374   3
  -3   3   1 47.1276 11.6234   4
   2  -3  -1 1228.95 94.1214   3
   2  -3  -1 1329.42 96.2200   6
   2  -3  -1 1192.78 96.6886   4
   2  -3  -1 1343.56 97.1221   5
   2  -3  -1 1099.36 95.8409   6
   2  -3  -1 1312.66 97.0876   2
   2  -3  -1 1239.66 97.4315   2
  -2   3   1 1306.88 96.7143   2
  -2   3   1 1257.91 97.7328   2
  -2   3   1 1299.55 98.1088   4
  -2   3   1 1249.04 93.5680   3
  -2   3   1 1225.81 93.3767   6
   1  -3  -1 727.528 59.8688   5
   1  -3  -1 720.939 59.1114   2
   1  -3  -1 707.476 56.6975   6
   1  -3  -1 764.734 58.0026   2
   1  -3  -1 800.815 56.5003   3
   1  -3  -1 868.876 58.3749   6
   1  -3  -1 629.520 57.7783   4
  -1   3   1 704.308 58.3741   6
  -1   3   1 658.111 57.7083   2
  -1   3   1 854.944 57.3384   6
  -1   3   1 792.082 56.3023   3
  -1   3   1 683.975 58.8825   2
  -1   3   1 708.380 58.8774   4
   0  -3  -1 169.335 14.7464   2
   0  -3  -1 155.053 15.8920   5
   0  -3  -1 127.652 12.9788   6
   0  -3  -1 144.689 13.9114   3
   0  -3  -1 128.684 14.0518   2
   0  -3  -1 119.094 12.5086   4
   0  -3  -1 119.873 13.8002   6
   0   3   1 129.242 14.0018   2
   0   3   1 123.542 13.5647   6
   0   3   1 130.890 13.3134   4
   0   3   1 141.128 14.8468   2
   0   3   1 144.123 12.7487   6
  -1  -3  -1 29.9046 6.45683   2
  -1  -3  -1 32.2997 6.03727   2
  -1  -3  -1 35.1739 6.66240   6
  -1  -3  -1 35.3923 7.45114   5
  -1  -3  -1 38.5423 5.78389   6
   1   3   1 40.1218 8.34996   5
   1   3   1 41.8746 6.84469   2
   1   3   1 37.1708 6.08598   6
   1   3   1 37.3345 4.18208   4
   1   3   1 35.8484 7.10071   2
   1   3   1 40.8361 6.42628   6
  -2  -3  -1 1257.66 98.8748   5
  -2  -3  -1 1316.99 99.5037   6
  -2  -3  -1 1350.87 98.9593   2
  -2  -3  -1 1379.10 98.7743   2
  -2  -3  -1 1258.10 97.5505   6
   2   3   1 1299.57 99.2793   2
   2   3   1 1251.39 96.4872   6
   2   3   1 1360.74 100.015   5
   2   3   1 1356.20 96.7572   6
   2   3   1 1214.32 98.2428   2
  -3  -3  -1 40.4342 7.63952   5
  -3  -3  -1 47.4752 10.0705   6
  -3  -3  -1 47.8172 10.1931   2
  -3  -3  -1 57.2630 9.58002   6
  -3  -3  -1 45.3032 10.1640   3
  -3  -3  -1 59.0761 10.2515   2
   3   3   1 55.2951 7.38916   6
   3   3   1 46.6354 10.7596   2
   3   3   1 34.7857 8.75730   5
   3   3   1 49.4624 5.32538   4
   3   3   1 47.9426 8.99390   6
   3   3   1 50.7239 9.39019   2
  -4  -3  -1 571.217 53.7309   2
  -4  -3  -1 633.717 53.2317   2
  -4  -3  -1 640.141 49.0482   5
  -4  -3  -1 571.631 56.9515   3
  -4  -3  -1 580.198 52.0401   6
  -4  -3  -1 584.890 52.5116   6
   4   3   1 591.415 50.4223   5
   4   3   1 577.677 46.9030   4
   4   3   1 700.147 53.2910   2
   4   3   1 616.119 47.3091   6
  -5  -3  -1 11.4140 5.08022   5
  -5  -3  -1 16.9256 12.1348   2
  -5  -3  -1 16.2343 9.13602   6
  -5  -3  -1 24.1658 8.49424   2
   5   3   1 23.3384 13.0433   6
   5   3   1 10.6796 4.80590   6
   5   3   1 7.04401 5.71941   2
   5   3   1 7.73724 4.58580   4
  -6  -3  -1 52.7337 15.0545   2
  -6  -3  -1 55.9438 16.3293   6
  -6  -3  -1 53.8950 9.90485   5
  -6  -3  -1 85.9296 19.5839   2
   6   3   1 58.5049 16.1267   2
   6   3   1 63.0886 11.8544   4
  -7  -3  -1 29.1056 14.3133   2
   7   3   1 8.29428 15.4706   2
   7  -4  -1 -2.7878 10.5054   3
   7  -4  -1 2.52302 8.93783   5
   7  -4  -1 -3.3606 16.5095   5
   7  -4  -1 -25.446 14.0832   2
   7  -4  -1 -3.3976 10.0554   6
  -7   4   1 -23.735 13.1708   2
  -7   4   1 13.0158 11.6558   6
   6  -4  -1 29.6751 15.5177   2
   6  -4  -1 50.1762 14.3917   5
   6  -4  -1 48.1427 11.5468   5
   6  -4  -1 45.2823 13.3223   3
   6  -4  -1 25.4006 12.3187   6
  -6   4   1 62.5271 19.8881   2
  -6   4   1 51.6298 17.8396   4
  -6   4   1 70.5574 18.6583   6
   5  -4  -1 1035.20 77.3939   3
   5  -4  -1 1019.73 77.2764   5
   5  -4  -1 812.375 81.6971   2
   5  -4  -1 974.845 76.5011   6
  -5   4   1 1006.91 84.5870   2
  -5   4   1 827.550 75.5629   3
  -5   4   1 903.962 84.4975   4
  -5   4   1 896.563 81.1247   2
  -5   4   1 927.107 82.0140   6
   4  -4  -1 813.334 77.2163   5
   4  -4  -1 1013.94 82.9769   4
   4  -4  -1 1016.17 83.1474   2
   4  -4  -1 998.319 77.1564   3
   4  -4  -1 922.302 76.9259   6
   4  -4  -1 1005.49 78.9698   6
   4  -4  -1 977.434 81.4604   2
  -4   4   1 956.091 83.3169   4
  -4   4   1 907.730 75.5382   6
  -4   4   1 827.380 74.9455   3
  -4   4   1 930.851 80.1229   6
  -4   4   1 1096.96 84.5672   2
  -4   4   1 1073.25 81.9725   2
   3  -4  -1 141.541 19.5762   5
   3  -4  -1 154.038 20.6745   4
   3  -4  -1 146.499 17.7531   3
   3  -4  -1 172.635 21.9693   2
   3  -4  -1 186.660 20.9679   2
   3  -4  -1 136.516 19.4545   6
  -3   4   1 162.653 17.3513   3
  -3   4   1 136.059 18.6344   6
  -3   4   1 150.804 16.5048   6
  -3   4   1 149.882 20.7109   2
  -3   4   1 145.671 19.2124   2
  -3   4   1 165.459 21.5022   4
   2  -4  -1 66.2454 10.7165   6
   2  -4  -1 37.3603 10.3980   2
   2  -4  -1 47.5182 11.4450   2
   2  -4  -1 56.7061 12.3832   5
   2  -4  -1 67.2662 12.1784   4
   2  -4  -1 49.3526 8.42893   6
   2  -4  -1 38.7873 8.63314   3
  -2   4   1 56.5357 8.87668   6
  -2   4   1 54.9249 11.2314   6
  -2   4   1 63.3129 10.3856   2
  -2   4   1 58.7676 12.7313   4
  -2   4   1 48.5761 8.76049   3
  -2   4   1 38.6191 10.9705   2
   1  -4  -1 6774.13 439.582   6
   1  -4  -1 6664.01 440.221   3
   1  -4  -1 6475.43 442.909   4
   1  -4  -1 5223.67 442.957   2
   1  -4  -1 6120.99 445.350   5
   1  -4  -1 6402.14 443.036   6
   1  -4  -1 5841.23 442.640   2
  -1   4   1 6020.28 439.857   6
  -1   4   1 5309.89 442.256   6
  -1   4   1 6192.76 444.429   2
  -1   4   1 6539.79 444.155   4
   0  -4  -1 668.854 57.5279   3
   0  -4  -1 780.551 55.9535   4
   0  -4  -1 750.055 56.3411   6
   0  -4  -1 720.795 60.7265   5
   0  -4  -1 727.524 57.9642   2
   0  -4  -1 666.164 58.3055   2
   0   4   1 727.039 56.8541   4
   0   4   1 737.682 57.4948   6
   0   4   1 740.646 55.8173   6
   0   4   1 719.002 57.8616   2
   0   4   1 757.612 58.9943   2
  -1  -4  -1 -1.9451 2.66621   6
  -1  -4  -1 -8.7787 4.09119   5
  -1  -4  -1 3.87315 3.85294   2
  -1  -4  -1 -1.0396 1.14540   4
  -1  -4  -1 11.3558 4.07575   6
   1   4   1 5.47827 3.60147   6
   1   4   1 -3.3285 2.64093   2
   1   4   1 -0.9578 3.33086   6
   1   4   1 1.29142 3.84483   2
   1   4   1 0.42567 1.50063   4
  -2  -4  -1 1072.38 95.0228   5
  -2  -4  -1 1212.11 93.3191   6
  -2  -4  -1 1331.68 95.0162   2
  -2  -4  -1 1220.32 93.2351   6
  -2  -4  -1 1315.69 95.4089   2
   2   4   1 1182.84 92.0531   6
   2   4   1 1231.41 91.7072   6
   2   4   1 1202.42 94.1740   2
   2   4   1 1310.84 95.7647   2
  -3  -4  -1 194.722 21.5147   6
  -3  -4  -1 240.305 21.7741   6
  -3  -4  -1 234.315 23.1646   2
  -3  -4  -1 210.483 22.5570   5
  -3  -4  -1 183.987 22.7433   2
   3   4   1 176.408 21.2811   2
   3   4   1 190.728 18.4498   6
   3   4   1 214.345 23.7162   2
  -4  -4  -1 496.382 45.2846   6
  -4  -4  -1 535.738 45.1584   6
  -4  -4  -1 549.621 44.0454   5
  -4  -4  -1 454.570 46.9086   2
   4   4   1 504.085 39.0053   6
   4   4   1 497.284 38.7225   6
  -5  -4  -1 -2.4239 6.15162   2
  -5  -4  -1 -1.8353 6.97837   6
  -5  -4  -1 6.84233 10.7354   2
  -5  -4  -1 2.61209 5.81722   5
  -6  -4  -1 221.791 28.2218   2
  -6  -4  -1 167.207 27.4842   6
  -6  -4  -1 194.958 34.4171   2
   7  -5  -1 30.9305 12.7029   5
   7  -5  -1 29.5910 20.9173   2
   7  -5  -1 19.0382 10.6899   3
   7  -5  -1 29.7743 14.2639   6
  -7   5   1 25.9194 20.6117   6
  -7   5   1 43.6062 17.4157   4
   6  -5  -1 -5.0237 9.32468   2
   6  -5  -1 1.78948 9.41837   3
   6  -5  -1 -12.654 8.29083   6
  -6   5   1 15.2128 11.4867   6
  -6   5   1 19.7559 14.5039   2
  -6   5   1 6.95274 9.19944   4
   5  -5  -1 1226.60 100.493   2
   5  -5  -1 1136.50 92.3024   3
   5  -5  -1 973.890 94.6736   5
   5  -5  -1 1097.34 94.2971   6
  -5   5   1 1252.60 98.2620   6
  -5   5   1 1255.76 102.393   4
   4  -5  -1 29.2091 8.79775   6
   4  -5  -1 37.2048 11.9921   5
   4  -5  -1 29.9225 10.5374   2
   4  -5  -1 39.0232 10.3038   3
   4  -5  -1 35.4070 11.8967   2
  -4   5   1 15.1253 8.57427   2
  -4   5   1 17.1591 9.58730   2
  -4   5   1 43.1688 12.5459   6
  -4   5   1 22.7199 9.00527   3
  -4   5   1 68.9609 17.3907   4
   3  -5  -1 572.377 50.7345   2
   3  -5  -1 612.876 52.6788   2
   3  -5  -1 543.565 50.6184   4
   3  -5  -1 510.981 50.0148   5
   3  -5  -1 493.942 48.6286   6
   3  -5  -1 531.000 46.4698   3
   3  -5  -1 539.478 47.0374   6
  -3   5   1 478.546 48.6350   2
  -3   5   1 476.246 50.9155   2
  -3   5   1 437.146 49.5748   4
  -3   5   1 645.640 49.4733   3
  -3   5   1 540.586 44.8164   6
  -3   5   1 568.308 49.6094   6
   2  -5  -1 520.941 48.2016   6
   2  -5  -1 565.503 45.7698   2
   2  -5  -1 583.862 43.6737   6
   2  -5  -1 502.261 45.5781   4
   2  -5  -1 431.361 45.5410   2
   2  -5  -1 526.734 43.1769   3
  -2   5   1 461.845 42.2806   3
  -2   5   1 402.413 46.0875   2
  -2   5   1 510.742 45.2737   6
  -2   5   1 495.213 41.5136   6
  -2   5   1 514.260 47.7196   2
  -2   5   1 482.691 46.6143   4
   1  -5  -1 286.688 32.0937   5
   1  -5  -1 309.130 29.4532   6
   1  -5  -1 368.722 30.0111   4
   1  -5  -1 288.394 27.6305   6
   1  -5  -1 307.626 31.1636   2
   1  -5  -1 296.056 28.6956   3
   1  -5  -1 255.056 28.9265   2
  -1   5   1 305.610 29.8542   2
  -1   5   1 292.186 29.6817   6
  -1   5   1 322.071 27.0635   6
  -1   5   1 310.488 31.4196   2
  -1   5   1 349.178 34.2980   4
   0  -5  -1 227.876 22.6054   2
   0  -5  -1 197.371 18.6887   4
   0  -5  -1 204.862 20.9635   3
   0  -5  -1 159.055 20.6500   6
   0  -5  -1 206.555 24.3232   5
   0  -5  -1 212.046 21.4402   2
   0  -5  -1 212.808 20.0700   6
   0   5   1 177.142 19.7931   4
   0   5   1 191.250 22.2600   2
   0   5   1 201.032 19.2744   6
   0   5   1 199.753 21.1424   2
   0   5   1 191.855 20.9958   6
  -1  -5  -1 433.942 34.9531   6
  -1  -5  -1 349.887 35.6938   2
  -1  -5  -1 383.009 30.7388   4
  -1  -5  -1 375.942 38.4353   5
  -1  -5  -1 450.642 36.5411   6
   1   5   1 405.066 33.9963   6
   1   5   1 422.429 34.7037   6
   1   5   1 391.461 31.6503   4
   1   5   1 400.878 36.7380   2
   1   5   1 453.488 37.3869   2
  -2  -5  -1 147.766 19.8060   5
  -2  -5  -1 152.247 17.1282   6
  -2  -5  -1 211.681 20.5363   2
  -2  -5  -1 133.729 18.1592   6
  -2  -5  -1 113.540 17.9628   2
   2   5   1 149.170 18.6012   2
   2   5   1 204.808 19.5115   6
   2   5   1 161.580 19.7554   2
   2   5   1 159.058 16.2755   6
  -3  -5  -1 346.322 33.1717   6
  -3  -5  -1 450.484 36.1286   2
  -3  -5  -1 290.456 34.4113   2
  -3  -5  -1 405.456 40.1355   5
  -3  -5  -1 390.094 34.5598   6
   3   5   1 337.757 28.1079   6
   3   5   1 304.999 32.7334   2
   3   5   1 359.677 27.8878   6
  -4  -5  -1 194.186 23.6846   2
  -4  -5  -1 202.611 26.6442   2
   4   5   1 163.832 23.0878   2
  -5  -5  -1 2.62120 5.59023   6
  -5  -5  -1 2.67643 5.41084   2
  -5  -5  -1 4.10691 8.44627   2
   5   5   1 -0.9348 9.05856   2
  -6  -5  -1 2.16768 12.1975   6
  -6  -5  -1 0.62314 10.0481   2
   6   5   1 -10.094 12.2188   2
   6  -6  -1 2.47958 12.1098   6
   6  -6  -1 -2.0012 7.64995   3
   6  -6  -1 0.68768 16.4373   2
  -6   6   1 0.37864 15.0455   6
  -6   6   1 -2.5023 11.4431   4
  -6   6   1 6.94785 15.6397   2
   5  -6  -1 155.309 20.8538   3
   5  -6  -1 137.575 24.4192   2
   5  -6  -1 94.7911 19.9042   6
  -5   6   1 104.313 24.5971   4
  -5   6   1 96.6868 21.7707   6
  -5   6   1 111.822 23.7825   2
   4  -6  -1 290.755 29.7298   6
   4  -6  -1 254.821 33.8707   2
   4  -6  -1 271.889 29.4562   3
  -4   6   1 221.545 31.9615   4
  -4   6   1 233.432 34.8060   2
  -4   6   1 252.269 33.3584   6
   3  -6  -1 1059.56 85.1800   2
   3  -6  -1 910.326 85.2945   2
   3  -6  -1 924.568 77.5128   3
  -3   6   1 949.375 84.0441   2
  -3   6   1 887.309 79.1077   6
  -3   6   1 972.889 83.4424   4
   2  -6  -1 353.090 38.5908   2
   2  -6  -1 411.315 41.4294   2
   2  -6  -1 384.767 36.9274   6
   2  -6  -1 411.872 37.5390   3
   2  -6  -1 423.652 43.3007   4
  -2   6   1 405.659 39.1429   6
  -2   6   1 387.384 34.9388   6
  -2   6   1 412.707 41.4228   2
  -2   6   1 435.246 41.1021   4
   1  -6  -1 15.5966 7.70362   2
   1  -6  -1 6.14242 4.32352   3
   1  -6  -1 6.09018 5.72352   6
   1  -6  -1 2.05836 4.30120   6
   1  -6  -1 14.4669 6.71714   4
   1  -6  -1 -0.4052 4.08687   2
  -1   6   1 1.25063 6.52815   6
  -1   6   1 7.03140 5.75118   4
  -1   6   1 8.40992 5.62211   6
   0  -6  -1 342.120 29.7819   3
   0  -6  -1 247.188 29.0627   2
   0  -6  -1 275.927 25.7826   4
   0  -6  -1 301.381 27.5800   6
   0  -6  -1 291.410 29.9700   2
   0  -6  -1 292.680 29.2272   6
   0   6   1 278.632 27.4312   4
   0   6   1 267.515 30.2584   2
   0   6   1 307.684 28.8861   6
   0   6   1 247.333 25.8408   6
  -1  -6  -1 29.4247 8.57447   2
  -1  -6  -1 37.3963 8.57859   6
  -1  -6  -1 29.4408 9.57232   6
  -1  -6  -1 39.0997 9.85176   3
   1   6   1 22.4014 8.02533   2
   1   6   1 36.7267 7.80399   6
   1   6   1 15.8941 6.70014   6
  -2  -6  -1 739.177 64.2648   2
  -2  -6  -1 745.371 64.7529   2
  -2  -6  -1 825.920 62.5279   6
   2   6   1 773.317 57.6119   6
   2   6   1 715.829 64.1518   2
  -3  -6  -1 110.775 20.3214   2
  -3  -6  -1 106.835 15.9975   2
   3   6   1 106.879 17.8153   2
  -4  -6  -1 42.3972 12.2535   2
  -4  -6  -1 43.6817 11.4080   6
   4   6   1 43.0920 12.5784   2
  -5  -6  -1 74.2447 17.4956   6
   5   6   1 106.906 21.2136   2
   5  -7  -1 10.9209 12.6301   3
   5  -7  -1 29.5168 15.0378   2
   5  -7  -1 42.1607 13.3222   6
  -5   7   1 30.0949 18.5177   6
  -5   7   1 61.4802 21.0431   2
  -5   7   1 42.1052 19.1659   4
   4  -7  -1 88.7361 22.8739   2
   4  -7  -1 73.1745 14.5005   3
  -4   7   1 47.9381 18.3110   4
  -4   7   1 65.5150 18.7813   2
  -4   7   1 30.3893 14.6371   6
   3  -7  -1 320.782 35.1362   6
   3  -7  -1 323.881 37.3593   2
   3  -7  -1 306.818 39.1076   2
   3  -7  -1 317.119 34.9839   3
  -3   7   1 316.439 41.3708   2
  -3   7   1 357.041 37.6756   6
   2  -7  -1 204.124 27.0672   2
   2  -7  -1 157.962 21.9200   6
   2  -7  -1 177.522 22.2956   4
   2  -7  -1 142.733 20.4786   3
   2  -7  -1 161.629 25.0854   2
  -2   7   1 162.514 23.4622   6
  -2   7   1 169.330 27.5299   2
  -2   7   1 166.370 24.9279   4
   1  -7  -1 71.3010 14.0528   6
   1  -7  -1 65.6862 15.4155   2
   1  -7  -1 81.6420 17.3614   3
   1  -7  -1 67.0756 14.1668   2
   1  -7  -1 94.3496 15.1621   4
  -1   7   1 60.4597 15.8198   2
  -1   7   1 66.9133 13.1070   6
  -1   7   1 91.8492 16.0140   4
  -1   7   1 85.1132 14.9319   6
   0  -7  -1 8.30699 8.62051   2
   0  -7  -1 0.51100 6.08031   6
   0  -7  -1 3.47544 4.91823   3
   0  -7  -1 5.08122 5.13997   4
   0  -7  -1 1.92459 5.32502   2
   0   7   1 9.77642 7.30006   6
   0   7   1 -2.4771 5.33898   4
   0   7   1 -5.3799 7.38118   6
  -1  -7  -1 273.694 32.4514   2
  -1  -7  -1 251.960 30.5595   2
  -1  -7  -1 327.188 30.2960   6
  -1  -7  -1 326.990 32.4323   3
   1   7   1 328.307 34.3590   2
  -2  -7  -1 128.511 18.7396   2
  -2  -7  -1 151.495 20.6847   2
  -2  -7  -1 136.422 19.4756   3
  -2  -7  -1 119.039 18.3020   6
   2   7   1 145.350 22.6398   2
  -3  -7  -1 88.7828 15.3316   2
  -3  -7  -1 102.831 15.2470   6
  -3  -7  -1 75.4974 16.8374   2
   3   7   1 53.3734 15.3335   2
  -4  -7  -1 -0.9906 9.19357   6
   4   7   1 -4.3800 8.79912   2
   4  -8  -1 17.3504 12.2111   3
   4  -8  -1 -8.1499 14.1952   2
  -4   8   1 20.2936 13.5196   2
  -4   8   1 40.8832 18.2489   4
  -4   8   1 33.3230 15.5868   6
   3  -8  -1 137.390 24.1528   3
   3  -8  -1 137.229 25.9003   2
   3  -8  -1 176.925 23.9542   6
  -3   8   1 150.363 26.5408   6
  -3   8   1 185.822 29.8645   4
  -3   8   1 117.203 27.8986   2
   2  -8  -1 59.6039 15.1629   3
   2  -8  -1 61.1172 17.2726   2
   2  -8  -1 70.6363 18.7704   2
   2  -8  -1 57.9904 14.5063   6
  -2   8   1 39.8066 12.6232   4
  -2   8   1 58.6350 16.1567   6
  -2   8   1 64.1370 18.5779   2
   1  -8  -1 85.4181 19.0297   2
   1  -8  -1 49.2393 13.5198   3
   1  -8  -1 92.7899 20.0824   2
   1  -8  -1 90.4322 16.1910   6
  -1   8   1 109.595 18.1404   6
  -1   8   1 49.6938 13.5683   4
  -1   8   1 76.8598 18.6364   2
  -1   8   1 45.1215 13.1709   6
   0  -8  -1 8.36918 5.33557   4
   0  -8  -1 10.4826 9.11859   3
   0  -8  -1 15.2813 10.8930   2
   0  -8  -1 18.0285 10.6493   2
   0  -8  -1 10.7710 8.28394   6
   0   8   1 35.3934 13.3048   6
   0   8   1 -19.546 9.96299   6
   0   8   1 14.6939 11.6992   2
   0   8   1 20.7836 9.54693   4
  -1  -8  -1 938.772 75.0272   6
  -1  -8  -1 920.576 79.7179   2
  -1  -8  -1 1066.90 79.7923   3
  -1  -8  -1 937.034 78.1201   2
   1   8   1 825.792 67.0816   6
   1   8   1 836.178 67.1784   6
  -2  -8  -1 139.906 22.7505   3
  -2  -8  -1 133.689 19.8414   6
  -2  -8  -1 69.0234 19.1170   2
  -2  -8  -1 133.961 21.5274   2
   2   8   1 102.396 22.4186   2
  -3  -8  -1 174.353 24.7820   3
  -3  -8  -1 170.026 25.8387   2
  -3  -8  -1 154.509 23.6250   6
   3   8   1 155.462 26.0692   2
   3  -9  -1 229.400 36.3251   3
   3  -9  -1 215.407 31.4338   6
   3  -9  -1 189.991 37.0476   2
  -3   9   1 248.949 37.8091   6
  -3   9   1 233.452 41.4964   2
  -3   9   1 195.579 34.2701   4
   2  -9  -1 61.9386 18.9405   2
   2  -9  -1 43.6007 15.0504   6
   2  -9  -1 20.8143 15.0274   3
  -2   9   1 43.1515 21.1894   2
  -2   9   1 24.8532 15.6471   4
  -2   9   1 49.9788 15.9006   6
   1  -9  -1 0.24765 11.5307   4
   1  -9  -1 25.5737 11.2412   3
   1  -9  -1 22.6416 20.1211   2
   1  -9  -1 40.8195 13.0134   2
  -1   9   1 10.3773 12.2680   6
  -1   9   1 30.9424 12.9306   4
  -1   9   1 31.6821 19.5380   2
   0  -9  -1 64.1595 20.2198   2
   0   9   1 48.4967 12.6810   6
   0   9   1 97.1916 22.4220   2
  -1  -9  -1 24.7811 13.8075   3
  -1  -9  -1 17.9946 10.8016   6
  -1  -9  -1 52.9739 15.6859   2
   1   9   1 8.50065 16.2347   2
   1   9  -2 18.6976 14.4846   2
  -1  -9   2 9.05165 10.8534   3
  -1  -9   2 -16.210 9.87744   2
  -1  -9   2 5.81803 8.18104   6
   0   9  -2 54.3463 18.0006   2
   0  -9   2 24.9134 11.0094   2
   0  -9   2 37.8970 12.0618   6
   0  -9   2 53.6874 15.5239   3
   0  -9   2 33.6569 9.04160   4
   0  -9   2 52.3455 15.2567   2
  -1   9  -2 126.525 27.5872   2
   1  -9   2 157.848 24.6572   4
   1  -9   2 118.680 22.4827   6
   1  -9   2 135.550 27.2987   2
   1  -9   2 140.158 23.1912   3
   1  -9   2 150.617 28.2496   2
  -2   9  -2 192.707 35.9554   2
  -2   9  -2 197.842 28.5812   4
   2  -9   2 156.217 27.0353   6
   2  -9   2 168.109 26.6475   2
   2  -9   2 137.608 24.6679   3
  -3   9  -2 -8.0779 11.7169   6
  -3   9  -2 8.06210 13.7289   4
  -3   9  -2 -18.953 18.1906   2
   3  -9   2 0.33200 10.8888   6
   3  -9   2 -1.4984 14.5896   2
   3   8  -2 -2.3822 12.4716   2
  -3  -8   2 17.2295 11.0244   3
  -3  -8   2 4.47077 9.22199   2
  -3  -8   2 0.15655 8.41890   6
   2   8  -2 171.655 25.5970   2
  -2  -8   2 188.060 22.9274   6
  -2  -8   2 188.402 25.0588   2
  -2  -8   2 177.608 25.8322   2
  -2  -8   2 155.597 25.4458   3
   1   8  -2 72.1131 15.9828   2
  -1  -8   2 38.5792 11.8644   2
  -1  -8   2 24.5016 9.09550   6
  -1  -8   2 68.5509 13.6178   2
  -1  -8   2 49.8587 13.9954   3
   0   8  -2 39.1309 15.1288   2
   0  -8   2 50.2709 12.8398   3
   0  -8   2 71.1428 15.5164   2
   0  -8   2 57.5875 13.3081   2
   0  -8   2 48.0643 12.0393   6
   0  -8   2 69.1085 11.9256   4
  -1   8  -2 196.635 27.9510   2
   1  -8   2 102.650 21.3147   3
   1  -8   2 126.314 23.6964   2
   1  -8   2 179.458 20.4055   6
   1  -8   2 133.476 21.1050   4
   1  -8   2 113.195 22.5226   2
  -2   8  -2 335.271 37.0849   4
  -2   8  -2 280.749 37.5975   2
   2  -8   2 309.882 36.5605   3
   2  -8   2 306.552 37.7082   2
   2  -8   2 325.737 34.7121   6
   2  -8   2 348.016 40.2328   2
  -3   8  -2 8.53857 11.7994   4
  -3   8  -2 1.01467 11.0242   6
  -3   8  -2 2.97718 9.62224   2
   3  -8   2 0.11623 10.0348   3
   3  -8   2 6.75366 9.40275   2
   3  -8   2 5.93362 9.00786   6
   3  -8   2 15.2939 11.4695   2
  -4   8  -2 -3.3841 12.6902   6
  -4   8  -2 5.94036 15.0971   4
  -4   8  -2 20.9741 18.9949   2
   4  -8   2 0.74411 8.00702   3
   4  -8   2 27.0547 15.1990   2
  -5   8  -2 261.822 36.8982   6
  -5   8  -2 273.273 44.1017   2
   5  -8   2 269.022 42.2240   2
   5  -8   2 241.159 37.2003   6
   4   7  -2 197.823 25.9945   2
  -4  -7   2 213.573 25.0750   2
  -4  -7   2 213.785 25.8352   6
   3   7  -2 1702.51 138.351   2
  -3  -7   2 1797.55 138.185   2
  -3  -7   2 1835.49 138.969   2
  -3  -7   2 1832.93 136.482   6
   2   7  -2 12.1188 8.58585   2
  -2  -7   2 16.1952 9.34320   3
  -2  -7   2 -3.7399 5.62302   6
  -2  -7   2 3.53947 5.92145   2
  -2  -7   2 10.5945 7.70550   2
   1   7  -2 15.1690 7.48051   2
  -1  -7   2 4.52075 5.21253   3
  -1  -7   2 14.3559 8.32396   6
  -1  -7   2 0.84494 5.32072   2
  -1  -7   2 5.38206 1.87252   4
  -1  -7   2 7.69765 5.70593   6
   0   7  -2 77.2754 7.98910   6
   0   7  -2 81.4985 15.5820   2
   0  -7   2 61.0121 11.3519   4
   0  -7   2 76.5412 14.7851   2
   0  -7   2 73.6009 14.6442   2
   0  -7   2 108.760 15.1487   3
   0  -7   2 87.5430 13.1512   6
   0  -7   2 78.1472 15.7381   6
  -1   7  -2 302.446 33.9684   2
  -1   7  -2 286.064 26.5188   6
  -1   7  -2 328.992 31.5964   4
  -1   7  -2 287.075 28.4519   6
   1  -7   2 269.103 30.1737   2
   1  -7   2 259.739 28.0874   6
   1  -7   2 291.306 30.5546   4
   1  -7   2 327.482 34.4746   2
   1  -7   2 336.124 36.1529   3
  -2   7  -2 330.835 36.1681   4
  -2   7  -2 406.641 40.9287   2
  -2   7  -2 375.066 34.7697   6
  -2   7  -2 308.409 30.0940   6
   2  -7   2 360.500 36.1211   3
   2  -7   2 365.527 34.3915   6
   2  -7   2 347.620 36.5108   2
   2  -7   2 257.452 35.1893   2
   2  -7   2 309.856 36.3510   4
  -3   7  -2 8.34927 7.25812   4
  -3   7  -2 7.60754 8.70917   6
  -3   7  -2 -4.9240 7.17228   2
   3  -7   2 7.98345 12.1514   2
   3  -7   2 2.28793 7.38330   6
   3  -7   2 -0.8119 6.93634   2
   3  -7   2 12.9114 9.21502   3
  -4   7  -2 35.7669 14.4842   4
  -4   7  -2 56.3889 19.7123   6
  -4   7  -2 50.4276 18.6683   2
   4  -7   2 58.6663 17.3508   2
   4  -7   2 50.9006 13.8193   6
   4  -7   2 50.9379 12.9442   3
  -5   7  -2 103.426 23.7464   6
  -5   7  -2 139.097 28.3940   2
  -5   7  -2 108.421 26.4352   4
   5  -7   2 97.5090 20.5976   6
   5  -7   2 80.2890 22.0261   2
   5  -7   2 92.2001 20.5155   3
  -6   7  -2 13.5428 15.4534   6
  -6   7  -2 -23.590 16.3061   2
   6  -7   2 -6.5019 12.0580   6
   6  -7   2 3.17615 14.6040   3
   5   6  -2 240.879 27.0570   2
  -5  -6   2 271.232 29.0803   6
  -5  -6   2 176.223 26.0406   5
  -5  -6   2 246.045 31.3740   2
  -5  -6   2 192.039 25.7852   2
   4   6  -2 -1.6915 6.70304   2
  -4  -6   2 1.16911 9.25727   2
  -4  -6   2 2.46035 5.95997   2
  -4  -6   2 11.5746 9.84700   5
   3   6  -2 34.1641 9.69439   2
  -3  -6   2 46.2465 14.5866   5
  -3  -6   2 51.8581 11.0989   2
  -3  -6   2 62.8968 11.5338   6
  -3  -6   2 33.0682 9.92347   6
  -3  -6   2 53.8823 12.3729   2
   2   6  -2 460.369 44.8089   2
  -2  -6   2 609.040 46.1671   2
  -2  -6   2 485.477 44.5506   6
  -2  -6   2 494.443 45.4060   2
  -2  -6   2 576.901 44.1827   6
  -2  -6   2 490.701 48.4317   5
   1   6  -2 87.9861 16.6749   2
   1   6  -2 111.523 15.4174   2
  -1  -6   2 140.740 19.0737   5
  -1  -6   2 120.652 16.3254   3
  -1  -6   2 92.9142 13.5157   6
  -1  -6   2 108.434 15.5602   2
  -1  -6   2 127.375 10.3476   4
  -1  -6   2 122.803 16.2365   6
   0   6  -2 190.877 20.6308   2
   0   6  -2 183.199 16.2564   6
   0   6  -2 186.538 22.0662   2
   0   6  -2 216.396 17.4420   6
   0  -6   2 183.312 21.8081   3
   0  -6   2 154.422 20.6384   2
   0  -6   2 198.040 19.3669   6
   0  -6   2 186.705 20.8888   6
   0  -6   2 146.723 23.1661   5
   0  -6   2 182.933 20.6369   2
  -1   6  -2 206.948 26.2722   2
  -1   6  -2 229.975 23.7761   6
  -1   6  -2 237.263 21.9991   6
  -1   6  -2 257.890 25.7440   2
  -1   6  -2 248.145 26.4608   4
   1  -6   2 227.434 26.0501   4
   1  -6   2 232.573 29.0736   5
   1  -6   2 268.823 26.3853   3
   1  -6   2 304.041 27.0527   2
   1  -6   2 244.576 27.6564   2
   1  -6   2 240.545 24.2023   6
  -2   6  -2 34.4474 11.7861   2
  -2   6  -2 22.8139 6.83977   6
  -2   6  -2 25.7497 8.34324   6
  -2   6  -2 31.2047 8.25492   3
  -2   6  -2 32.1440 10.3802   4
   2  -6   2 16.5125 6.47795   3
   2  -6   2 23.6058 8.66051   2
   2  -6   2 32.3981 10.7500   4
   2  -6   2 35.6665 8.28973   6
   2  -6   2 36.6290 10.8346   2
   2  -6   2 17.9923 9.53250   6
  -3   6  -2 30.3852 12.3040   4
  -3   6  -2 10.3077 8.49538   6
  -3   6  -2 19.5071 10.4821   2
  -3   6  -2 20.6551 7.15318   6
   3  -6   2 16.8475 8.60215   3
   3  -6   2 22.4931 10.7802   2
   3  -6   2 16.9067 8.13446   6
   3  -6   2 17.9811 12.7467   4
   3  -6   2 26.4619 11.2162   2
  -4   6  -2 30.4033 14.7309   4
  -4   6  -2 54.9520 15.0899   2
  -4   6  -2 47.7791 14.5089   6
   4  -6   2 50.3978 12.9431   6
   4  -6   2 34.4177 15.2354   2
   4  -6   2 42.9539 13.0666   2
   4  -6   2 67.0593 15.0302   3
  -5   6  -2 36.9227 13.4762   6
  -5   6  -2 22.0828 17.1685   2
  -5   6  -2 58.6297 17.5474   4
   5  -6   2 53.9005 16.9271   2
   5  -6   2 40.0391 11.3873   6
   5  -6   2 60.0139 15.1251   3
  -6   6  -2 106.587 26.2799   2
  -6   6  -2 20.5205 12.6049   6
   6  -6   2 68.7776 16.0639   6
   6  -6   2 106.967 20.0915   3
   6  -6   2 57.8312 22.5369   2
  -6  -5   2 289.012 33.7159   6
   5   5  -2 0.15785 7.45268   2
  -5  -5   2 -1.4323 4.29261   2
  -5  -5   2 -3.3036 9.51615   2
  -5  -5   2 12.4025 6.69047   5
  -5  -5   2 -0.1678 8.07913   6
   4   5  -2 253.287 26.8796   2
  -4  -5   2 285.451 27.9621   2
  -4  -5   2 271.315 28.3202   6
  -4  -5   2 264.797 29.3095   2
  -4  -5   2 266.557 28.0770   6
  -4  -5   2 264.901 27.4808   5
   3   5  -2 95.7959 13.0086   2
  -3  -5   2 93.0102 14.2520   2
  -3  -5   2 52.5587 11.4155   6
  -3  -5   2 71.6329 14.4541   5
  -3  -5   2 97.5704 13.6211   6
  -3  -5   2 79.1591 12.2849   2
   2   5  -2 85.5723 12.5132   2
   2   5  -2 78.4225 11.3104   2
  -2  -5   2 83.9205 11.1464   6
  -2  -5   2 52.7979 10.9471   2
  -2  -5   2 79.5613 14.8555   5
  -2  -5   2 74.0946 11.3978   6
  -2  -5   2 68.7253 10.1140   2
   1   5  -2 847.180 66.3773   2
   1   5  -2 727.626 64.8366   2
  -1  -5   2 844.958 64.1450   6
  -1  -5   2 745.036 64.8879   6
  -1  -5   2 926.383 67.5251   3
  -1  -5   2 860.861 69.7440   5
  -1  -5   2 855.168 65.7403   2
  -1  -5   2 855.039 60.6155   4
   0   5  -2 561.855 45.8116   6
   0   5  -2 655.770 50.9970   2
   0   5  -2 606.927 46.7761   6
   0   5  -2 633.131 49.0640   2
   0   5  -2 630.295 48.4545   4
   0  -5   2 708.882 51.6632   2
   0  -5   2 525.118 48.8442   2
   0  -5   2 737.245 55.5522   5
   0  -5   2 519.453 48.1781   4
   0  -5   2 590.956 47.9193   6
   0  -5   2 589.723 50.4704   3
   0  -5   2 593.579 50.1667   6
  -1   5  -2 770.430 61.9474   6
  -1   5  -2 778.210 59.6366   6
  -1   5  -2 770.806 62.8308   2
  -1   5  -2 921.551 65.9783   4
  -1   5  -2 811.790 65.3627   2
   1  -5   2 641.839 63.3899   4
   1  -5   2 892.519 66.3111   2
   1  -5   2 817.910 67.6950   5
   1  -5   2 723.671 63.8300   2
   1  -5   2 778.304 61.3511   6
   1  -5   2 731.210 64.0766   6
   1  -5   2 881.766 64.1514   3
  -2   5  -2 312.845 32.9049   6
  -2   5  -2 400.703 36.2079   4
  -2   5  -2 445.712 37.6622   2
  -2   5  -2 352.307 32.1650   3
  -2   5  -2 270.190 34.7271   2
  -2   5  -2 361.530 29.9929   6
   2  -5   2 381.221 35.9475   2
   2  -5   2 316.556 32.4641   3
   2  -5   2 390.635 34.9381   2
   2  -5   2 383.173 35.8844   4
   2  -5   2 285.436 33.5986   6
   2  -5   2 376.001 32.1592   6
  -3   5  -2 251.557 29.3704   2
  -3   5  -2 216.798 23.7382   3
  -3   5  -2 226.751 26.4594   6
  -3   5  -2 251.099 27.8186   2
  -3   5  -2 224.956 28.0379   4
   3  -5   2 238.968 27.9896   4
   3  -5   2 270.878 28.5760   6
   3  -5   2 212.918 26.8593   2
   3  -5   2 233.008 25.3179   3
   3  -5   2 187.167 26.6604   2
  -4   5  -2 13.0041 9.87980   2
  -4   5  -2 23.3155 9.37192   6
  -4   5  -2 17.8463 8.78961   4
   4  -5   2 6.49104 4.79385   6
   4  -5   2 -0.8780 6.86769   3
   4  -5   2 6.09726 7.01747   2
  -5   5  -2 133.893 22.8044   6
  -5   5  -2 82.3962 22.0372   4
  -5   5  -2 151.777 26.7341   2
   5  -5   2 120.155 19.7238   6
   5  -5   2 107.489 19.5805   3
  -6   5  -2 8.84982 9.60147   6
  -6   5  -2 18.1164 11.7071   2
  -6   5  -2 13.1421 10.3813   4
   6  -5   2 17.7220 11.4273   6
   6  -5   2 24.5154 10.7627   5
   6  -5   2 27.8525 12.8767   2
   6  -5   2 14.3289 10.3432   3
  -7   5  -2 105.972 24.4956   6
  -7   5  -2 81.2182 22.1189   2
   7  -5   2 68.2638 21.4064   2
   7  -5   2 61.4864 18.5067   3
   7  -5   2 71.2584 19.3754   6
  -6  -4   2 639.808 57.2321   2
  -6  -4   2 620.980 58.1547   6
  -6  -4   2 613.658 58.6355   2
  -5  -4   2 -1.6370 8.23910   2
  -5  -4   2 6.15188 6.21693   2
  -5  -4   2 -4.2792 6.51878   6
  -4  -4   2 25.5644 7.92252   2
  -4  -4   2 32.5771 8.83685   2
  -4  -4   2 27.4179 8.35604   6
  -4  -4   2 23.4629 7.00161   5
  -4  -4   2 25.5407 8.16040   6
   3   4  -2 18.1038 5.33714   2
   3   4  -2 8.78904 6.04560   2
  -3  -4   2 5.47228 4.18474   6
  -3  -4   2 11.8608 5.23625   6
  -3  -4   2 12.1323 4.92071   2
  -3  -4   2 13.6097 5.47260   2
  -3  -4   2 7.84569 6.08503   5
   2   4  -2 1981.15 149.999   2
   2   4  -2 2149.20 149.078   2
  -2  -4   2 2017.83 149.489   2
  -2  -4   2 2121.43 149.213   6
  -2  -4   2 2004.82 151.965   5
  -2  -4   2 1908.95 149.660   2
   1   4  -2 1278.87 96.7184   2
   1   4  -2 1443.40 97.6330   2
  -1  -4   2 1155.44 93.4980   4
  -1  -4   2 1393.58 96.7936   6
  -1  -4   2 1212.04 95.4752   6
  -1  -4   2 1305.96 96.9112   2
  -1  -4   2 1316.32 100.562   5
   0   4  -2 55.5032 6.00886   6
   0   4  -2 41.0080 8.34348   2
   0   4  -2 44.1026 6.53803   6
   0   4  -2 70.1031 8.26480   4
   0   4  -2 46.5060 7.48674   2
   0  -4   2 49.9952 8.05902   2
   0  -4   2 60.2121 7.96553   4
   0  -4   2 63.2297 7.56983   6
   0  -4   2 69.6832 11.8062   5
   0  -4   2 59.8066 8.96441   2
   0  -4   2 43.0710 7.73728   6
   0  -4   2 44.4374 8.01782   3
  -1   4  -2 1238.59 92.7495   2
  -1   4  -2 1316.75 92.7389   3
  -1   4  -2 1351.36 95.1329   2
  -1   4  -2 1345.44 90.0985   6
  -1   4  -2 1107.86 93.7258   4
  -1   4  -2 1125.61 91.8965   6
   1  -4   2 1277.62 96.8814   4
   1  -4   2 1208.00 93.7140   2
   1  -4   2 1301.16 93.0233   3
   1  -4   2 1075.84 92.8586   6
   1  -4   2 1101.62 92.4036   6
  -2   4  -2 49.3755 7.61002   6
  -2   4  -2 64.8406 10.8050   4
  -2   4  -2 44.4366 10.4197   2
  -2   4  -2 41.0620 9.45142   2
  -2   4  -2 30.7435 7.26927   3
   2  -4   2 43.4219 8.46290   6
   2  -4   2 32.2973 9.25155   4
   2  -4   2 48.3096 10.8141   2
   2  -4   2 51.0084 8.38193   3
   2  -4   2 45.1311 10.1865   6
   2  -4   2 38.7653 10.0290   2
  -3   4  -2 91.5457 14.5113   6
  -3   4  -2 89.4923 12.0486   3
  -3   4  -2 95.7459 16.0424   4
  -3   4  -2 87.4348 15.5607   2
  -3   4  -2 75.8121 11.3205   6
  -3   4  -2 69.3624 14.2774   2
   3  -4   2 86.3783 12.8731   3
   3  -4   2 85.8119 13.8498   6
   3  -4   2 79.3950 15.3202   2
   3  -4   2 66.8791 14.3175   4
   3  -4   2 80.4960 14.8183   2
   3  -4   2 75.5457 12.1948   6
  -4   4  -2 206.841 27.3778   2
  -4   4  -2 224.042 28.6062   2
  -4   4  -2 204.987 23.8853   3
  -4   4  -2 274.615 24.4694   6
  -4   4  -2 210.684 25.7343   6
  -4   4  -2 209.650 28.3591   4
   4  -4   2 171.061 25.5337   2
   4  -4   2 212.464 27.8589   2
   4  -4   2 224.735 27.7749   6
   4  -4   2 249.352 25.2521   6
   4  -4   2 208.073 28.7257   4
   4  -4   2 241.418 25.5018   3
  -5   4  -2 313.557 42.2482   4
  -5   4  -2 408.648 44.4253   2
   5  -4   2 410.300 39.2129   3
   5  -4   2 420.215 44.1487   2
   5  -4   2 368.315 37.9499   5
   5  -4   2 417.582 39.0963   6
  -6   4  -2 75.9561 19.8975   4
  -6   4  -2 80.7832 19.6295   6
  -6   4  -2 140.246 25.3402   2
   6  -4   2 96.9346 18.9197   6
   6  -4   2 74.4876 14.9071   5
   6  -4   2 79.8738 16.2899   3
  -7   4  -2 93.8488 26.2377   2
  -7   4  -2 120.751 29.2630   4
  -7   4  -2 124.666 25.4570   6
   7  -4   2 72.4766 15.4987   5
   7  -4   2 122.944 22.3978   5
   7  -4   2 148.157 21.9776   3
   7  -4   2 146.565 26.0516   2
   7  -4   2 114.420 22.1070   6
  -7  -3   2 310.160 35.6785   2
  -7  -3   2 306.524 39.4629   6
   6   3  -2 54.9055 13.4935   2
   6   3  -2 41.7813 9.84391   4
  -6  -3   2 47.8221 12.7043   2
  -6  -3   2 31.2290 12.5043   6
  -6  -3   2 23.9013 13.1418   2
   5   3  -2 194.656 22.7421   2
  -5  -3   2 204.920 26.0173   2
  -5  -3   2 192.660 24.6763   6
  -5  -3   2 216.547 17.7169   5
  -5  -3   2 228.236 24.4191   6
  -5  -3   2 215.156 24.4644   2
   4   3  -2 43.6390 6.08090   4
   4   3  -2 37.7846 9.63693   2
   4   3  -2 55.0569 9.83752   2
  -4  -3   2 57.0773 9.81463   2
  -4  -3   2 33.3363 9.56152   2
  -4  -3   2 59.9977 9.93337   6
  -4  -3   2 34.1402 9.26426   6
  -4  -3   2 50.0804 11.5916   3
  -4  -3   2 41.2591 6.55979   5
  -4  -3   2 47.0031 7.32619   4
   3   3  -2 1478.59 103.887   4
   3   3  -2 1476.04 107.993   2
   3   3  -2 1397.97 109.799   2
  -3  -3   2 1421.06 109.241   2
  -3  -3   2 1412.35 105.193   4
  -3  -3   2 1529.81 107.589   5
  -3  -3   2 1455.68 108.893   6
  -3  -3   2 1381.69 107.425   6
  -3  -3   2 1486.57 109.453   2
   2   3  -2 60.1636 8.19707   2
   2   3  -2 47.3568 8.07653   2
  -2  -3   2 63.6526 8.21594   2
  -2  -3   2 45.1391 7.27734   2
  -2  -3   2 46.5744 7.20274   6
  -2  -3   2 68.5238 7.52520   6
  -2  -3   2 45.2766 8.25139   5
   1   3  -2 3576.33 300.342   2
   1   3  -2 4222.66 298.672   2
  -1  -3   2 4343.09 294.787   6
  -1  -3   2 3670.78 300.738   5
  -1  -3   2 4303.34 297.731   6
  -1  -3   2 4361.36 293.024   4
  -1  -3   2 4457.90 295.377   2
   0   3  -2 156.382 14.4158   2
   0   3  -2 143.483 11.7507   6
   0   3  -2 135.138 12.2841   6
   0   3  -2 142.398 13.5884   4
   0  -3   2 178.455 14.8427   3
   0  -3   2 149.579 12.5936   6
   0  -3   2 153.406 13.8301   2
   0  -3   2 115.362 13.4327   6
   0  -3   2 135.804 13.8074   4
   0  -3   2 141.647 14.1516   2
  -1   3  -2 44.1163 5.56834   6
  -1   3  -2 42.3984 6.83222   6
  -1   3  -2 46.2809 8.13495   4
  -1   3  -2 32.9947 6.67601   2
  -1   3  -2 42.0422 6.56127   3
  -1   3  -2 50.3949 7.83015   2
   1  -3   2 37.3238 7.87562   2
   1  -3   2 52.1174 7.73685   2
   1  -3   2 52.2989 8.45134   4
   1  -3   2 54.7827 7.48884   6
   1  -3   2 45.0910 6.31835   6
   1  -3   2 40.8517 6.50000   3
  -2   3  -2 2.10649 2.11604   3
  -2   3  -2 -4.3920 3.59370   4
  -2   3  -2 3.74107 4.01690   6
  -2   3  -2 5.42036 4.41398   2
  -2   3  -2 3.87061 3.00276   2
  -2   3  -2 -2.2500 2.33337   6
   2  -3   2 0.93052 2.89370   4
   2  -3   2 -4.1207 2.48996   3
   2  -3   2 -1.8447 3.55176   6
   2  -3   2 -4.8346 3.16758   2
   2  -3   2 -0.7124 2.69937   2
  -3   3  -2 44.7440 10.6753   2
  -3   3  -2 42.1037 10.2745   2
  -3   3  -2 38.4432 8.00741   6
  -3   3  -2 43.4287 11.0015   4
  -3   3  -2 38.2287 9.26508   6
  -3   3  -2 42.8217 8.49481   3
   3  -3   2 55.4585 9.51215   6
   3  -3   2 61.0612 10.6819   3
   3  -3   2 33.4000 11.0795   2
   3  -3   2 59.5480 12.3353   6
   3  -3   2 49.4338 11.5403   4
   3  -3   2 44.8264 10.8869   2
  -4   3  -2 202.837 27.9406   4
  -4   3  -2 268.641 25.3123   3
  -4   3  -2 266.538 29.3771   2
  -4   3  -2 243.786 26.8724   6
  -4   3  -2 297.308 30.2973   2
  -4   3  -2 233.691 24.8772   6
   4  -3   2 223.380 27.2337   2
   4  -3   2 264.487 26.0261   3
   4  -3   2 236.996 24.8962   6
   4  -3   2 239.311 29.2187   2
   4  -3   2 199.871 27.2557   4
   4  -3   2 230.713 28.6098   6
  -5   3  -2 56.6955 16.0561   4
  -5   3  -2 45.0760 13.9266   2
  -5   3  -2 46.0844 12.1128   6
  -5   3  -2 60.5528 15.3683   2
  -5   3  -2 44.6469 12.9281   3
   5  -3   2 52.8793 14.5166   2
   5  -3   2 43.6220 10.2977   6
   5  -3   2 35.0652 12.3380   2
   5  -3   2 43.3340 12.3056   3
   5  -3   2 42.4102 9.71911   5
  -6   3  -2 33.4578 11.9959   4
  -6   3  -2 43.9912 14.7337   6
  -6   3  -2 11.0086 10.1069   2
   6  -3   2 43.6394 12.5774   3
   6  -3   2 40.5156 9.37238   5
   6  -3   2 12.1025 10.0730   6
   6  -3   2 34.3270 14.7632   2
  -7   3  -2 80.3624 21.7821   6
  -7   3  -2 91.2850 22.1964   4
  -7   3  -2 77.0263 22.5041   2
   7  -3   2 39.9904 17.3756   2
   7  -3   2 72.1176 14.7280   5
   7  -3   2 97.3013 17.6786   6
   7  -3   2 59.5979 15.3459   3
   7   2  -2 15.8264 12.3099   2
   7   2  -2 -4.0449 11.6566   4
  -7  -2   2 10.2740 16.0113   2
  -7  -2   2 -5.5255 9.30933   4
  -7  -2   2 5.07731 7.69789   2
  -7  -2   2 -3.6015 10.5168   6
   6   2  -2 942.650 77.6407   4
   6   2  -2 968.089 80.2579   2
  -6  -2   2 1088.60 83.3695   6
  -6  -2   2 1012.02 83.4567   2
  -6  -2   2 879.022 82.2298   2
  -6  -2   2 942.446 79.2750   4
   5   2  -2 -3.3837 4.28255   4
   5   2  -2 11.4208 6.78647   2
  -5  -2   2 9.48752 7.34805   6
  -5  -2   2 -10.957 8.85657   3
  -5  -2   2 7.21485 6.03490   4
  -5  -2   2 -7.0595 4.76500   2
  -5  -2   2 -8.1713 6.36792   2
  -5  -2   2 -0.4932 5.55310   6
   4   2  -2 63.5425 9.56733   4
   4   2  -2 51.2306 9.88419   2
  -4  -2   2 52.8866 5.75319   5
  -4  -2   2 51.2174 9.32275   4
  -4  -2   2 52.0529 9.75226   6
  -4  -2   2 59.9061 10.9614   2
  -4  -2   2 52.3464 10.1580   2
  -4  -2   2 76.7493 12.7669   3
  -4  -2   2 65.4512 11.0982   6
   3   2  -2 5.82684 2.90968   4
   3   2  -2 6.54965 3.51827   2
   3   2  -2 8.52522 4.01971   2
  -3  -2   2 10.2447 4.20471   6
  -3  -2   2 6.11154 2.02631   5
  -3  -2   2 7.39498 4.75281   3
  -3  -2   2 6.82397 3.10221   6
  -3  -2   2 3.42957 3.77082   2
  -3  -2   2 2.68810 2.44177   4
  -3  -2   2 8.74435 3.68437   2
   2   2  -2 159.884 16.0310   2
   2   2  -2 154.108 12.3916   4
  -2  -2   2 155.973 13.7798   6
  -2  -2   2 141.508 12.9548   6
  -2  -2   2 151.355 13.8875   5
  -2  -2   2 148.599 13.1196   4
  -2  -2   2 154.045 14.4946   2
  -2  -2   2 146.113 14.4552   2
   0   2  -2 399.880 29.0331   6
   0   2  -2 332.147 30.9530   2
   0   2  -2 408.071 29.4546   6
   0   2  -2 417.845 31.5445   3
   0   2  -2 437.054 30.9231   2
   0  -2   2 391.974 31.1034   2
   0  -2   2 387.053 31.2416   4
   0  -2   2 383.890 29.7452   6
   0  -2   2 391.476 30.5484   6
   0  -2   2 444.506 30.8487   3
   0  -2   2 424.608 31.1445   2
  -1   2  -2 357.866 24.7087   6
  -1   2  -2 329.034 25.6940   3
  -1   2  -2 287.470 26.8864   2
  -1   2  -2 287.290 25.8643   6
  -1   2  -2 286.404 26.9925   4
   1  -2   2 320.646 25.3778   6
   1  -2   2 369.806 27.4157   2
   1  -2   2 320.652 27.5759   4
   1  -2   2 286.352 25.8369   3
   1  -2   2 319.610 27.0990   2
  -2   2  -2 166.812 17.5342   6
  -2   2  -2 204.091 17.5869   6
  -2   2  -2 129.588 17.1351   4
  -2   2  -2 169.297 16.3562   3
  -2   2  -2 146.009 17.9686   2
  -2   2  -2 175.179 18.0443   2
   2  -2   2 196.020 16.9776   3
   2  -2   2 172.708 18.1985   2
   2  -2   2 176.144 16.2047   6
   2  -2   2 158.602 17.7398   2
  -3   2  -2 487.376 44.1167   2
  -3   2  -2 489.892 43.0511   6
  -3   2  -2 569.306 45.9736   2
  -3   2  -2 448.870 44.1743   4
  -3   2  -2 469.076 41.4720   3
   3  -2   2 549.165 41.8748   5
   3  -2   2 513.947 41.4250   6
   3  -2   2 513.678 44.4977   2
   3  -2   2 497.398 41.8428   3
   3  -2   2 500.891 43.2716   6
   3  -2   2 553.995 45.4266   4
   3  -2   2 450.983 43.8518   2
  -4   2  -2 619.844 49.3249   6
  -4   2  -2 555.521 49.3966   2
  -4   2  -2 542.863 49.9319   4
  -4   2  -2 538.036 45.9349   3
  -4   2  -2 527.697 45.5254   6
  -4   2  -2 487.546 49.1516   2
   4  -2   2 498.705 48.8223   2
   4  -2   2 487.438 43.7833   5
   4  -2   2 574.442 46.6852   3
   4  -2   2 539.808 45.5176   6
   4  -2   2 545.087 49.7197   4
   4  -2   2 551.591 47.7366   6
  -5   2  -2 196.227 27.7549   2
  -5   2  -2 166.441 23.5397   3
  -5   2  -2 213.349 26.7402   6
  -5   2  -2 188.374 27.3652   4
  -5   2  -2 207.006 27.3400   2
   5  -2   2 205.803 21.0703   5
   5  -2   2 283.812 27.0440   3
   5  -2   2 205.214 28.5967   4
   5  -2   2 229.582 29.4480   2
   5  -2   2 247.148 28.0614   2
   5  -2   2 215.559 23.3335   6
   5  -2   2 251.822 27.5868   6
  -6   2  -2 136.963 22.0565   4
  -6   2  -2 135.175 23.8666   6
  -6   2  -2 91.3461 20.5037   2
  -6   2  -2 117.157 23.1950   2
   6  -2   2 103.143 18.0591   6
   6  -2   2 162.088 25.0076   2
   6  -2   2 154.605 20.6009   3
  -7   2  -2 289.258 40.2931   2
  -7   2  -2 322.250 40.6225   6
   7  -2   2 278.818 37.9126   2
   7  -2   2 302.861 36.0246   3
   7  -2   2 301.625 32.9131   6
   7   1  -2 267.819 35.2356   2
  -7  -1   2 276.010 35.5050   6
  -7  -1   2 290.500 40.2314   2
  -7  -1   2 325.919 36.7016   4
  -7  -1   2 297.843 36.0045   2
   6   1  -2 312.781 25.2901   6
   6   1  -2 301.147 34.7504   2
   6   1  -2 336.008 34.6663   4
   6   1  -2 322.498 25.6028   6
  -6  -1   2 297.204 35.6860   2
  -6  -1   2 349.850 35.8640   4
  -6  -1   2 302.212 35.3568   2
  -6  -1   2 346.603 36.6650   6
   5   1  -2 105.735 15.7392   4
   5   1  -2 104.158 11.6230   6
   5   1  -2 103.053 15.1755   2
   5   1  -2 102.683 10.3953   6
  -5  -1   2 91.0389 16.6888   3
  -5  -1   2 123.795 17.7936   6
  -5  -1   2 102.899 17.5805   2
  -5  -1   2 100.687 15.4795   4
  -5  -1   2 103.648 16.4892   2
   4   1  -2 43.4303 9.34196   4
   4   1  -2 59.0531 11.4908   2
   4   1  -2 60.9291 8.36947   6
   4   1  -2 48.5650 6.23385   6
   4   1  -2 53.5627 10.6628   2
  -4  -1   2 49.8558 10.2963   6
  -4  -1   2 41.0867 8.48166   6
  -4  -1   2 70.6208 12.0644   2
  -4  -1   2 41.4743 9.71301   4
  -4  -1   2 55.2578 11.1790   3
  -4  -1   2 49.9415 10.8443   2
   3   1  -2 346.714 26.3138   6
   3   1  -2 354.862 25.9743   6
   3   1  -2 344.502 30.2797   2
   3   1  -2 308.795 29.5837   2
   3   1  -2 336.486 29.0876   4
  -3  -1   2 334.974 30.1880   4
  -3  -1   2 387.548 30.3094   3
  -3  -1   2 353.313 30.2912   2
  -3  -1   2 339.449 30.4849   2
  -3  -1   2 336.421 29.4903   6
  -3  -1   2 319.936 28.1056   6
   2   1  -2 1852.73 132.521   2
   2   1  -2 1853.03 132.166   2
   2   1  -2 1824.67 132.631   4
  -2  -1   2 1752.62 131.501   6
  -2  -1   2 1865.02 132.595   6
  -2  -1   2 1839.66 130.493   5
  -2  -1   2 1802.73 133.231   4
  -2  -1   2 1778.17 133.299   2
  -2  -1   2 1796.88 133.439   3
  -2  -1   2 1860.07 132.558   2
   1   1  -2 999.166 73.8938   2
   1   1  -2 1084.23 74.1884   4
   1   1  -2 992.298 74.1298   2
  -1  -1   2 995.241 74.1183   2
  -1  -1   2 1052.38 74.1865   2
  -1  -1   2 1025.20 74.2541   4
   0   1  -2 83.1477 6.57835   2
   0   1  -2 78.6107 6.85676   3
   0  -1   2 67.9699 6.46668   2
   0  -1   2 78.0324 7.08376   2
   0  -1   2 73.7951 6.78380   3
  -1   1  -2 1547.14 120.390   2
  -1   1  -2 1791.09 117.508   4
  -1   1  -2 1764.44 117.065   2
  -1   1  -2 1692.07 116.239   6
  -1   1  -2 1617.24 119.008   6
  -1   1  -2 1685.49 116.021   3
   1  -1   2 1569.71 120.464   2
   1  -1   2 1621.11 118.341   3
   1  -1   2 1383.09 118.844   6
   1  -1   2 1520.79 119.713   6
   1  -1   2 1685.10 116.909   2
  -2   1  -2 1453.38 115.238   2
  -2   1  -2 1588.47 113.337   6
  -2   1  -2 1685.77 116.104   4
  -2   1  -2 1478.84 113.546   3
  -2   1  -2 1455.02 115.026   2
  -2   1  -2 1687.99 114.240   6
   2  -1   2 1450.20 113.013   6
   2  -1   2 1562.98 115.681   4
   2  -1   2 1675.57 115.818   2
   2  -1   2 1549.13 113.035   5
   2  -1   2 1446.35 115.231   2
   2  -1   2 1639.07 114.808   6
   2  -1   2 1401.31 113.425   3
  -3   1  -2 90.8114 13.6448   4
  -3   1  -2 85.9409 11.9454   6
  -3   1  -2 90.9008 12.8021   6
  -3   1  -2 81.5189 13.7044   2
  -3   1  -2 140.494 15.6347   2
  -3   1  -2 97.4689 12.5366   3
   3  -1   2 93.1947 10.6482   5
   3  -1   2 83.9016 12.7368   6
   3  -1   2 105.156 14.6410   2
   3  -1   2 120.904 14.7913   2
   3  -1   2 141.810 15.6357   3
   3  -1   2 107.591 12.0886   6
   3  -1   2 115.903 14.4877   4
  -4   1  -2 630.891 52.8796   3
  -4   1  -2 578.076 54.9745   4
  -4   1  -2 676.095 55.2144   6
  -4   1  -2 507.818 54.4115   2
  -4   1  -2 578.177 55.3275   2
  -4   1  -2 593.609 52.0226   6
   4  -1   2 719.822 56.4190   2
   4  -1   2 666.840 53.5980   3
   4  -1   2 640.451 49.5777   5
   4  -1   2 642.849 53.7086   6
   4  -1   2 669.679 56.5832   2
   4  -1   2 650.153 55.6926   4
   4  -1   2 726.284 52.4376   6
  -5   1  -2 0.57793 5.56119   2
  -5   1  -2 20.9582 7.54948   3
  -5   1  -2 12.4697 7.61883   2
  -5   1  -2 12.3374 8.82948   6
  -5   1  -2 -2.2166 7.18976   6
  -5   1  -2 14.7396 8.42949   4
   5  -1   2 3.17502 6.88504   2
   5  -1   2 -1.1677 5.80953   6
   5  -1   2 3.90850 5.35149   3
   5  -1   2 8.85399 7.03090   2
   5  -1   2 6.61664 6.73856   4
   5  -1   2 5.99714 5.35302   6
   5  -1   2 5.03974 3.87170   5
  -6   1  -2 250.074 32.1625   6
  -6   1  -2 284.190 34.0034   2
  -6   1  -2 259.232 35.7883   2
  -6   1  -2 208.606 31.6916   4
   6  -1   2 268.911 30.0312   3
   6  -1   2 290.338 34.0241   2
   6  -1   2 254.847 23.0783   5
   6  -1   2 255.440 26.9369   6
  -7   1  -2 4.70823 12.0345   6
  -7   1  -2 33.4852 12.5073   4
  -7   1  -2 21.6161 15.4000   2
   7  -1   2 12.6866 10.2339   6
   7  -1   2 25.2668 5.46658   5
   7  -1   2 17.1320 13.8859   2
   7  -1   2 17.6210 12.6088   3
   7   0  -2 23.4102 11.9925   6
   7   0  -2 42.6543 13.6548   2
   7   0  -2 24.1902 7.39212   6
  -7   0   2 26.4196 14.0498   2
  -7   0   2 36.7231 14.2777   6
  -7   0   2 35.8518 13.0225   4
  -7   0   2 49.3477 20.4910   2
   6   0  -2 101.244 19.3050   2
   6   0  -2 92.7693 15.2770   6
  -6   0   2 104.144 18.4831   2
  -6   0   2 99.8126 19.5166   6
  -6   0   2 71.4794 17.8790   2
  -6   0   2 92.7242 16.9612   4
   5   0  -2 499.402 46.6417   2
   5   0  -2 508.907 42.4536   6
   5   0  -2 507.911 46.9719   4
   5   0  -2 518.684 41.0958   6
  -5   0   2 522.822 45.6012   3
  -5   0   2 564.411 48.1810   6
  -5   0   2 509.721 47.8495   4
  -5   0   2 523.174 47.9178   2
  -5   0   2 464.511 44.4649   6
  -5   0   2 494.889 47.9019   2
   4   0  -2 162.493 19.2746   4
   4   0  -2 152.538 17.5095   3
   4   0  -2 178.550 15.4768   6
   4   0  -2 165.960 18.7066   2
   4   0  -2 126.466 16.9418   6
   4   0  -2 176.013 20.1844   2
  -4   0   2 138.452 17.1784   3
  -4   0   2 154.308 17.3034   6
  -4   0   2 154.938 19.5441   2
  -4   0   2 216.043 20.9285   6
  -4   0   2 152.919 19.3221   2
  -4   0   2 152.885 19.7055   4
   3   0  -2 300.657 29.3688   4
   3   0  -2 326.247 28.5719   3
   3   0  -2 332.827 26.6050   6
   3   0  -2 339.942 29.9382   2
   3   0  -2 373.712 27.4876   6
   3   0  -2 323.175 29.8425   2
  -3   0   2 306.519 29.4632   2
  -3   0   2 319.712 30.3441   4
  -3   0   2 324.406 29.1623   6
  -3   0   2 355.620 30.1375   3
   2   0  -2 237.708 21.4057   2
   2   0  -2 263.129 20.8808   3
   2   0  -2 275.900 22.1824   4
   2   0  -2 206.338 17.9531   5
   2   0  -2 251.748 20.0150   6
   2   0  -2 268.377 22.0686   2
   2   0  -2 240.433 19.4263   6
  -2   0   2 233.068 20.3583   3
  -2   0   2 277.939 20.4081   6
  -2   0   2 253.057 21.7688   2
  -2   0   2 254.138 22.2452   4
  -2   0   2 256.393 21.2417   6
  -2   0   2 238.094 21.7584   2
   1   0  -2 359.764 26.2256   6
   1   0  -2 361.001 25.8042   5
   1   0  -2 351.514 28.0527   2
   1   0  -2 352.750 27.9904   2
   1   0  -2 360.960 26.1365   3
   1   0  -2 368.499 27.3059   4
   1   0  -2 361.728 26.7860   6
  -1   0   2 363.175 25.7611   5
  -1   0   2 361.848 26.5370   6
  -1   0   2 353.544 28.4716   4
  -1   0   2 398.247 27.3658   2
  -1   0   2 337.130 27.1878   6
  -1   0   2 359.834 26.2540   3
  -1   0   2 321.155 27.8370   2
   0   0  -2 3.84795 1.01566   2
   0   0  -2 0.92711 0.49085   6
   0   0  -2 0.81090 0.91160   5
   0   0  -2 2.42274 0.70284   6
   0   0  -2 1.33606 0.55371   3
   0   0  -2 0.80488 0.70662   2
   0   0   2 0.50122 0.61762   5
   0   0   2 -0.2082 0.59237   2
   0   0   2 1.48635 0.86156   2
   0   0   2 1.36346 0.72017   6
   0   0   2 1.44731 0.57306   3
   0   0   2 2.41222 0.74767   6
  -1   0  -2 2995.64 201.076   2
  -1   0  -2 2641.34 199.994   3
  -1   0  -2 2802.14 200.878   2
  -1   0  -2 2724.41 200.129   6
  -1   0  -2 2928.65 199.831   5
   1   0   2 2619.73 200.069   6
   1   0   2 2801.17 200.442   4
  -2   0  -2 358.596 28.1735   6
  -2   0  -2 337.498 28.7106   2
  -2   0  -2 324.270 28.4517   2
  -2   0  -2 322.849 26.5874   5
  -2   0  -2 352.830 27.8767   3
  -2   0  -2 308.886 27.5079   6
  -2   0  -2 384.553 28.5240   4
   2   0   2 306.914 26.6481   5
   2   0   2 325.091 27.7918   6
   2   0   2 330.498 28.1566   4
   2   0   2 356.021 28.8012   2
   2   0   2 307.993 29.3464   2
   2   0   2 343.268 27.8918   3
   2   0   2 325.297 26.6946   6
  -3   0  -2 380.523 33.4460   3
  -3   0  -2 398.540 31.2748   5
  -3   0  -2 397.955 34.3790   4
  -3   0  -2 429.844 33.1374   6
  -3   0  -2 339.880 34.8089   2
   3   0   2 438.341 35.5416   2
   3   0   2 383.826 30.7431   5
   3   0   2 340.211 33.6919   6
   3   0   2 389.400 32.2568   6
   3   0   2 395.257 35.6011   2
  -4   0  -2 335.590 33.2923   2
  -4   0  -2 381.578 31.2826   6
  -4   0  -2 309.967 33.3040   2
  -4   0  -2 301.723 31.8282   6
  -4   0  -2 376.266 32.4030   3
  -4   0  -2 277.746 31.1977   4
   4   0   2 328.187 33.0591   2
   4   0   2 314.111 31.9947   4
   4   0   2 344.754 27.4780   5
   4   0   2 284.594 32.8285   2
   4   0   2 352.359 32.0205   3
   4   0   2 361.935 29.7815   6
   4   0   2 340.493 31.6281   6
  -5   0  -2 70.2116 14.6431   3
  -5   0  -2 64.8993 14.9253   2
  -5   0  -2 83.0367 15.8273   6
  -5   0  -2 51.9099 13.3768   2
  -5   0  -2 45.1931 13.2996   4
  -5   0  -2 77.3489 13.6399   6
   5   0   2 127.623 18.1592   4
   5   0   2 78.3374 14.8366   6
   5   0   2 64.8904 14.2677   2
   5   0   2 85.3804 9.76940   5
   5   0   2 94.4536 13.1068   6
   5   0   2 82.6631 13.6862   3
  -6   0  -2 68.4156 15.0991   6
  -6   0  -2 39.5743 13.7500   4
  -6   0  -2 73.4330 19.6985   2
  -6   0  -2 61.3407 15.1478   2
   6   0   2 53.7198 14.5619   6
   6   0   2 38.6709 13.9948   2
   6   0   2 49.5533 7.98377   5
   6   0   2 52.4050 17.3257   4
   6   0   2 48.5316 10.9954   6
  -7   0  -2 4.45528 18.4377   2
  -7   0  -2 5.95945 8.40400   2
  -7   0  -2 8.88241 12.1826   6
   7   0   2 13.1046 7.82299   6
   7   0   2 3.66766 9.52835   2
   7  -1  -2 6.97610 9.44924   2
   7  -1  -2 -8.0493 14.1395   6
   7  -1  -2 9.01596 6.94891   6
  -7   1   2 2.90138 8.82385   6
  -7   1   2 -22.255 11.0849   4
  -7   1   2 -30.632 15.3822   2
  -7   1   2 21.6445 12.3269   2
   6  -1  -2 998.667 81.7074   3
   6  -1  -2 985.081 76.9693   6
   6  -1  -2 949.524 84.0502   2
   6  -1  -2 997.727 80.2520   6
  -6   1   2 1046.30 87.7590   4
  -6   1   2 1020.24 86.6380   2
  -6   1   2 976.733 85.6971   2
  -6   1   2 928.360 83.6749   6
   5  -1  -2 716.373 66.1326   4
   5  -1  -2 777.039 60.2731   6
   5  -1  -2 798.306 63.4844   3
   5  -1  -2 785.680 70.9907   2
   5  -1  -2 747.250 61.6540   6
   5  -1  -2 744.049 66.3710   2
   5  -1  -2 760.357 55.7997   5
   5  -1  -2 791.925 56.2888   5
  -5   1   2 636.327 62.1060   6
  -5   1   2 789.933 68.0944   4
  -5   1   2 856.024 68.6476   2
  -5   1   2 750.253 66.3568   2
  -5   1   2 795.691 63.0313   3
  -5   1   2 717.838 65.7278   6
   4  -1  -2 58.5911 9.71693   6
   4  -1  -2 58.2569 6.26866   5
   4  -1  -2 43.7920 6.31347   5
   4  -1  -2 56.0651 12.2938   4
   4  -1  -2 47.6421 11.3973   2
   4  -1  -2 54.5675 10.1013   3
   4  -1  -2 33.8584 9.41829   2
   4  -1  -2 68.2212 10.2725   6
  -4   1   2 47.6862 9.41180   3
  -4   1   2 54.0468 12.1144   2
  -4   1   2 42.9913 11.1620   4
  -4   1   2 34.2284 8.70483   6
  -4   1   2 56.1388 11.8532   6
  -4   1   2 46.0291 11.4202   2
   3  -1  -2 1533.07 130.883   6
   3  -1  -2 1588.33 131.645   2
   3  -1  -2 1875.90 131.264   4
   3  -1  -2 1990.15 127.700   6
   3  -1  -2 1728.10 132.352   2
   3  -1  -2 1782.10 125.991   5
   3  -1  -2 1733.98 129.479   3
  -3   1   2 1756.70 133.711   4
  -3   1   2 1572.66 130.906   6
  -3   1   2 2045.36 132.860   2
  -3   1   2 1645.90 131.809   2
  -3   1   2 1758.46 129.332   3
  -3   1   2 1740.27 129.616   6
   2  -1  -2 296.562 29.2726   4
   2  -1  -2 336.223 29.8145   2
   2  -1  -2 371.278 27.7220   6
   2  -1  -2 349.660 27.6291   3
   2  -1  -2 373.928 27.3966   5
   2  -1  -2 352.418 28.5691   6
   2  -1  -2 340.731 29.8404   2
  -2   1   2 371.821 29.3196   6
  -2   1   2 350.167 30.6256   4
  -2   1   2 313.278 27.2401   3
  -2   1   2 345.731 30.1775   2
   0  -1  -2 46.2159 5.25236   6
   0  -1  -2 54.1550 5.31734   6
   0  -1  -2 43.2577 5.37123   2
   0  -1  -2 47.8636 5.12560   4
   0  -1  -2 56.0459 5.78152   2
   0  -1  -2 42.0972 5.60933   5
   0   1   2 57.6723 5.77904   6
   0   1   2 56.5205 5.85090   2
   0   1   2 49.9380 5.07876   6
   0   1   2 45.5171 6.02300   5
   0   1   2 52.2896 5.66450   2
   0   1   2 39.8691 4.98566   4
  -1  -1  -2 456.220 32.9672   5
  -1  -1  -2 458.880 33.5695   2
  -1  -1  -2 419.475 32.9147   6
  -1  -1  -2 464.858 32.9359   6
   1   1   2 421.584 33.5300   5
   1   1   2 440.089 32.4568   6
   1   1   2 454.742 33.4185   2
   1   1   2 372.584 33.3344   6
   1   1   2 342.613 33.6764   2
  -2  -1  -2 9797.33 701.454   1
  -3  -1  -2 2564.47 170.896   6
  -3  -1  -2 2331.00 168.887   6
  -3  -1  -2 2081.45 169.554   5
  -3  -1  -2 2178.15 171.029   2
  -3  -1  -2 2630.94 171.423   3
   3   1   2 2017.90 171.630   6
   3   1   2 2572.06 171.742   2
   3   1   2 2218.78 169.273   4
   3   1   2 2304.64 167.625   5
   3   1   2 2420.36 168.119   6
   3   1   2 2164.23 171.307   2
  -4  -1  -2 545.812 44.8594   5
  -4  -1  -2 512.944 46.8825   6
  -4  -1  -2 583.585 49.4310   3
  -4  -1  -2 570.470 50.3057   2
  -4  -1  -2 583.358 49.2747   6
   4   1   2 559.879 48.0133   6
   4   1   2 551.744 49.7603   2
   4   1   2 583.108 50.8729   2
   4   1   2 623.712 46.4475   6
   4   1   2 544.205 48.4078   4
   4   1   2 605.948 45.3122   5
  -5  -1  -2 972.054 80.2970   2
  -5  -1  -2 823.112 78.0714   6
  -5  -1  -2 867.487 77.4996   6
  -5  -1  -2 967.899 81.0017   2
  -5  -1  -2 944.277 71.9285   5
   5   1   2 992.648 76.9464   6
   5   1   2 977.527 79.2913   2
   5   1   2 1014.28 72.5250   5
   5   1   2 935.195 77.4226   4
   5   1   2 930.423 73.5526   6
  -6  -1  -2 127.527 19.5257   6
  -6  -1  -2 95.1883 22.3070   2
  -6  -1  -2 83.5362 19.0495   2
   6   1   2 93.1561 18.9300   4
   6   1   2 110.392 18.1933   2
   6   1   2 97.8355 11.4908   5
   6   1   2 81.6389 13.7369   6
  -7  -1  -2 31.2910 14.0290   2
  -7  -1  -2 40.2145 17.2639   6
  -7  -1  -2 60.1152 23.0702   2
   7   1   2 1.10498 14.5761   6
   7   1   2 60.4868 16.0602   2
   7   1   2 24.4549 9.59605   6
   7  -2  -2 107.893 16.9752   6
   7  -2  -2 73.9736 21.7970   2
   7  -2  -2 129.204 20.7672   3
  -7   2   2 107.547 24.2654   6
  -7   2   2 77.7841 21.1960   2
  -7   2   2 99.0302 23.5074   4
  -7   2   2 112.230 24.4612   2
   6  -2  -2 215.357 31.7318   2
   6  -2  -2 230.913 20.2921   5
   6  -2  -2 236.193 28.1821   6
   6  -2  -2 221.065 24.4359   6
   6  -2  -2 194.596 26.4677   3
   6  -2  -2 226.890 20.8120   5
  -6   2   2 295.508 33.6166   6
  -6   2   2 241.643 30.8551   2
  -6   2   2 212.969 32.4718   2
  -6   2   2 252.540 31.5157   4
   5  -2  -2 983.673 73.5010   6
   5  -2  -2 909.505 79.6041   2
   5  -2  -2 1036.91 79.5794   6
   5  -2  -2 914.907 75.2120   3
   5  -2  -2 966.938 71.3365   5
   5  -2  -2 817.958 78.4974   4
  -5   2   2 988.432 80.8931   2
  -5   2   2 1072.88 83.0762   4
  -5   2   2 866.785 77.8740   6
  -5   2   2 743.094 77.1508   2
   4  -2  -2 274.216 25.1888   6
   4  -2  -2 263.959 28.4170   2
   4  -2  -2 191.675 26.0390   4
   4  -2  -2 220.585 26.7817   2
   4  -2  -2 267.535 23.8121   5
   4  -2  -2 287.516 25.4370   3
   4  -2  -2 304.508 27.0128   6
  -4   2   2 257.680 27.8327   2
  -4   2   2 281.288 24.7769   3
  -4   2   2 257.728 25.4415   6
  -4   2   2 205.916 25.8546   6
  -4   2   2 287.228 30.5437   4
  -4   2   2 252.840 29.1447   2
   3  -2  -2 169.261 19.3421   2
   3  -2  -2 179.772 17.4575   5
   3  -2  -2 185.487 20.8607   2
   3  -2  -2 197.188 20.5945   4
   3  -2  -2 176.832 18.7725   6
   3  -2  -2 149.621 16.8082   3
  -3   2   2 190.783 20.7594   2
  -3   2   2 178.927 19.8263   6
  -3   2   2 169.589 19.3798   2
  -3   2   2 178.164 16.7705   3
  -3   2   2 166.963 17.5738   6
  -3   2   2 162.208 20.6522   4
   2  -2  -2 599.211 52.8631   2
   2  -2  -2 616.282 50.0658   3
   2  -2  -2 617.175 54.7699   2
   2  -2  -2 753.875 54.1951   4
   2  -2  -2 534.403 51.4501   6
   2  -2  -2 631.760 51.5292   5
  -2   2   2 695.267 50.7702   6
  -2   2   2 697.700 54.2044   4
  -2   2   2 681.587 53.0326   2
  -2   2   2 602.577 52.0794   6
  -2   2   2 770.314 54.6024   2
  -2   2   2 706.496 50.2207   3
   1  -2  -2 1239.28 92.2337   4
   1  -2  -2 1131.59 91.4026   6
   1  -2  -2 1339.39 87.4934   6
   1  -2  -2 1266.98 92.3950   2
   1  -2  -2 1088.99 92.0413   2
   1  -2  -2 1319.20 88.9842   3
   1  -2  -2 1151.10 92.2956   5
  -1   2   2 1157.30 92.4479   4
  -1   2   2 1229.20 90.4052   6
  -1   2   2 1101.40 91.5796   2
  -1   2   2 1314.15 92.3879   6
  -1   2   2 1313.06 87.3214   3
   0  -2  -2 215.600 21.1536   4
   0  -2  -2 273.255 21.4466   6
   0  -2  -2 302.538 22.1823   2
   0  -2  -2 272.271 21.9313   2
   0  -2  -2 267.690 21.3929   6
   0  -2  -2 264.689 23.7702   5
   0   2   2 274.078 20.9950   4
   0   2   2 233.144 22.6427   2
   0   2   2 239.401 22.3904   2
   0   2   2 295.490 23.5602   5
   0   2   2 242.284 21.5601   6
   0   2   2 264.688 22.7310   6
  -1  -2  -2 56.5495 7.72701   2
  -1  -2  -2 58.8465 7.95880   2
  -1  -2  -2 65.7723 7.26008   6
  -1  -2  -2 61.1208 7.88454   5
  -1  -2  -2 51.6010 7.12252   6
   1   2   2 52.4950 7.78523   2
   1   2   2 38.1426 6.59494   2
   1   2   2 59.3942 7.43875   6
   1   2   2 54.2279 5.31638   4
   1   2   2 53.7689 7.96736   5
   1   2   2 51.8816 6.95622   6
  -2  -2  -2 71.0722 9.62801   6
  -2  -2  -2 91.9155 11.4638   2
  -2  -2  -2 111.472 11.3343   6
  -2  -2  -2 96.0662 10.7771   5
  -2  -2  -2 63.1449 10.1533   2
   2   2   2 91.1020 11.1947   2
   2   2   2 103.121 12.2876   2
   2   2   2 79.6016 10.4943   6
   2   2   2 97.2411 10.0636   6
   2   2   2 83.6191 8.94662   4
   2   2   2 107.420 11.4245   5
  -3  -2  -2 28.1192 8.64474   2
  -3  -2  -2 39.6296 8.52142   6
  -3  -2  -2 33.7798 6.77466   5
  -3  -2  -2 36.1737 8.26447   3
  -3  -2  -2 29.9677 6.94344   6
  -3  -2  -2 44.0122 8.31660   2
   3   2   2 28.7856 6.01562   4
   3   2   2 34.7824 6.47739   5
   3   2   2 42.7401 6.78529   6
   3   2   2 31.7561 7.88617   6
   3   2   2 49.3607 9.45983   2
   3   2   2 52.4477 11.0650   2
  -4  -2  -2 18.4820 8.57276   2
  -4  -2  -2 14.1107 7.51483   6
  -4  -2  -2 8.94353 5.75404   3
  -4  -2  -2 10.3201 6.39594   6
  -4  -2  -2 13.2062 5.86578   2
   4   2   2 19.9537 9.07285   2
   4   2   2 14.5450 6.39435   4
   4   2   2 16.6067 5.63978   5
   4   2   2 7.07962 6.50212   6
   4   2   2 -1.8205 4.77761   2
   4   2   2 11.5854 4.39781   6
  -5  -2  -2 41.0360 11.5708   2
  -5  -2  -2 66.3453 14.1686   6
   5   2   2 45.6688 8.59286   6
   5   2   2 41.2254 10.4090   4
   5   2   2 43.7411 12.5181   2
   5   2   2 27.7123 9.90085   6
   5   2   2 43.6243 8.62763   5
  -6  -2  -2 15.0908 14.9864   2
  -6  -2  -2 27.1999 11.6546   6
  -6  -2  -2 6.95454 5.48042   5
  -6  -2  -2 29.6382 11.5329   2
   6   2   2 41.8068 13.7584   2
   6   2   2 24.3483 9.95552   4
   6   2   2 8.23703 5.77446   5
   6   2   2 12.2078 5.93376   6
   6   2   2 21.2047 13.3835   6
  -7  -2  -2 38.6052 16.1584   6
   7   2   2 47.3055 16.8827   4
   7   2   2 38.1345 16.1498   2
   7   2   2 7.91297 14.7980   6
   7  -3  -2 28.4752 16.6211   2
   7  -3  -2 22.4519 10.8086   3
   7  -3  -2 17.8969 8.72771   5
   7  -3  -2 28.5595 10.8064   6
   7  -3  -2 21.0317 6.72492   5
  -7   3   2 41.6058 16.9053   4
  -7   3   2 61.6107 19.4792   6
  -7   3   2 24.1734 15.2803   2
   6  -3  -2 38.3192 10.6103   6
   6  -3  -2 35.5454 11.1892   3
   6  -3  -2 16.0580 7.67380   5
   6  -3  -2 33.9035 12.9349   2
  -6   3   2 10.3726 11.8401   6
  -6   3   2 22.5249 12.5664   2
  -6   3   2 31.5487 12.2702   4
  -6   3   2 9.34377 14.3081   2
   5  -3  -2 948.563 77.1487   5
   5  -3  -2 1000.85 78.4015   6
   5  -3  -2 994.816 84.9952   2
   5  -3  -2 1040.91 80.0679   6
   5  -3  -2 1017.52 79.1500   3
  -5   3   2 903.569 82.0293   6
  -5   3   2 892.703 82.2538   2
  -5   3   2 885.588 84.6144   4
  -5   3   2 1049.74 85.7389   2
  -5   3   2 984.379 81.0682   3
   4  -3  -2 1586.90 126.543   5
   4  -3  -2 1380.49 129.853   2
   4  -3  -2 1542.19 126.222   6
   4  -3  -2 1686.46 125.478   3
   4  -3  -2 1782.44 131.309   4
   4  -3  -2 1813.85 128.313   6
  -4   3   2 1676.05 131.483   2
  -4   3   2 1900.87 125.546   3
  -4   3   2 1883.97 133.601   4
  -4   3   2 1595.35 126.174   6
  -4   3   2 1742.50 129.955   2
  -4   3   2 1459.52 129.053   6
   3  -3  -2 99.0755 15.0904   4
   3  -3  -2 70.1070 12.0976   6
   3  -3  -2 61.0781 11.4870   5
   3  -3  -2 76.6583 10.9457   6
   3  -3  -2 56.8500 11.2133   2
  -3   3   2 73.3960 9.32947   3
  -3   3   2 50.9758 11.5308   2
  -3   3   2 109.741 14.4057   6
  -3   3   2 71.1955 9.70713   6
  -3   3   2 61.2725 13.4433   4
  -3   3   2 49.0994 11.9986   2
   2  -3  -2 1258.39 100.764   2
   2  -3  -2 1302.78 100.680   4
   2  -3  -2 1182.80 101.075   2
   2  -3  -2 1468.66 101.063   5
   2  -3  -2 1249.81 98.4885   6
   2  -3  -2 1214.26 99.4478   6
   2  -3  -2 1333.17 97.7140   3
  -2   3   2 1453.35 101.155   6
  -2   3   2 1382.57 101.884   2
  -2   3   2 1191.08 97.3756   3
  -2   3   2 1519.49 101.207   2
  -2   3   2 1226.12 97.5551   6
   1  -3  -2 670.049 59.6682   2
   1  -3  -2 780.570 58.8991   2
   1  -3  -2 698.190 57.6444   6
   1  -3  -2 858.169 57.4197   3
   1  -3  -2 766.167 58.4858   4
   1  -3  -2 811.643 60.3921   5
  -1   3   2 733.071 56.4451   6
  -1   3   2 778.492 59.0063   6
  -1   3   2 667.792 59.5640   4
  -1   3   2 664.711 58.7643   2
  -1   3   2 818.149 60.1455   2
   0  -3  -2 517.553 41.8134   6
   0  -3  -2 620.629 41.0846   4
   0  -3  -2 501.962 43.5431   2
   0  -3  -2 536.006 41.0480   6
   0  -3  -2 495.583 43.2926   2
   0  -3  -2 627.315 45.1395   5
   0   3   2 484.545 43.0066   6
   0   3   2 592.108 42.7373   2
   0   3   2 506.553 43.7935   2
   0   3   2 501.623 42.3684   4
   0   3   2 463.930 45.0337   5
  -1  -3  -2 1947.29 142.515   6
  -1  -3  -2 1713.83 146.680   5
  -1  -3  -2 2019.39 144.055   2
  -1  -3  -2 2152.21 143.274   6
   1   3   2 1936.71 146.574   2
   1   3   2 1978.70 142.733   6
   1   3   2 1909.06 145.069   6
   1   3   2 1948.19 140.270   4
   1   3   2 2012.33 146.004   5
  -2  -3  -2 522.351 45.2384   2
  -2  -3  -2 607.175 46.0781   2
  -2  -3  -2 506.626 43.6500   6
  -2  -3  -2 514.935 44.2120   6
  -2  -3  -2 552.007 45.2248   5
   2   3   2 534.658 43.1123   6
   2   3   2 566.401 39.7420   4
   2   3   2 502.410 45.8050   5
   2   3   2 555.920 45.9157   2
   2   3   2 531.079 44.6853   2
   2   3   2 550.958 45.3735   6
   2   3   2 556.051 40.2197   4
  -3  -3  -2 321.280 32.0781   2
  -3  -3  -2 298.821 30.6248   6
  -3  -3  -2 359.644 33.2463   2
  -3  -3  -2 392.138 34.1978   3
  -3  -3  -2 343.842 31.7608   6
  -3  -3  -2 354.808 30.8308   5
   3   3   2 332.537 30.4763   6
   3   3   2 344.843 31.8267   2
   3   3   2 347.473 27.2446   4
   3   3   2 338.241 29.1555   6
   3   3   2 363.145 33.4479   2
   3   3   2 362.469 34.7805   5
  -4  -3  -2 136.852 19.2225   2
  -4  -3  -2 121.590 16.7552   2
  -4  -3  -2 143.488 17.4897   6
  -4  -3  -2 82.3392 15.7563   6
  -4  -3  -2 99.7619 14.0159   5
   4   3   2 119.488 17.7290   5
   4   3   2 130.590 17.4610   2
   4   3   2 112.931 15.9167   6
   4   3   2 109.175 13.6387   6
   4   3   2 129.347 13.0693   4
  -5  -3  -2 322.518 36.1233   2
  -5  -3  -2 402.099 40.3683   2
  -5  -3  -2 320.611 30.5509   5
   5   3   2 343.907 35.7636   2
   5   3   2 329.459 29.8163   6
   5   3   2 371.468 35.6488   5
  -6  -3  -2 54.7633 15.0204   2
  -6  -3  -2 23.8091 7.63517   5
  -6  -3  -2 47.5418 18.3691   2
  -6  -3  -2 21.8501 9.77370   6
   6   3   2 21.9998 12.2471   2
   6   3   2 20.5914 7.13778   6
   6   3   2 9.46760 6.92898   4
   6   3   2 20.6547 15.2913   6
  -7  -3  -2 -1.7093 11.1666   2
  -7  -3  -2 9.91588 13.3231   6
   7   3   2 7.44212 14.7897   2
   7  -4  -2 -0.1696 7.99406   3
   7  -4  -2 4.75726 7.15721   5
   7  -4  -2 4.66514 15.1329   2
   7  -4  -2 -6.1892 9.93937   6
  -7   4   2 2.39057 15.6529   2
   6  -4  -2 18.3977 10.7140   5
   6  -4  -2 28.0436 10.2200   6
   6  -4  -2 -12.471 12.6217   2
  -6   4   2 11.0557 9.56317   4
  -6   4   2 -3.5586 10.6087   6
  -6   4   2 40.4118 14.5413   2
   5  -4  -2 -8.5142 7.63583   5
   5  -4  -2 6.86457 6.66874   3
   5  -4  -2 6.39960 8.03826   6
   5  -4  -2 0.03708 6.57071   2
  -5   4   2 1.52709 7.80643   3
  -5   4   2 -6.0370 5.91793   4
  -5   4   2 0.79273 11.0970   2
  -5   4   2 -0.6999 9.04374   2
  -5   4   2 2.15014 10.6278   6
   4  -4  -2 2.92164 5.11981   3
   4  -4  -2 -0.3057 5.93303   2
   4  -4  -2 5.92294 7.13076   5
   4  -4  -2 -1.0881 8.29009   6
   4  -4  -2 5.54761 7.80813   2
   4  -4  -2 -0.0988 5.75369   6
   4  -4  -2 1.71991 9.92836   4
  -4   4   2 0.36189 3.32839   3
  -4   4   2 -0.0595 6.73618   6
  -4   4   2 -7.8596 4.25456   4
  -4   4   2 -3.9807 4.63199   2
  -4   4   2 0.40497 5.66826   2
   3  -4  -2 81.6115 15.3279   2
   3  -4  -2 61.9529 10.4661   3
   3  -4  -2 78.0052 13.7439   6
   3  -4  -2 81.3955 14.2783   5
   3  -4  -2 51.7914 13.1761   4
   3  -4  -2 56.3705 12.8346   2
  -3   4   2 56.9909 10.4687   3
  -3   4   2 74.8070 14.4960   6
  -3   4   2 45.7553 10.2645   6
  -3   4   2 55.7590 13.3581   4
  -3   4   2 70.8627 14.2131   2
  -3   4   2 67.3648 14.7086   2
   2  -4  -2 4031.31 318.450   4
   2  -4  -2 4087.61 316.191   6
   2  -4  -2 4915.31 317.545   2
   2  -4  -2 4314.70 316.204   3
   2  -4  -2 4218.74 319.626   5
  -2   4   2 3826.52 319.338   4
  -2   4   2 4187.86 315.008   6
  -2   4   2 4278.20 325.236   2
  -2   4   2 4762.35 315.617   6
  -2   4   2 4937.68 315.376   2
   1  -4  -2 3902.57 320.365   2
   1  -4  -2 3807.52 318.096   6
   1  -4  -2 4275.59 322.830   5
   1  -4  -2 5006.07 319.339   4
   1  -4  -2 4477.59 319.362   3
   1  -4  -2 4345.52 322.179   2
   1  -4  -2 3862.41 319.797   6
  -1   4   2 4558.78 318.978   2
  -1   4   2 4934.22 320.843   4
  -1   4   2 4187.70 320.782   6
  -1   4   2 4693.10 316.643   6
  -1   4   2 4921.66 321.698   2
   0  -4  -2 34.5115 7.62825   6
   0  -4  -2 22.2345 5.63380   6
   0  -4  -2 44.5016 7.73791   2
   0  -4  -2 29.8909 6.40380   3
   0  -4  -2 20.2295 5.76440   2
   0  -4  -2 21.3648 5.02852   4
   0  -4  -2 31.1283 8.66333   5
   0   4   2 37.4290 7.09838   6
   0   4   2 17.8508 5.43524   2
   0   4   2 26.7716 6.94618   2
   0   4   2 22.1726 6.25899   6
   0   4   2 26.3002 5.99546   4
  -1  -4  -2 278.258 25.5700   2
  -1  -4  -2 298.541 25.5364   6
  -1  -4  -2 256.582 25.6587   2
  -1  -4  -2 221.971 25.9084   5
  -1  -4  -2 268.242 23.9624   6
   1   4   2 285.551 25.9684   2
   1   4   2 311.465 28.9536   5
   1   4   2 252.956 25.4532   2
   1   4   2 251.316 24.3961   6
   1   4   2 264.981 23.9309   6
   1   4   2 255.287 22.0163   4
  -2  -4  -2 349.968 32.4252   6
  -2  -4  -2 340.628 32.8930   2
  -2  -4  -2 377.304 32.1535   6
  -2  -4  -2 336.166 34.0341   5
  -2  -4  -2 391.661 34.4405   2
   2   4   2 326.203 30.8918   6
   2   4   2 356.603 35.1627   5
   2   4   2 378.559 33.4490   2
   2   4   2 460.839 35.9397   2
   2   4   2 353.724 31.6025   6
  -3  -4  -2 44.2470 11.7221   6
  -3  -4  -2 38.0699 10.3658   5
  -3  -4  -2 49.5352 10.3501   6
  -3  -4  -2 53.5683 11.9380   2
  -3  -4  -2 33.5528 9.11511   2
   3   4   2 38.0041 10.1803   2
   3   4   2 46.5452 8.35324   6
   3   4   2 59.6777 10.1657   6
   3   4   2 70.5587 11.8197   5
   3   4   2 51.1684 11.5974   2
  -4  -4  -2 35.5119 13.0055   2
  -4  -4  -2 28.0999 8.09118   2
  -4  -4  -2 22.1988 6.93910   5
  -4  -4  -2 24.4054 9.05348   6
   4   4   2 34.5105 10.2792   5
   4   4   2 14.8410 5.85806   6
  -5  -4  -2 15.3383 9.51563   2
  -5  -4  -2 15.4033 9.37173   2
  -5  -4  -2 42.0231 11.3185   6
  -5  -4  -2 7.70172 7.80952   5
   5   4   2 1.18374 4.84308   6
   5   4   2 0.98309 6.90180   6
  -6  -4  -2 52.8258 16.2331   6
  -6  -4  -2 40.5513 11.5887   5
  -6  -4  -2 65.5237 21.9824   2
  -6  -4  -2 80.1246 16.8266   2
   7  -5  -2 26.6736 12.2816   6
   7  -5  -2 -5.1432 11.5425   3
   7  -5  -2 11.9107 9.74580   5
   7  -5  -2 -3.6952 17.2779   2
  -7   5   2 3.37002 15.6337   6
  -7   5   2 -2.5825 12.0767   2
  -7   5   2 18.7190 16.9204   4
   6  -5  -2 79.8474 16.5159   6
   6  -5  -2 80.3308 17.2101   3
   6  -5  -2 83.7208 21.7061   2
  -6   5   2 77.7157 21.2596   2
  -6   5   2 91.9215 23.8614   4
  -6   5   2 93.2065 21.3307   6
   5  -5  -2 7.33711 11.4012   5
   5  -5  -2 26.1241 10.8759   6
   5  -5  -2 12.3858 9.07388   3
   5  -5  -2 14.6847 9.61308   2
  -5   5   2 5.93777 10.4238   6
  -5   5   2 14.3387 11.4246   4
  -5   5   2 19.1484 11.2810   2
   4  -5  -2 1445.01 110.960   5
   4  -5  -2 1250.09 112.184   2
   4  -5  -2 1137.03 106.244   3
   4  -5  -2 1595.35 116.286   2
   4  -5  -2 1320.13 108.335   6
  -4   5   2 1469.90 106.336   3
  -4   5   2 1372.47 114.925   4
  -4   5   2 1452.59 112.700   2
  -4   5   2 1395.94 112.317   6
   3  -5  -2 387.790 35.4180   6
   3  -5  -2 263.249 31.6190   5
   3  -5  -2 353.193 29.7836   3
   3  -5  -2 250.077 31.7151   2
   3  -5  -2 270.185 28.4015   6
   3  -5  -2 281.589 32.4853   4
   3  -5  -2 292.862 31.4451   2
  -3   5   2 252.022 27.1780   6
  -3   5   2 258.964 30.0080   2
  -3   5   2 267.268 26.8979   3
  -3   5   2 259.664 31.1618   6
  -3   5   2 350.346 35.2670   2
  -3   5   2 315.271 34.1404   4
   2  -5  -2 136.627 19.2891   5
   2  -5  -2 124.770 19.9443   2
   2  -5  -2 123.458 16.2998   3
   2  -5  -2 137.716 19.0373   6
   2  -5  -2 113.573 16.1041   6
   2  -5  -2 148.268 18.4014   4
   2  -5  -2 148.604 19.3868   2
  -2   5   2 135.260 19.1220   6
  -2   5   2 136.120 15.9232   6
  -2   5   2 124.436 19.8779   2
  -2   5   2 158.841 20.7663   4
   1  -5  -2 4.08300 4.26829   2
   1  -5  -2 8.65674 5.68778   4
   1  -5  -2 4.97594 3.48848   6
   1  -5  -2 2.92762 3.97355   2
   1  -5  -2 -5.7871 5.42839   6
   1  -5  -2 3.82575 4.50341   3
  -1   5   2 4.53922 5.70759   2
  -1   5   2 4.12190 5.36653   6
  -1   5   2 9.89065 5.75688   4
  -1   5   2 2.04132 4.22879   6
  -1   5   2 1.40354 3.74296   2
   0  -5  -2 423.650 35.4853   2
   0  -5  -2 324.944 37.9084   5
   0  -5  -2 429.873 31.1929   4
   0  -5  -2 297.718 31.9731   6
   0  -5  -2 349.324 32.8141   3
   0  -5  -2 318.483 32.8958   2
   0  -5  -2 357.348 31.8037   6
   0   5   2 323.744 32.6761   6
   0   5   2 358.888 31.3110   6
   0   5   2 365.971 32.0349   4
   0   5   2 399.967 35.3089   2
  -1  -5  -2 1345.07 104.926   6
  -1  -5  -2 1444.95 105.797   2
  -1  -5  -2 1320.63 105.867   2
  -1  -5  -2 1214.71 102.996   6
   1   5   2 1381.49 104.418   6
   1   5   2 1515.40 106.300   2
   1   5   2 1407.24 105.410   2
   1   5   2 1359.68 103.198   6
   1   5   2 1328.69 100.833   4
  -2  -5  -2 220.056 22.5619   6
  -2  -5  -2 167.376 25.9764   5
  -2  -5  -2 226.083 24.1161   2
  -2  -5  -2 204.240 23.5400   6
  -2  -5  -2 233.739 24.9688   2
   2   5   2 204.955 21.3428   6
   2   5   2 255.223 24.8225   2
  -3  -5  -2 159.831 21.4665   5
  -3  -5  -2 131.900 21.9996   2
  -3  -5  -2 151.609 22.4160   6
  -3  -5  -2 144.015 18.5473   6
   3   5   2 150.659 19.6555   2
   3   5   2 156.437 19.2685   6
  -4  -5  -2 26.4330 8.74705   6
  -4  -5  -2 22.9088 8.39362   2
  -4  -5  -2 33.8247 11.0376   5
  -4  -5  -2 21.0889 10.1588   2
   4   5   2 43.4810 7.05789   6
   4   5   2 24.3679 6.70621   6
   4   5   2 24.1299 8.88530   2
  -5  -5  -2 -3.2510 8.51818   6
  -5  -5  -2 -9.0946 7.86890   2
  -5  -5  -2 -14.464 13.4174   2
  -5  -5  -2 -6.8675 8.56706   5
   5   5   2 19.9234 10.8537   2
  -6  -5  -2 2.33576 10.5724   2
   6  -6  -2 140.732 28.3595   2
   6  -6  -2 141.416 24.5989   3
   6  -6  -2 107.891 22.9052   6
  -6   6   2 140.956 31.2398   2
  -6   6   2 151.278 26.9269   6
   5  -6  -2 77.8429 17.6563   6
   5  -6  -2 64.1990 19.3616   2
   5  -6  -2 99.9363 17.1170   3
  -5   6   2 97.8711 22.8994   2
  -5   6   2 90.2132 21.9115   6
  -5   6   2 94.0833 21.7277   4
   4  -6  -2 103.535 17.8998   3
   4  -6  -2 117.537 23.3686   2
   4  -6  -2 101.720 18.7209   6
  -4   6   2 97.8472 20.8428   6
  -4   6   2 79.2235 19.1768   2
  -4   6   2 139.628 24.3335   4
   3  -6  -2 112.074 23.4209   2
   3  -6  -2 127.316 19.4114   6
   3  -6  -2 110.333 21.4301   2
   3  -6  -2 155.316 18.5935   3
  -3   6   2 144.141 23.2076   4
  -3   6   2 125.581 21.6847   2
  -3   6   2 152.368 20.5028   6
  -3   6   2 114.381 18.5693   3
   2  -6  -2 649.810 58.7265   2
   2  -6  -2 683.051 56.6488   3
   2  -6  -2 647.751 55.9421   6
   2  -6  -2 669.550 60.8985   2
   2  -6  -2 665.452 61.0699   4
  -2   6   2 713.352 59.1906   6
  -2   6   2 600.646 53.5328   6
  -2   6   2 604.123 60.3514   2
  -2   6   2 736.605 60.7380   4
   1  -6  -2 646.466 54.7115   3
   1  -6  -2 712.952 59.0941   2
   1  -6  -2 601.003 54.2310   4
   1  -6  -2 617.954 55.4855   2
   1  -6  -2 654.741 53.9282   6
  -1   6   2 594.124 56.0420   6
  -1   6   2 691.517 56.5495   4
  -1   6   2 673.878 58.4494   2
   0  -6  -2 60.1058 10.6717   3
   0  -6  -2 44.1991 10.6587   6
   0  -6  -2 64.2187 12.2694   2
   0  -6  -2 63.2946 11.5624   6
   0  -6  -2 64.0716 13.2965   2
   0  -6  -2 60.0397 9.98911   4
   0   6   2 54.3186 10.6372   6
   0   6   2 97.3713 16.0019   2
   0   6   2 50.4386 10.0221   4
   0   6   2 36.4633 10.7037   6
  -1  -6  -2 1117.74 84.1263   6
  -1  -6  -2 1024.92 80.8874   2
  -1  -6  -2 917.643 81.0861   2
  -1  -6  -2 993.327 77.9964   6
  -1  -6  -2 1146.74 81.7186   3
   1   6   2 904.954 77.1492   6
   1   6   2 895.075 81.0268   2
   1   6   2 994.940 74.1234   4
  -2  -6  -2 56.2409 11.9380   2
  -2  -6  -2 54.7053 12.4949   2
  -2  -6  -2 51.5737 10.4100   6
   2   6   2 62.4858 12.8271   2
   2   6   2 36.2986 9.13223   6
  -3  -6  -2 5.13840 9.85553   2
  -3  -6  -2 -3.9116 6.09014   2
  -3  -6  -2 3.35989 4.88640   6
   3   6   2 2.97012 7.27461   2
   3   6   2 10.1762 5.86349   6
   3   6   2 -3.7177 4.96480   6
  -4  -6  -2 41.9682 10.7139   6
  -4  -6  -2 56.4216 13.9989   2
  -4  -6  -2 40.4153 12.6024   2
   4   6   2 40.0737 13.6188   2
  -5  -6  -2 -0.5544 9.60469   6
  -5  -6  -2 8.10421 9.40617   2
   5   6   2 1.44630 12.7742   2
   5  -7  -2 194.220 34.3826   2
   5  -7  -2 131.213 25.0906   3
   5  -7  -2 181.347 27.4899   6
  -5   7   2 173.141 34.3734   2
  -5   7   2 129.490 28.0917   6
   4  -7  -2 9.01311 7.06238   3
   4  -7  -2 33.8827 17.6627   2
  -4   7   2 16.7881 13.5401   6
  -4   7   2 19.4758 13.4318   4
  -4   7   2 9.77366 11.6110   2
   3  -7  -2 621.012 58.5402   3
   3  -7  -2 669.723 65.6703   2
   3  -7  -2 621.269 58.4430   6
  -3   7   2 738.626 65.4434   4
  -3   7   2 581.273 60.6011   6
  -3   7   2 751.867 67.4932   2
   2  -7  -2 40.9413 13.5470   4
   2  -7  -2 35.3064 11.6047   2
   2  -7  -2 40.8694 11.4237   6
   2  -7  -2 59.8727 15.3601   3
   2  -7  -2 22.9755 13.7655   2
  -2   7   2 59.9065 17.4142   2
  -2   7   2 74.2491 15.3144   4
  -2   7   2 21.5475 10.9782   6
   1  -7  -2 137.371 20.5504   2
   1  -7  -2 132.589 19.6177   4
   1  -7  -2 160.820 24.1423   2
   1  -7  -2 227.732 26.6350   3
   1  -7  -2 148.269 20.5470   6
  -1   7   2 173.441 19.9249   6
  -1   7   2 176.338 22.4173   4
  -1   7   2 118.054 21.3259   6
  -1   7   2 155.354 24.4537   2
   0  -7  -2 495.176 43.0430   2
   0  -7  -2 429.997 43.9984   2
   0  -7  -2 403.934 41.7367   3
   0  -7  -2 451.213 36.6140   4
   0  -7  -2 435.717 40.3730   6
   0   7   2 358.909 42.9889   2
   0   7   2 459.574 38.9704   6
   0   7   2 425.077 40.9892   6
  -1  -7  -2 2.30483 7.80262   3
  -1  -7  -2 3.30249 9.28611   2
  -1  -7  -2 10.7385 7.03168   2
  -1  -7  -2 2.54811 4.40616   6
   1   7   2 -0.3566 9.10947   6
  -2  -7  -2 45.5357 12.3167   2
  -2  -7  -2 40.8691 12.1126   3
  -2  -7  -2 54.2093 15.1336   2
  -2  -7  -2 36.1536 10.7881   6
   2   7   2 23.3346 8.49369   6
   2   7   2 29.9366 10.4819   6
   2   7   2 26.8312 12.5196   2
  -3  -7  -2 -2.2425 8.93448   2
  -3  -7  -2 4.89919 8.44154   2
  -3  -7  -2 -0.4545 7.36136   6
   3   7   2 31.0352 13.3322   2
  -4  -7  -2 213.972 28.2510   2
  -4  -7  -2 206.864 25.9878   6
   4   7   2 198.720 29.8661   2
   4  -8  -2 8.90365 16.8009   2
   4  -8  -2 20.7984 12.5363   3
  -4   8   2 -2.7479 16.2206   4
  -4   8   2 -5.0304 10.2009   2
  -4   8   2 8.48190 15.2228   6
   3  -8  -2 27.5616 12.6284   6
   3  -8  -2 21.4945 12.3506   2
   3  -8  -2 23.6183 12.8457   3
  -3   8   2 40.4373 18.7761   2
  -3   8   2 13.3493 12.3045   4
  -3   8   2 31.4142 15.0553   6
   2  -8  -2 10.3685 9.35866   3
   2  -8  -2 -13.333 11.9426   2
   2  -8  -2 0.14838 9.27180   6
  -2   8   2 2.09213 10.3650   4
  -2   8   2 -0.5551 12.8580   2
  -2   8   2 3.12933 10.3674   6
   1  -8  -2 16.4698 10.3213   6
   1  -8  -2 28.8227 10.8721   4
   1  -8  -2 18.3269 11.6879   2
   1  -8  -2 36.0902 12.3461   2
   1  -8  -2 30.1488 10.8629   3
  -1   8   2 1.93763 8.88812   4
  -1   8   2 47.6507 13.8751   2
  -1   8   2 5.13531 11.0655   6
   0  -8  -2 14.7622 12.6592   2
   0  -8  -2 16.7002 7.43766   4
   0  -8  -2 47.4888 13.0637   3
   0  -8  -2 14.5433 8.33452   2
   0  -8  -2 16.7721 10.2123   6
   0   8   2 36.6460 14.1501   6
   0   8   2 19.2744 12.9751   2
   0   8   2 25.2982 8.45611   4
  -1  -8  -2 696.160 63.8430   3
  -1  -8  -2 745.363 66.2599   2
  -1  -8  -2 694.587 61.5180   6
  -1  -8  -2 695.702 65.4614   2
   1   8   2 677.282 57.1373   6
   1   8   2 765.924 67.9072   2
  -2  -8  -2 163.963 24.4006   3
  -2  -8  -2 180.418 26.6728   2
  -2  -8  -2 168.516 24.0893   6
  -2  -8  -2 171.261 31.4729   2
   2   8   2 205.128 29.9767   2
  -3  -8  -2 12.0062 9.61862   3
  -3  -8  -2 22.3739 10.2381   2
   2  -9  -2 -2.3942 14.7958   2
   2  -9  -2 4.25655 12.7697   6
   2  -9  -2 19.3053 10.6329   3
  -2   9   2 26.3918 15.7816   4
  -2   9   2 13.5265 19.4468   2
  -2   9   2 27.9081 15.6564   6
   1  -9  -2 17.3385 9.86604   3
   1  -9  -2 12.2182 11.5108   2
   1  -9  -2 14.8656 11.7380   6
  -1   9   2 1.16665 11.1126   4
  -1   9   2 15.4101 15.5815   6
  -1   9   2 -19.791 15.8908   2
   0  -9  -2 418.374 51.1647   3
   0  -9  -2 479.930 51.8197   2
   0   9   2 525.936 55.0117   2
   0   9   2 447.753 44.0689   6
   1   9  -3 8.02020 12.9963   2
  -1  -9   3 2.61805 7.68454   3
  -1  -9   3 -13.302 7.06902   6
   0   9  -3 7.76157 13.1388   2
   0  -9   3 -12.221 7.54885   6
   0  -9   3 -8.7951 9.55534   2
   0  -9   3 -5.6633 5.94933   3
   0  -9   3 11.3941 7.49958   4
   0  -9   3 3.87996 12.0971   2
   1  -9   3 216.045 33.6015   2
   1  -9   3 234.960 29.0293   6
   1  -9   3 243.560 31.9881   2
   1  -9   3 234.041 28.7948   4
   1  -9   3 263.526 32.9713   3
  -2   9  -3 24.8178 10.6208   6
  -2   9  -3 5.06785 12.3002   2
   2  -9   3 14.0904 12.5093   3
   2  -9   3 17.1522 16.0126   2
   2  -9   3 9.46842 11.3140   6
  -3   9  -3 274.721 42.6118   2
  -3   9  -3 251.493 33.1321   6
  -3   9  -3 260.527 37.3709   4
   3  -9   3 176.845 38.0074   2
   3  -9   3 311.438 35.3698   6
  -3  -8   3 3.71526 12.4409   2
  -3  -8   3 6.42382 8.82375   6
  -3  -8   3 9.64884 10.4566   3
  -3  -8   3 2.20676 7.55153   2
  -2  -8   3 640.838 60.0823   3
  -2  -8   3 691.986 55.5845   6
  -2  -8   3 602.913 57.3374   2
  -2  -8   3 631.337 57.4396   2
   1   8  -3 8.16162 10.3875   2
  -1  -8   3 -8.2408 5.14579   6
  -1  -8   3 -1.3195 8.72177   3
  -1  -8   3 7.74686 9.08297   2
  -1  -8   3 8.40275 8.54940   2
   0   8  -3 529.263 53.3702   2
   0  -8   3 522.387 50.7067   2
   0  -8   3 560.775 52.6439   3
   0  -8   3 556.539 52.9426   2
   0  -8   3 569.294 48.8050   6
   0  -8   3 569.408 46.3976   4
  -1   8  -3 32.0800 6.30873   6
  -1   8  -3 45.6942 7.64660   6
  -1   8  -3 34.9825 12.9727   2
   1  -8   3 35.1528 13.6239   2
   1  -8   3 57.5682 13.5761   3
   1  -8   3 46.6362 10.8480   6
   1  -8   3 7.18768 10.3953   4
   1  -8   3 51.0856 13.9157   2
  -2   8  -3 10.2580 11.5447   4
  -2   8  -3 4.29654 9.81953   6
  -2   8  -3 -10.143 11.8694   2
  -2   8  -3 2.97023 7.07594   6
   2  -8   3 15.3353 9.44788   6
   2  -8   3 18.0880 12.3099   2
   2  -8   3 11.8243 7.41162   3
   2  -8   3 15.9387 11.5495   2
  -3   8  -3 21.6232 11.0018   6
  -3   8  -3 31.0758 15.0869   2
  -3   8  -3 20.9443 12.9684   4
   3  -8   3 13.1825 11.1109   2
   3  -8   3 19.9458 12.6409   2
   3  -8   3 13.6736 11.1055   3
   3  -8   3 10.6565 10.3926   6
  -4   8  -3 236.082 37.8051   2
  -4   8  -3 165.901 32.7169   4
  -4   8  -3 208.036 29.1793   6
   4  -8   3 184.883 33.4665   2
   4  -8   3 190.309 28.5096   6
   4  -8   3 145.755 27.4775   3
  -5   8  -3 110.701 23.8340   6
  -5   8  -3 146.494 35.8124   4
  -5   8  -3 145.435 33.7485   2
   5  -8   3 143.358 31.8876   2
   5  -8   3 128.115 25.2063   6
   4   7  -3 43.1745 14.3687   2
  -4  -7   3 26.6316 13.5518   2
  -4  -7   3 40.2482 11.5231   6
  -4  -7   3 56.4235 12.4566   2
  -3  -7   3 1056.48 87.0106   2
  -3  -7   3 1095.97 85.5876   2
  -3  -7   3 1032.51 89.1488   3
   2   7  -3 32.8855 9.51115   2
  -2  -7   3 30.0033 8.61109   6
  -2  -7   3 9.59433 6.41582   2
  -2  -7   3 15.1370 8.80451   3
  -2  -7   3 23.3677 9.30695   6
  -2  -7   3 31.5501 9.16470   2
   1   7  -3 47.5009 12.3847   2
  -1  -7   3 78.4418 13.8583   2
  -1  -7   3 78.8568 15.6799   6
  -1  -7   3 63.6004 11.2152   6
  -1  -7   3 65.4403 13.8024   3
  -1  -7   3 64.0485 6.79143   4
   0   7  -3 6.33153 7.56735   2
   0  -7   3 0.91458 4.78542   4
   0  -7   3 6.16911 5.95203   6
   0  -7   3 2.97537 6.95283   3
   0  -7   3 10.1549 5.83679   2
   0  -7   3 -3.0710 8.03476   6
   0  -7   3 5.46361 6.74423   2
  -1   7  -3 126.380 23.0300   2
   1  -7   3 198.756 25.1129   2
   1  -7   3 144.622 20.5556   3
   1  -7   3 169.076 21.7411   4
   1  -7   3 189.489 20.4512   6
  -2   7  -3 -6.0225 6.81194   6
  -2   7  -3 -0.7684 5.79308   4
  -2   7  -3 0.68120 6.83974   6
   2  -7   3 10.5902 6.34141   3
   2  -7   3 -0.3712 6.26592   2
   2  -7   3 -3.0245 9.62644   4
   2  -7   3 0.74104 7.48278   2
  -3   7  -3 -0.2676 6.70405   6
  -3   7  -3 16.4007 11.3124   2
  -3   7  -3 21.4416 10.0198   6
  -3   7  -3 -2.0420 9.33501   4
   3  -7   3 11.1009 8.69092   3
   3  -7   3 15.5992 11.6589   2
   3  -7   3 -4.0966 9.08371   2
   3  -7   3 3.40264 6.87092   6
  -4   7  -3 183.288 25.0214   6
  -4   7  -3 194.456 29.6369   4
  -4   7  -3 154.441 29.1372   2
   4  -7   3 154.278 28.8535   2
   4  -7   3 182.919 25.5404   3
   4  -7   3 124.571 25.0698   2
  -5   7  -3 199.509 35.3014   2
  -5   7  -3 215.963 28.9446   6
  -5   7  -3 111.364 26.8073   4
   5  -7   3 177.562 25.0132   6
   5  -7   3 185.989 30.7886   2
   5  -7   3 108.495 22.6718   3
  -6   7  -3 113.403 27.3008   2
  -6   7  -3 68.6053 21.6320   6
   6  -7   3 62.7423 17.7570   5
   6  -7   3 80.5093 18.7774   6
   5   6  -3 58.5767 15.9554   2
  -5  -6   3 106.916 16.6285   2
  -5  -6   3 132.743 19.7050   6
  -5  -6   3 88.5637 18.7002   2
  -4  -6   3 86.2668 16.6045   5
  -4  -6   3 45.5608 13.8251   2
  -4  -6   3 85.2761 15.4117   6
  -4  -6   3 82.5354 13.8747   2
  -3  -6   3 -1.5446 5.83014   2
  -3  -6   3 -3.9488 4.12958   2
  -3  -6   3 -0.8561 4.73998   6
  -3  -6   3 0.27976 6.32939   5
   2   6  -3 1817.28 140.533   2
  -2  -6   3 1582.14 143.380   5
  -2  -6   3 1919.70 138.932   6
  -2  -6   3 1901.40 143.583   3
  -2  -6   3 1979.04 138.244   6
  -2  -6   3 1882.66 140.961   2
  -2  -6   3 1917.40 139.640   2
   1   6  -3 214.752 21.5589   2
   1   6  -3 178.498 19.7959   2
  -1  -6   3 172.231 15.1511   4
  -1  -6   3 172.251 25.0662   5
  -1  -6   3 189.437 21.2227   3
  -1  -6   3 178.595 18.2849   6
  -1  -6   3 175.111 19.8129   2
  -1  -6   3 143.898 19.7627   6
   0   6  -3 420.584 39.7346   2
   0   6  -3 457.767 42.0800   2
   0  -6   3 373.863 39.4011   2
   0  -6   3 455.242 40.9404   6
   0  -6   3 555.710 39.5011   6
   0  -6   3 567.574 43.6297   3
   0  -6   3 481.123 42.1425   2
   0  -6   3 408.376 45.5533   5
  -1   6  -3 124.900 16.4807   4
  -1   6  -3 145.312 14.8271   6
  -1   6  -3 116.899 16.1505   2
  -1   6  -3 134.115 17.8167   2
  -1   6  -3 125.399 14.3721   6
   1  -6   3 139.926 19.1136   6
   1  -6   3 127.936 19.9251   5
   1  -6   3 125.428 16.4444   3
   1  -6   3 101.390 13.7431   6
   1  -6   3 115.636 16.6728   2
   1  -6   3 124.443 17.7129   4
   1  -6   3 116.955 17.5223   2
  -2   6  -3 9.04119 5.73531   6
  -2   6  -3 -2.9362 3.91639   6
  -2   6  -3 7.08691 6.00886   4
  -2   6  -3 -3.0677 4.38685   3
  -2   6  -3 -4.3333 6.71206   2
   2  -6   3 4.56945 8.38387   6
   2  -6   3 3.11294 6.74357   2
   2  -6   3 -6.5625 4.88581   3
   2  -6   3 3.21425 7.50692   2
   2  -6   3 5.75371 4.90054   6
   2  -6   3 -3.3938 4.91604   4
  -3   6  -3 197.236 26.6708   2
  -3   6  -3 237.919 28.4931   4
  -3   6  -3 186.476 20.1717   6
  -3   6  -3 219.467 25.3520   6
   3  -6   3 165.000 23.0086   3
   3  -6   3 141.676 21.3675   6
   3  -6   3 208.145 26.6460   2
   3  -6   3 232.028 26.8902   2
  -4   6  -3 214.572 27.0637   6
  -4   6  -3 151.267 27.5392   4
  -4   6  -3 189.340 29.5165   2
   4  -6   3 155.292 27.8481   2
   4  -6   3 209.328 25.4791   6
   4  -6   3 210.078 25.9698   3
   4  -6   3 199.598 29.8888   2
  -5   6  -3 172.664 26.3965   4
  -5   6  -3 130.706 27.8027   2
  -5   6  -3 133.458 21.6162   6
   5  -6   3 82.7239 23.6231   2
   5  -6   3 135.235 22.4023   3
   5  -6   3 149.043 22.6178   6
  -6   6  -3 7.95299 13.1928   6
  -6   6  -3 -6.2769 14.7819   2
  -6   6  -3 -3.1756 9.77446   4
   6  -6   3 -4.7505 10.3796   6
   6  -6   3 7.30926 15.3964   2
   6  -6   3 22.2093 12.4794   3
   6  -6   3 0.67252 10.6262   5
  -6  -5   3 -1.5348 9.63360   6
  -6  -5   3 12.8189 8.44824   2
  -5  -5   3 19.7892 11.3333   2
  -5  -5   3 9.05360 6.12547   5
  -5  -5   3 30.6002 11.1586   6
  -5  -5   3 19.2957 8.23316   2
  -4  -5   3 974.069 73.8310   2
  -4  -5   3 912.668 75.8296   2
  -4  -5   3 978.334 74.7147   6
  -4  -5   3 827.595 73.2752   5
   3   5  -3 4954.17 380.734   2
  -3  -5   3 5646.82 379.161   6
  -3  -5   3 5347.41 381.568   2
  -3  -5   3 5333.19 382.742   5
  -3  -5   3 5128.69 379.842   2
  -3  -5   3 5152.60 379.364   6
  -2  -5   3 500.868 41.8623   2
  -2  -5   3 562.795 46.3581   5
  -2  -5   3 522.883 41.0995   6
  -2  -5   3 457.627 41.7187   2
  -2  -5   3 496.052 41.4385   6
   1   5  -3 9.38002 4.81007   2
   1   5  -3 8.62764 4.60616   2
  -1  -5   3 12.6190 5.51124   3
  -1  -5   3 4.15519 5.42738   5
  -1  -5   3 6.25101 4.34769   2
  -1  -5   3 9.02531 2.84826   4
  -1  -5   3 10.9475 4.52833   6
  -1  -5   3 4.49846 3.85556   2
   0   5  -3 644.112 53.4750   2
   0   5  -3 606.756 51.9419   2
   0  -5   3 656.458 52.0768   4
   0  -5   3 658.131 50.5665   6
   0  -5   3 755.797 54.7188   2
   0  -5   3 649.193 57.1866   5
   0  -5   3 615.410 53.3720   3
   0  -5   3 687.093 53.1016   6
   0  -5   3 596.144 52.1651   2
  -1   5  -3 299.697 32.6293   4
  -1   5  -3 309.492 28.7776   2
  -1   5  -3 337.908 31.3945   2
  -1   5  -3 289.669 26.4738   6
  -1   5  -3 295.537 28.6507   3
  -1   5  -3 309.535 27.3723   6
   1  -5   3 256.234 28.2897   2
   1  -5   3 359.267 30.5977   6
   1  -5   3 351.076 31.5671   2
   1  -5   3 291.530 27.0326   6
   1  -5   3 340.307 29.7775   3
   1  -5   3 312.033 29.8989   4
  -2   5  -3 105.501 17.8302   2
  -2   5  -3 106.055 12.6289   6
  -2   5  -3 104.946 17.4870   2
  -2   5  -3 117.482 15.2646   3
  -2   5  -3 108.934 15.2516   6
  -2   5  -3 122.574 17.4531   4
   2  -5   3 96.9209 15.9496   4
   2  -5   3 132.616 17.1996   2
   2  -5   3 128.047 14.4975   6
   2  -5   3 91.7489 16.3370   6
   2  -5   3 103.741 15.3664   3
  -3   5  -3 40.6481 10.2597   6
  -3   5  -3 33.8300 10.2209   2
  -3   5  -3 56.7244 11.1781   3
  -3   5  -3 73.7417 16.5500   2
  -3   5  -3 73.1944 15.1088   4
  -3   5  -3 43.5100 8.85190   6
   3  -5   3 54.4948 12.7766   2
   3  -5   3 48.4581 12.9331   4
   3  -5   3 57.7547 11.4599   3
   3  -5   3 36.2330 11.1184   6
   3  -5   3 61.0147 14.2157   2
  -4   5  -3 47.1328 13.9626   4
  -4   5  -3 41.7255 12.1150   6
  -4   5  -3 28.1350 11.7668   2
   4  -5   3 40.9384 11.8290   2
   4  -5   3 21.0534 11.6195   2
   4  -5   3 21.2420 8.75969   6
   4  -5   3 25.5020 8.24310   3
  -5   5  -3 39.7994 13.7079   6
  -5   5  -3 60.7944 18.1567   4
  -5   5  -3 28.4705 11.9178   2
   5  -5   3 45.2937 11.9011   6
   5  -5   3 47.9689 13.7347   2
   5  -5   3 32.9170 10.9271   3
  -6   5  -3 17.2665 11.8877   2
  -6   5  -3 3.32313 12.3453   4
  -6   5  -3 9.20756 11.8315   6
   6  -5   3 5.59746 7.18581   6
   6  -5   3 -14.625 9.01780   3
   6  -5   3 5.74735 8.73024   5
   6  -5   3 2.75084 8.67583   2
  -7   5  -3 71.6213 23.6783   6
  -7   5  -3 101.857 26.4744   4
  -7   5  -3 109.405 24.6270   2
   7  -5   3 104.544 21.4110   3
   7  -5   3 94.4067 24.3349   2
   7  -5   3 100.562 19.6804   5
   7  -5   3 132.961 23.8209   6
  -6  -4   3 163.614 26.0319   2
  -6  -4   3 153.282 23.1606   6
  -6  -4   3 118.236 20.2022   2
  -5  -4   3 30.8395 9.96630   6
  -5  -4   3 31.0008 9.23454   2
  -5  -4   3 25.2940 5.33283   5
  -5  -4   3 20.3864 9.03803   6
  -5  -4   3 38.2247 11.0301   2
   4   4  -3 929.359 77.1290   2
  -4  -4   3 948.785 74.1077   2
  -4  -4   3 952.303 72.9216   6
  -4  -4   3 872.093 71.5964   5
  -4  -4   3 918.599 75.2341   2
  -4  -4   3 969.890 74.5008   6
   3   4  -3 454.254 43.0494   2
  -3  -4   3 514.602 42.8567   2
  -3  -4   3 536.655 42.0394   6
  -3  -4   3 548.767 43.3283   6
  -3  -4   3 497.735 43.6319   2
  -3  -4   3 581.652 44.4768   5
   2   4  -3 414.858 33.5907   2
  -2  -4   3 396.885 32.6449   6
  -2  -4   3 380.741 32.3577   6
  -2  -4   3 388.614 35.7491   5
  -2  -4   3 372.995 32.7658   2
  -2  -4   3 442.654 33.8192   2
   1   4  -3 1070.00 79.0603   2
  -1  -4   3 1050.16 78.8339   6
  -1  -4   3 1028.93 80.9427   3
  -1  -4   3 996.683 77.8709   6
  -1  -4   3 1061.20 79.0571   2
  -1  -4   3 1048.93 77.1819   4
  -1  -4   3 1137.85 79.6052   2
  -1  -4   3 1018.83 83.1787   5
   0   4  -3 503.255 41.2615   2
   0   4  -3 523.984 42.6141   2
   0  -4   3 556.012 40.3244   6
   0  -4   3 506.061 42.6132   3
   0  -4   3 475.381 41.7476   4
   0  -4   3 560.093 42.2728   6
   0  -4   3 517.226 42.5473   2
   0  -4   3 516.721 41.6467   2
  -1   4  -3 211.680 21.2985   4
  -1   4  -3 206.165 18.9841   6
  -1   4  -3 184.619 19.1958   3
  -1   4  -3 190.925 16.9078   6
  -1   4  -3 198.161 19.7788   2
  -1   4  -3 200.041 21.2756   2
   1  -4   3 221.372 20.3397   3
   1  -4   3 263.975 22.8233   2
   1  -4   3 189.285 20.7418   4
   1  -4   3 215.126 20.8291   6
   1  -4   3 177.899 18.0739   6
   1  -4   3 180.935 20.2645   2
  -2   4  -3 447.118 44.8349   2
  -2   4  -3 539.850 44.7367   2
  -2   4  -3 563.388 43.7301   6
  -2   4  -3 529.910 42.7854   3
  -2   4  -3 556.920 46.4973   4
  -2   4  -3 499.323 40.1592   6
   2  -4   3 524.142 42.3554   6
   2  -4   3 412.357 44.3114   4
   2  -4   3 483.710 45.3803   2
   2  -4   3 532.080 44.5621   6
   2  -4   3 542.328 45.1796   2
   2  -4   3 504.580 43.0482   3
  -3   4  -3 85.2675 11.9929   3
  -3   4  -3 60.5716 13.9529   4
  -3   4  -3 83.1049 14.0601   2
  -3   4  -3 75.3162 14.0696   6
  -3   4  -3 77.2620 10.6892   6
   3  -4   3 88.6681 15.6214   2
   3  -4   3 106.221 13.4305   3
   3  -4   3 83.5161 16.0597   2
   3  -4   3 81.7556 12.8683   6
   3  -4   3 93.3787 15.7935   6
   3  -4   3 80.3911 16.2450   4
  -4   4  -3 49.8456 13.4818   2
  -4   4  -3 28.8510 10.3138   6
  -4   4  -3 42.1460 12.0431   2
  -4   4  -3 34.4712 8.52216   6
  -4   4  -3 40.5078 9.91755   3
  -4   4  -3 31.5862 11.3542   4
   4  -4   3 28.9007 9.81194   6
   4  -4   3 46.9747 11.3228   3
   4  -4   3 30.7715 10.4158   2
   4  -4   3 53.2123 14.0899   2
   4  -4   3 22.2778 11.6900   6
   4  -4   3 60.8690 15.8423   4
  -5   4  -3 18.6327 10.1794   2
  -5   4  -3 22.7680 8.85026   4
  -5   4  -3 44.0820 14.0837   6
   5  -4   3 9.61857 8.03877   2
   5  -4   3 13.2955 8.31827   3
   5  -4   3 12.0944 6.12019   5
  -6   4  -3 2.92964 8.31295   2
  -6   4  -3 -1.3725 7.49680   6
  -6   4  -3 -11.131 10.4642   4
   6  -4   3 -4.8021 5.03921   3
   6  -4   3 10.3068 7.30758   5
   6  -4   3 5.92263 8.43655   6
   6  -4   3 -3.4406 8.64642   2
  -7   4  -3 614.642 61.2600   4
  -7   4  -3 514.058 57.6320   6
  -7   4  -3 511.477 60.1848   2
   7  -4   3 509.963 57.2331   2
   7  -4   3 588.857 53.5558   6
   7  -4   3 529.842 53.0374   3
   7  -4   3 505.367 48.0474   5
  -7  -3   3 477.900 48.9964   2
  -7  -3   3 480.888 50.3342   6
   6   3  -3 26.8429 11.3354   2
   6   3  -3 23.3145 8.18931   4
  -6  -3   3 25.1790 10.9483   2
  -6  -3   3 13.0515 7.80162   4
  -6  -3   3 45.0747 12.8513   6
  -6  -3   3 23.1671 11.4232   2
   5   3  -3 -2.3880 5.27267   2
   5   3  -3 13.8739 5.21581   4
  -5  -3   3 6.66634 4.84902   6
  -5  -3   3 -4.5352 7.02724   6
  -5  -3   3 1.13621 5.24248   4
  -5  -3   3 -0.8889 1.39247   5
  -5  -3   3 1.41605 5.95335   2
  -5  -3   3 4.84793 7.20384   2
   4   3  -3 52.1657 11.2821   2
   4   3  -3 57.2225 10.1394   2
   4   3  -3 57.1010 7.25720   4
  -4  -3   3 51.2312 9.53183   6
  -4  -3   3 64.5945 11.7411   6
  -4  -3   3 49.4024 7.25985   5
  -4  -3   3 37.7350 11.7307   3
  -4  -3   3 58.7255 8.47576   4
  -4  -3   3 61.1552 11.7290   2
  -4  -3   3 72.0233 10.7975   2
   3   3  -3 2154.21 155.026   4
   3   3  -3 2145.23 159.237   2
  -3  -3   3 2138.22 156.064   4
  -3  -3   3 2154.16 157.669   5
  -3  -3   3 2253.61 158.528   6
  -3  -3   3 2203.94 157.080   6
  -3  -3   3 2064.03 159.429   2
  -3  -3   3 2165.18 159.339   2
   2   3  -3 395.413 33.2398   2
   2   3  -3 416.462 32.5820   2
  -2  -3   3 403.490 32.4256   6
  -2  -3   3 428.616 32.0465   6
  -2  -3   3 413.719 30.8108   4
   1   3  -3 113.153 11.2569   2
   1   3  -3 106.086 10.1541   2
  -1  -3   3 97.5021 9.24861   6
  -1  -3   3 96.9811 9.99101   2
  -1  -3   3 101.384 9.57333   6
  -1  -3   3 113.482 9.67481   4
   0   3  -3 4483.67 283.477   2
   0   3  -3 4390.52 284.545   2
   0  -3   3 3575.55 288.051   4
   0  -3   3 4217.27 284.750   3
   0  -3   3 3523.08 287.850   2
   0  -3   3 3987.22 286.245   6
   0  -3   3 3617.27 287.234   6
   0  -3   3 4055.74 285.799   2
  -1   3  -3 454.758 38.9766   2
  -1   3  -3 463.864 37.0230   6
  -1   3  -3 478.121 37.9118   3
  -1   3  -3 497.533 35.6058   6
  -1   3  -3 511.642 38.8032   2
  -1   3  -3 478.178 39.4778   4
   1  -3   3 485.488 36.6483   6
   1  -3   3 479.370 39.1706   2
   1  -3   3 460.589 38.0392   3
   1  -3   3 443.564 37.8354   6
   1  -3   3 389.122 38.0994   2
  -2   3  -3 2675.52 186.571   2
  -2   3  -3 2897.15 184.717   6
  -2   3  -3 2410.49 182.354   6
  -2   3  -3 2326.64 186.957   4
  -2   3  -3 2423.73 183.927   3
  -2   3  -3 2797.21 185.939   2
   2  -3   3 2163.08 184.520   6
   2  -3   3 2735.30 186.900   4
   2  -3   3 2187.50 188.897   2
   2  -3   3 2488.51 185.407   2
  -3   3  -3 159.746 19.3555   2
  -3   3  -3 117.311 17.6363   4
  -3   3  -3 135.331 15.6167   3
  -3   3  -3 130.309 15.3502   6
  -3   3  -3 136.866 17.3679   6
  -3   3  -3 155.683 19.5265   2
   3  -3   3 115.935 17.4303   6
   3  -3   3 137.426 16.1894   6
   3  -3   3 156.303 19.3201   2
   3  -3   3 127.488 17.6961   2
   3  -3   3 133.768 16.0346   3
   3  -3   3 145.468 19.4137   4
  -4   3  -3 14.5898 8.80012   2
  -4   3  -3 25.3843 9.19006   6
  -4   3  -3 7.59623 6.31295   6
  -4   3  -3 6.07448 6.67917   3
  -4   3  -3 12.3265 7.96806   4
  -4   3  -3 7.28194 8.02163   2
   4  -3   3 28.4581 8.33457   6
   4  -3   3 19.8985 7.28201   3
   4  -3   3 12.7462 7.97917   4
   4  -3   3 14.2197 8.50197   2
   4  -3   3 9.08121 5.89896   5
   4  -3   3 16.3487 8.28690   6
   4  -3   3 1.83361 8.05324   2
  -5   3  -3 138.596 22.8367   4
  -5   3  -3 91.2180 21.3185   2
  -5   3  -3 129.826 24.6818   2
  -5   3  -3 129.445 21.0285   6
   5  -3   3 126.497 19.2754   3
   5  -3   3 109.043 21.4449   2
   5  -3   3 148.468 18.9051   6
   5  -3   3 148.698 17.7571   5
   5  -3   3 127.395 21.1210   2
  -6   3  -3 329.338 41.6971   4
  -6   3  -3 437.610 41.7802   6
  -6   3  -3 354.780 42.7684   2
   6  -3   3 328.987 36.0367   6
   6  -3   3 357.423 38.2511   3
   6  -3   3 305.498 41.0382   2
   6  -3   3 345.365 33.1906   5
  -7   3  -3 180.732 28.6425   2
  -7   3  -3 160.996 30.2960   4
  -7   3  -3 119.844 24.5197   6
   7  -3   3 127.318 18.4004   5
   7  -3   3 119.059 22.0002   6
   7  -3   3 160.776 23.6303   3
   7  -3   3 129.546 27.5183   2
   7   2  -3 -0.0749 11.6495   2
  -7  -2   3 -18.137 8.87047   4
  -7  -2   3 -6.2840 9.74391   2
  -7  -2   3 -14.995 10.6519   6
  -7  -2   3 -10.172 15.4864   2
   6   2  -3 25.2678 9.53331   4
   6   2  -3 25.1740 10.7772   2
  -6  -2   3 26.9818 10.3040   4
  -6  -2   3 28.8786 12.0330   2
  -6  -2   3 22.0960 11.3805   6
  -6  -2   3 55.2824 14.0832   2
   5   2  -3 -4.5008 4.74594   4
   5   2  -3 13.2102 6.52559   2
  -5  -2   3 -1.1491 4.68185   4
  -5  -2   3 -10.728 7.54779   3
  -5  -2   3 2.04340 5.20966   2
  -5  -2   3 11.5860 8.16423   2
  -5  -2   3 3.02605 5.95351   6
  -5  -2   3 -0.4204 5.68585   6
   4   2  -3 869.242 68.7221   2
   4   2  -3 895.097 67.3287   2
  -4  -2   3 835.831 68.1307   2
  -4  -2   3 776.635 67.7812   3
  -4  -2   3 757.824 64.9631   6
  -4  -2   3 866.284 68.0520   2
  -4  -2   3 880.153 67.4531   4
  -4  -2   3 874.584 67.7741   6
   3   2  -3 212.277 22.9587   2
   3   2  -3 257.457 20.6817   4
   3   2  -3 209.540 21.8291   2
  -3  -2   3 229.698 22.2087   2
  -3  -2   3 241.118 20.2880   6
  -3  -2   3 264.748 23.5579   3
  -3  -2   3 224.059 18.9279   5
  -3  -2   3 266.669 22.4274   2
  -3  -2   3 228.512 21.6885   6
  -3  -2   3 234.847 21.5172   4
   2   2  -3 783.809 59.7072   2
   2   2  -3 748.517 58.7084   2
   2   2  -3 827.790 57.8711   4
  -2  -2   3 796.004 60.5981   2
  -2  -2   3 815.918 59.0360   5
  -2  -2   3 813.117 57.3452   6
  -2  -2   3 750.155 58.2498   6
  -2  -2   3 767.833 58.8965   4
  -2  -2   3 780.652 59.3582   2
   1   2  -3 754.216 54.9748   2
   1   2  -3 721.373 55.1086   2
  -1  -2   3 756.363 55.1901   2
  -1  -2   3 748.230 55.0735   2
  -1  -2   3 796.947 55.3221   4
   0   2  -3 598.163 43.8516   3
   0   2  -3 628.464 43.0318   2
   0  -2   3 575.355 44.2210   2
   0  -2   3 612.154 44.2143   4
   0  -2   3 581.622 42.7351   6
   0  -2   3 592.931 43.3892   2
   0  -2   3 507.889 43.0323   6
   0  -2   3 581.400 44.9775   3
  -1   2  -3 237.469 22.7884   2
  -1   2  -3 225.608 21.2921   6
  -1   2  -3 289.796 23.9545   4
  -1   2  -3 253.813 20.6056   6
  -1   2  -3 253.677 21.9416   3
  -1   2  -3 236.186 22.3979   2
   1  -2   3 265.934 22.3324   3
   1  -2   3 270.109 21.4232   6
   1  -2   3 291.026 23.5635   2
   1  -2   3 285.940 22.5847   6
   1  -2   3 245.227 22.8199   2
   1  -2   3 294.195 23.7086   4
  -2   2  -3 73.0848 10.2316   6
  -2   2  -3 91.6770 12.1557   2
  -2   2  -3 92.4062 13.0885   2
  -2   2  -3 67.7562 9.49624   3
  -2   2  -3 82.1084 11.3989   4
  -2   2  -3 95.0809 11.1012   6
   2  -2   3 68.5193 9.53071   3
   2  -2   3 66.3343 10.5872   2
   2  -2   3 105.169 12.0821   2
   2  -2   3 79.8082 11.4041   4
   2  -2   3 94.9640 10.1296   6
   2  -2   3 78.0444 11.6606   6
  -3   2  -3 2616.71 188.321   6
  -3   2  -3 2758.68 192.491   2
  -3   2  -3 2903.31 189.809   3
  -3   2  -3 2928.46 193.648   2
  -3   2  -3 2360.12 192.862   4
  -3   2  -3 2865.09 191.286   6
   3  -2   3 2743.04 192.938   2
   3  -2   3 2183.78 189.006   5
   3  -2   3 2448.15 189.517   6
   3  -2   3 2459.69 193.160   2
   3  -2   3 2205.52 189.714   3
  -4   2  -3 248.915 27.2251   4
  -4   2  -3 229.610 25.8718   2
  -4   2  -3 238.961 25.5264   6
  -4   2  -3 244.219 22.9845   6
  -4   2  -3 239.306 27.2139   2
  -4   2  -3 185.881 22.4561   3
   4  -2   3 183.790 22.5748   3
   4  -2   3 246.014 27.1061   2
   4  -2   3 173.316 25.2816   4
   4  -2   3 203.306 20.9318   5
   4  -2   3 210.993 25.5068   2
   4  -2   3 215.308 24.9512   6
   4  -2   3 223.037 22.7354   6
  -5   2  -3 3.51281 5.30341   6
  -5   2  -3 15.3139 9.22557   4
  -5   2  -3 23.3364 8.85737   2
  -5   2  -3 17.1892 10.6872   2
  -5   2  -3 15.6140 7.27794   3
   5  -2   3 11.8246 9.06966   2
   5  -2   3 21.1261 10.6400   6
   5  -2   3 13.3395 7.88915   3
   5  -2   3 22.3645 7.17706   5
   5  -2   3 4.27361 6.80895   2
   5  -2   3 27.9318 8.99039   6
   5  -2   3 2.52726 11.1235   4
  -6   2  -3 448.205 43.0388   4
  -6   2  -3 306.507 38.1230   2
  -6   2  -3 361.809 38.3122   6
  -6   2  -3 278.064 37.9109   2
   6  -2   3 317.300 35.5342   3
   6  -2   3 322.589 39.6026   2
   6  -2   3 321.533 33.5633   6
   6  -2   3 308.250 29.5651   5
  -7   2  -3 -1.3953 12.4233   6
  -7   2  -3 9.11618 13.0306   2
  -7   2  -3 6.62963 13.8034   4
   7  -2   3 -15.069 6.19996   3
   7  -2   3 -1.4579 4.90757   5
   7  -2   3 -3.7461 9.26373   2
   7  -2   3 -7.3199 9.66997   6
   7   1  -3 24.3810 14.0940   2
  -7  -1   3 18.2146 12.5122   6
  -7  -1   3 23.5212 15.6213   2
  -7  -1   3 53.5761 14.7556   2
   6   1  -3 712.989 60.0413   2
   6   1  -3 734.114 58.7915   4
  -6  -1   3 519.623 59.8969   2
  -6  -1   3 658.550 61.3171   2
  -6  -1   3 721.255 60.9622   4
   5   1  -3 266.823 29.0136   2
   5   1  -3 293.507 28.2619   4
  -5  -1   3 253.054 27.5233   6
  -5  -1   3 248.519 28.5644   3
  -5  -1   3 252.427 29.6391   2
  -5  -1   3 336.523 31.3361   2
  -5  -1   3 278.885 30.1496   6
  -5  -1   3 293.234 30.3992   4
   4   1  -3 1862.63 134.858   4
   4   1  -3 1733.29 136.321   2
   4   1  -3 1745.47 137.154   2
   4   1  -3 1894.27 128.495   6
  -4  -1   3 1903.39 135.916   6
  -4  -1   3 1788.35 137.463   2
  -4  -1   3 1768.65 136.080   3
  -4  -1   3 1754.10 134.280   6
  -4  -1   3 1814.32 137.561   2
   3   1  -3 18.6038 5.19314   2
   3   1  -3 7.35240 3.60707   2
   3   1  -3 6.85110 3.77344   4
  -3  -1   3 5.96829 3.26702   3
  -3  -1   3 8.35198 3.64048   2
  -3  -1   3 8.46625 3.12588   6
  -3  -1   3 3.95132 2.95100   6
  -3  -1   3 4.26622 3.56192   4
  -3  -1   3 8.63862 3.59544   2
   2   1  -3 16.6444 3.79152   2
   2   1  -3 16.1964 3.62387   4
  -2  -1   3 18.6073 3.43269   6
  -2  -1   3 16.6983 4.14597   3
  -2  -1   3 13.0744 3.34343   2
  -2  -1   3 8.46787 3.27768   4
  -2  -1   3 13.1192 1.92025   5
  -2  -1   3 16.9766 2.16321   5
  -2  -1   3 18.7551 2.82969   6
  -2  -1   3 17.4762 3.81418   2
   1   1  -3 768.852 56.1806   4
   1   1  -3 767.142 55.1266   2
   1   1  -3 804.012 55.0395   2
  -1  -1   3 740.466 56.2215   4
  -1  -1   3 755.109 55.2261   2
  -1  -1   3 756.939 55.2365   2
  -1  -1   3 750.446 56.0179   5
   0   1  -3 2262.00 165.230   3
   0  -1   3 2241.90 165.331   3
   0  -1   3 2492.48 159.405   5
   0  -1   3 2133.53 165.518   2
  -1   1  -3 27.0480 4.82524   2
  -1   1  -3 24.5410 4.11937   3
  -1   1  -3 30.0304 4.52968   2
  -1   1  -3 16.9611 3.42687   6
  -1   1  -3 17.1362 3.82619   6
   1  -1   3 24.9743 4.58643   2
   1  -1   3 15.2709 4.19976   4
   1  -1   3 21.3899 3.84726   6
   1  -1   3 30.3218 4.55211   3
   1  -1   3 22.2441 4.70411   2
   1  -1   3 17.5775 4.12411   5
   1  -1   3 20.5607 4.25837   6
  -2   1  -3 467.542 42.9143   2
  -2   1  -3 484.907 42.2732   6
  -2   1  -3 536.690 40.6997   6
  -2   1  -3 540.382 41.3097   3
  -2   1  -3 547.367 43.0195   2
  -2   1  -3 527.690 42.8107   4
   2  -1   3 572.086 43.5519   2
   2  -1   3 537.998 40.7534   5
   2  -1   3 591.086 43.6001   4
   2  -1   3 488.045 41.9755   3
   2  -1   3 475.127 41.2395   6
   2  -1   3 453.615 42.2595   6
   2  -1   3 590.498 43.1924   2
  -3   1  -3 53.5009 10.0867   4
  -3   1  -3 61.7329 11.5277   2
  -3   1  -3 60.6725 10.6938   6
  -3   1  -3 80.4487 10.9147   3
  -3   1  -3 71.6512 11.2587   2
  -3   1  -3 68.8606 10.2189   6
   3  -1   3 70.1924 8.82811   5
   3  -1   3 81.2509 10.8110   3
   3  -1   3 54.9868 10.7674   2
   3  -1   3 60.2861 10.8901   6
   3  -1   3 61.1267 11.9267   2
   3  -1   3 76.5898 11.4164   4
   3  -1   3 86.4729 11.5409   6
  -4   1  -3 5.89019 5.61169   2
  -4   1  -3 5.63726 5.00912   4
  -4   1  -3 7.03067 5.02528   6
  -4   1  -3 13.0321 5.94153   3
  -4   1  -3 0.52583 3.41079   6
  -4   1  -3 5.75669 4.79215   2
   4  -1   3 16.4563 7.42043   2
   4  -1   3 5.57786 3.49553   5
   4  -1   3 18.7648 8.34614   4
   4  -1   3 7.72722 5.03319   6
   4  -1   3 5.52053 3.78253   3
   4  -1   3 9.29827 5.62786   6
   4  -1   3 10.2934 7.95384   2
  -5   1  -3 57.7629 13.6876   6
  -5   1  -3 84.4570 18.1348   2
  -5   1  -3 44.1072 11.1495   3
  -5   1  -3 79.9379 16.1286   4
  -5   1  -3 58.1434 14.6844   2
   5  -1   3 53.5795 11.5384   6
   5  -1   3 55.4323 14.9314   4
   5  -1   3 60.9408 15.6342   2
   5  -1   3 87.2230 17.0429   2
   5  -1   3 42.3263 12.2122   6
   5  -1   3 51.9371 12.2431   3
   5  -1   3 80.2795 9.80598   5
  -6   1  -3 144.740 25.8474   6
  -6   1  -3 217.704 29.1401   2
  -6   1  -3 196.822 25.7232   4
  -6   1  -3 185.745 31.2848   2
   6  -1   3 184.763 22.6751   6
   6  -1   3 169.813 18.0521   5
   6  -1   3 158.203 27.7214   2
   6  -1   3 177.210 23.8422   3
  -7   1  -3 3.11443 11.5873   6
  -7   1  -3 23.4565 13.6327   2
   7  -1   3 9.88381 11.1426   3
   7  -1   3 19.7656 9.83265   6
   7  -1   3 11.4187 13.7027   2
   7  -1   3 7.79644 5.16669   5
   7   0  -3 -9.0204 12.0575   2
  -7   0   3 31.2353 14.5610   4
  -7   0   3 29.9562 12.6643   6
  -7   0   3 -8.8090 15.0614   2
  -7   0   3 22.3855 12.9047   2
   6   0  -3 1255.09 106.697   2
  -6   0   3 1473.67 110.104   2
  -6   0   3 1272.58 107.670   2
  -6   0   3 1272.57 108.198   4
   5   0  -3 7.75014 6.24550   2
   5   0  -3 15.4496 8.06500   4
   5   0  -3 3.70547 3.74360   6
   5   0  -3 7.11864 5.56484   6
  -5   0   3 1.56270 4.46111   3
  -5   0   3 0.58652 6.94071   4
  -5   0   3 6.47648 6.64025   6
  -5   0   3 -4.8952 7.14357   2
  -5   0   3 8.69910 6.59673   2
   4   0  -3 0.18645 2.50243   3
   4   0  -3 0.89033 3.86769   4
   4   0  -3 8.69129 5.13642   2
   4   0  -3 2.04801 3.32629   6
   4   0  -3 5.49273 2.51668   6
   4   0  -3 7.77068 4.74457   2
  -4   0   3 -3.2386 3.77676   2
  -4   0   3 1.51009 2.88311   3
  -4   0   3 1.32758 3.13733   2
  -4   0   3 0.56650 2.78458   6
  -4   0   3 -4.2632 3.94042   4
  -4   0   3 3.52440 4.61501   6
   3   0  -3 35.3473 4.86075   6
   3   0  -3 39.1183 7.67847   2
   3   0  -3 26.0226 7.11890   4
   3   0  -3 25.2842 6.29015   3
   3   0  -3 39.2913 5.89829   6
   3   0  -3 26.1884 6.87510   2
  -3   0   3 30.2765 5.84018   3
  -3   0   3 29.4284 7.04692   6
  -3   0   3 32.3898 6.24613   6
  -3   0   3 33.4711 7.89272   2
  -3   0   3 26.5847 7.46811   4
  -3   0   3 40.8758 8.27043   2
   2   0  -3 3940.32 279.118   2
   2   0  -3 3946.68 276.475   6
   2   0  -3 3389.95 278.481   2
   2   0  -3 3488.74 278.782   4
  -2   0   3 3848.48 279.344   2
  -2   0   3 4031.32 279.243   2
  -2   0   3 4160.32 280.376   4
  -2   0   3 4183.20 277.431   6
  -2   0   3 3895.95 278.066   6
   1   0  -3 91.9634 8.36929   2
   1   0  -3 94.9945 8.87366   2
   1   0  -3 89.1059 7.81359   5
   1   0  -3 85.3267 6.99520   6
   1   0  -3 98.6646 9.23089   4
   1   0  -3 95.4579 7.05120   6
  -1   0   3 68.5963 8.05516   2
  -1   0   3 96.0396 7.73349   6
  -1   0   3 96.3915 7.98650   5
  -1   0   3 78.9248 8.93837   4
  -1   0   3 82.5427 7.59280   6
  -1   0   3 95.6736 7.34676   3
  -1   0   3 95.0985 8.69318   2
   0   0  -3 283.974 24.3551   5
   0   0  -3 285.135 21.9302   3
   0   0  -3 294.842 21.5479   6
   0   0  -3 289.564 23.3124   2
   0   0  -3 283.771 21.6932   6
   0   0  -3 304.581 22.3762   2
   0   0   3 305.440 22.7778   5
   0   0   3 292.322 22.3098   2
   0   0   3 294.133 22.3747   2
   0   0   3 295.765 21.6174   3
   0   0   3 291.136 21.8698   6
   0   0   3 304.835 21.7051   6
  -1   0  -3 94.5634 9.20756   3
  -1   0  -3 111.286 10.1574   2
  -1   0  -3 93.1104 9.44818   5
  -1   0  -3 97.3142 9.29086   6
  -1   0  -3 105.577 9.07100   6
  -1   0  -3 92.2825 10.0186   2
   1   0   3 85.6054 9.25082   6
   1   0   3 103.659 10.2769   2
   1   0   3 88.5346 9.94630   2
   1   0   3 74.8162 9.18727   3
   1   0   3 101.287 9.19648   5
   1   0   3 95.5884 9.44309   6
  -2   0  -3 1386.50 100.384   2
  -2   0  -3 1372.08 98.0015   5
  -2   0  -3 1270.36 101.175   6
  -2   0  -3 1252.61 101.863   3
  -2   0  -3 1450.73 100.700   2
  -2   0  -3 1328.21 99.0985   6
   2   0   3 1259.20 102.158   3
   2   0   3 1246.20 101.057   6
   2   0   3 1256.15 102.179   6
   2   0   3 1367.49 97.7723   5
   2   0   3 1449.47 100.028   4
   2   0   3 1471.39 101.047   2
   2   0   3 1421.51 100.284   2
  -3   0  -3 5947.33 467.620   6
  -3   0  -3 6260.96 464.242   2
  -3   0  -3 5903.46 468.551   3
  -3   0  -3 7381.08 463.938   6
  -3   0  -3 6621.75 465.167   2
  -3   0  -3 7141.78 460.803   5
  -3   0  -3 6228.38 469.427   4
   3   0   3 6183.35 470.221   2
   3   0   3 6502.06 463.636   4
   3   0   3 6969.74 461.460   6
   3   0   3 6438.30 459.915   5
   3   0   3 5974.48 470.803   2
   3   0   3 6624.26 463.164   6
   3   0   3 6257.03 463.329   3
  -4   0  -3 1501.00 117.953   6
  -4   0  -3 1446.85 120.165   2
  -4   0  -3 1281.56 115.906   6
  -4   0  -3 1703.33 119.264   4
  -4   0  -3 1706.39 114.708   5
  -4   0  -3 1376.58 117.659   3
  -4   0  -3 1791.29 121.455   2
   4   0   3 1568.84 119.303   2
   4   0   3 1675.27 118.771   3
   4   0   3 1487.27 114.964   6
   4   0   3 1450.67 119.166   4
   4   0   3 1505.02 113.382   5
   4   0   3 1434.50 118.034   6
   4   0   3 1667.75 121.283   2
  -5   0  -3 -2.7391 3.99099   2
  -5   0  -3 -0.7895 8.82470   2
  -5   0  -3 -2.9498 5.48118   4
  -5   0  -3 3.43030 6.83810   6
   5   0   3 -0.8232 4.14882   3
   5   0   3 3.17940 3.78282   5
   5   0   3 -0.5611 4.78351   6
   5   0   3 3.86211 8.15174   4
   5   0   3 8.13163 9.44104   6
   5   0   3 3.58442 4.86878   2
  -6   0  -3 768.935 74.9324   2
  -6   0  -3 804.326 71.9537   6
  -6   0  -3 908.864 74.6398   2
   6   0   3 809.008 66.1985   6
   6   0   3 756.905 63.0676   5
   6   0   3 845.907 72.5421   2
  -7   0  -3 178.762 27.6413   2
  -7   0  -3 180.574 28.7166   6
   7   0   3 154.836 21.1896   6
   7   0   3 155.049 16.4109   5
   7   0   3 155.705 26.2285   2
   7  -1  -3 32.7345 17.0609   2
   7  -1  -3 38.8564 9.91331   6
   7  -1  -3 27.5061 12.0240   6
  -7   1   3 52.2543 16.0071   2
  -7   1   3 44.3725 16.7214   6
  -7   1   3 38.5971 13.8299   4
  -7   1   3 34.8173 14.7884   2
   6  -1  -3 55.5447 15.2439   2
   6  -1  -3 78.8970 13.0561   6
   6  -1  -3 52.3598 12.4784   3
   6  -1  -3 86.7775 14.8762   6
  -6   1   3 55.4607 15.5737   6
  -6   1   3 78.8385 17.2922   2
  -6   1   3 79.0357 18.4081   2
  -6   1   3 59.1628 15.0460   4
   5  -1  -3 91.8296 12.5320   6
   5  -1  -3 106.257 17.8544   2
   5  -1  -3 72.9897 13.5458   3
   5  -1  -3 116.869 19.1214   4
   5  -1  -3 92.8071 7.75865   5
   5  -1  -3 94.3220 7.71424   5
   5  -1  -3 62.0644 12.4761   6
  -5   1   3 106.145 18.5325   4
  -5   1   3 88.6858 15.3257   2
  -5   1   3 95.9041 15.9338   6
  -5   1   3 93.1659 15.0252   3
  -5   1   3 87.7131 17.0812   2
  -5   1   3 94.6718 16.9330   6
   4  -1  -3 -1.9585 1.52745   5
   4  -1  -3 -1.5299 1.53214   5
   4  -1  -3 4.46749 3.19268   3
   4  -1  -3 4.02761 4.94901   6
   4  -1  -3 -0.6048 4.26606   2
   4  -1  -3 1.42653 4.18507   4
   4  -1  -3 -5.5412 4.95899   2
   4  -1  -3 2.90496 3.05420   6
  -4   1   3 2.32436 5.78962   4
  -4   1   3 2.85799 3.51495   6
  -4   1   3 5.43742 5.52851   2
  -4   1   3 3.16839 3.46370   6
  -4   1   3 0.14304 5.12727   2
  -4   1   3 0.87518 2.76362   3
   3  -1  -3 261.895 21.9362   6
   3  -1  -3 241.450 20.7223   5
   3  -1  -3 245.825 24.5810   4
   3  -1  -3 259.403 22.3661   3
   3  -1  -3 222.920 24.2138   2
   3  -1  -3 229.715 24.5568   2
  -3   1   3 263.305 29.0640   4
  -3   1   3 250.839 21.9209   3
  -3   1   3 297.067 26.5273   2
  -3   1   3 270.732 25.1396   2
  -3   1   3 260.877 24.7353   6
  -3   1   3 245.248 22.5274   6
   2  -1  -3 760.695 56.0267   5
   2  -1  -3 735.861 55.6324   3
   2  -1  -3 758.901 56.6354   6
   2  -1  -3 804.946 58.1979   2
   2  -1  -3 795.518 58.0743   4
   2  -1  -3 740.414 56.1378   6
  -2   1   3 676.809 57.7293   2
  -2   1   3 840.952 57.4304   6
  -2   1   3 648.067 58.0859   2
  -2   1   3 643.853 58.4544   4
  -2   1   3 723.643 55.4558   3
  -2   1   3 787.226 55.7769   6
   1  -1  -3 1172.61 78.2253   6
   1  -1  -3 1088.17 83.4903   2
   1  -1  -3 1134.74 79.6359   5
   1  -1  -3 1128.38 82.5066   6
   1  -1  -3 1093.88 83.2850   2
   1  -1  -3 977.525 81.0067   3
   1  -1  -3 1137.87 79.4999   4
  -1   1   3 1159.51 79.2392   5
  -1   1   3 1074.03 81.0119   3
  -1   1   3 1098.34 82.1284   6
  -1   1   3 1068.02 83.1455   2
  -1   1   3 1119.31 81.1377   4
  -1   1   3 1117.14 83.0007   6
   0  -1  -3 75.6496 8.98362   2
   0  -1  -3 90.0576 8.63756   4
   0  -1  -3 80.3313 8.11470   6
   0  -1  -3 117.590 9.17869   6
   0  -1  -3 87.0284 9.08272   2
   0  -1  -3 89.9424 9.37261   5
   0   1   3 102.299 9.31117   2
   0   1   3 76.3242 8.87533   2
   0   1   3 91.1518 9.51416   5
   0   1   3 97.8610 9.05634   6
   0   1   3 91.5308 8.36398   6
   0   1   3 87.2045 8.60907   4
  -1  -1  -3 458.547 37.0932   6
  -1  -1  -3 431.736 37.2813   3
  -1  -1  -3 446.052 37.3345   5
  -1  -1  -3 531.570 38.5117   2
  -1  -1  -3 527.597 38.5453   2
  -1  -1  -3 453.164 36.9524   6
   1   1   3 522.187 38.3099   2
   1   1   3 494.400 37.5701   6
   1   1   3 486.342 37.9483   5
   1   1   3 449.242 38.0552   2
   1   1   3 474.378 36.9770   6
  -2  -1  -3 132.578 14.4646   2
  -2  -1  -3 137.372 13.9821   3
  -2  -1  -3 113.792 13.6074   2
  -2  -1  -3 113.193 12.0893   5
  -2  -1  -3 117.692 13.2364   6
   2   1   3 122.381 12.4389   6
   2   1   3 124.626 12.6749   4
   2   1   3 107.329 13.0221   2
   2   1   3 135.393 12.7100   5
   2   1   3 117.364 15.8274   2
   2   1   3 104.521 13.0748   6
  -3  -1  -3 517.598 48.6757   6
  -3  -1  -3 621.935 47.6927   6
  -3  -1  -3 627.292 50.3511   2
  -3  -1  -3 514.842 48.6699   3
  -3  -1  -3 639.081 46.6311   5
   3   1   3 630.494 50.7591   2
   3   1   3 570.640 46.5907   6
   3   1   3 587.956 48.6309   6
   3   1   3 678.338 50.4622   2
   3   1   3 528.568 48.0718   4
   3   1   3 598.126 46.6421   5
  -4  -1  -3 87.6641 12.2127   6
  -4  -1  -3 58.4797 14.0718   2
  -4  -1  -3 86.8930 13.9395   6
  -4  -1  -3 73.5138 10.2007   5
  -4  -1  -3 81.8748 13.9568   2
   4   1   3 102.962 11.6269   5
   4   1   3 77.2736 14.2671   6
   4   1   3 75.9250 13.5013   2
   4   1   3 62.5155 9.82110   6
   4   1   3 76.2335 12.9773   4
  -5  -1  -3 590.740 53.0855   5
  -5  -1  -3 642.410 59.3899   2
  -5  -1  -3 792.885 59.3121   6
  -5  -1  -3 602.418 58.3508   2
   5   1   3 694.515 56.8320   4
   5   1   3 624.629 51.7627   5
   5   1   3 647.803 56.7953   6
   5   1   3 653.220 53.1967   6
   5   1   3 610.249 57.3221   2
  -6  -1  -3 72.3593 16.7268   6
  -6  -1  -3 62.2805 17.2941   2
  -6  -1  -3 52.4252 15.4814   2
   6   1   3 120.585 20.5197   6
   6   1   3 42.7174 10.2514   6
   6   1   3 64.7112 16.6191   4
   6   1   3 59.7407 9.80427   5
   6   1   3 40.5180 14.7668   2
  -7  -1  -3 21.3411 19.8917   2
  -7  -1  -3 -19.373 11.2182   2
  -7  -1  -3 -0.7442 9.26845   6
   7   1   3 12.3537 9.76576   6
   7   1   3 2.27353 4.69871   5
   7   1   3 18.1785 11.9715   2
   7  -2  -3 -14.507 7.22936   6
   7  -2  -3 9.20657 9.18347   3
   7  -2  -3 -0.9171 13.7882   2
  -7   2   3 6.11255 17.7886   2
  -7   2   3 4.05923 9.25676   6
  -7   2   3 -1.5514 11.5592   2
  -7   2   3 -11.688 12.4999   4
   6  -2  -3 716.719 59.1171   6
   6  -2  -3 702.385 67.6666   2
   6  -2  -3 700.090 54.0667   5
   6  -2  -3 746.885 62.5363   3
   6  -2  -3 721.707 60.7734   6
   6  -2  -3 697.087 54.3776   5
  -6   2   3 781.495 67.4757   6
  -6   2   3 710.948 66.2342   2
  -6   2   3 722.817 68.7005   4
  -6   2   3 715.735 67.2765   2
   5  -2  -3 326.140 28.8245   6
   5  -2  -3 284.188 33.7605   2
   5  -2  -3 299.894 30.3385   6
   5  -2  -3 309.679 26.2584   5
   5  -2  -3 269.170 25.9407   5
   5  -2  -3 305.115 29.1573   3
  -5   2   3 274.245 32.1753   2
  -5   2   3 249.858 31.9849   6
  -5   2   3 308.695 34.2064   2
  -5   2   3 322.917 29.6674   3
  -5   2   3 325.153 35.8064   4
   4  -2  -3 304.920 27.7986   6
   4  -2  -3 257.295 25.0061   5
   4  -2  -3 289.475 29.7559   2
   4  -2  -3 276.332 30.7811   2
   4  -2  -3 304.715 26.5769   6
   4  -2  -3 313.339 30.9492   4
   4  -2  -3 300.684 26.6113   3
  -4   2   3 253.246 29.0200   6
  -4   2   3 229.250 28.0873   2
  -4   2   3 300.478 27.1674   6
  -4   2   3 279.788 31.6590   4
  -4   2   3 292.803 26.1407   3
  -4   2   3 287.049 31.1086   2
   3  -2  -3 126.835 17.5070   4
   3  -2  -3 133.955 14.6351   3
   3  -2  -3 116.524 15.6042   6
   3  -2  -3 105.054 15.1479   6
   3  -2  -3 154.821 15.6112   5
   3  -2  -3 167.945 18.5357   2
   3  -2  -3 145.812 17.9252   2
  -3   2   3 152.903 18.8682   4
  -3   2   3 191.561 19.0583   6
  -3   2   3 156.334 16.1102   3
  -3   2   3 152.367 18.2346   2
  -3   2   3 132.642 17.5288   2
  -3   2   3 174.295 15.8597   6
   2  -2  -3 198.473 17.7112   6
   2  -2  -3 174.535 16.1364   3
   2  -2  -3 196.367 18.9608   2
   2  -2  -3 167.210 18.6716   2
   2  -2  -3 149.744 17.9398   4
   2  -2  -3 221.878 18.5211   5
  -2   2   3 185.854 18.6535   6
  -2   2   3 142.749 17.8414   2
  -2   2   3 186.107 17.0421   6
  -2   2   3 182.654 19.3701   2
  -2   2   3 188.676 19.7695   4
   1  -2  -3 2283.48 178.137   2
   1  -2  -3 2511.16 177.949   6
   1  -2  -3 2442.06 176.991   6
   1  -2  -3 2543.79 175.616   4
   1  -2  -3 2308.64 178.609   5
   1  -2  -3 2535.30 173.152   2
   1  -2  -3 2506.70 176.201   3
  -1   2   3 2532.55 175.689   6
  -1   2   3 2073.81 178.254   4
  -1   2   3 2376.21 179.213   5
  -1   2   3 2542.67 172.454   2
  -1   2   3 2717.02 169.957   6
  -1   2   3 2032.80 178.175   2
  -1   2   3 2453.78 176.123   3
   0  -2  -3 4638.54 344.959   6
   0  -2  -3 5015.25 337.868   2
   0  -2  -3 4766.05 345.759   2
   0   2   3 4585.57 345.473   2
   0   2   3 4938.58 346.043   2
  -1  -2  -3 573.235 44.6357   2
  -1  -2  -3 657.957 45.2525   2
  -1  -2  -3 545.784 43.4017   6
  -1  -2  -3 550.970 44.5925   5
  -1  -2  -3 556.355 43.3361   6
   1   2   3 581.944 45.0175   2
   1   2   3 524.569 46.0235   5
   1   2   3 506.178 44.2209   6
   1   2   3 624.770 44.8581   2
   1   2   3 499.014 42.6651   4
   1   2   3 574.407 43.6568   6
  -2  -2  -3 706.229 64.4751   2
  -2  -2  -3 779.635 60.9800   6
  -2  -2  -3 912.385 64.1449   5
  -2  -2  -3 811.794 63.0083   2
  -2  -2  -3 826.901 61.8969   6
  -2  -2  -3 794.571 62.6422   3
   2   2   3 771.217 59.5225   4
   2   2   3 788.812 62.2115   2
   2   2   3 658.692 62.3514   2
   2   2   3 741.239 61.1191   6
   2   2   3 842.016 62.5908   5
   2   2   3 869.683 61.0035   6
  -3  -2  -3 1543.66 109.121   2
  -3  -2  -3 1393.87 107.022   6
  -3  -2  -3 1458.57 109.059   2
  -3  -2  -3 1357.76 107.984   3
  -3  -2  -3 1455.42 106.216   6
  -3  -2  -3 1458.27 105.445   5
   3   2   3 1445.24 106.532   5
   3   2   3 1475.54 108.140   2
   3   2   3 1249.29 105.652   6
   3   2   3 1431.68 105.114   4
   3   2   3 1360.24 106.532   6
   3   2   3 1291.73 109.535   2
  -4  -2  -3 274.885 30.9901   2
  -4  -2  -3 296.032 31.2238   6
  -4  -2  -3 375.838 32.5640   3
  -4  -2  -3 280.097 29.7086   2
  -4  -2  -3 264.637 28.8885   6
  -4  -2  -3 293.509 26.1705   5
   4   2   3 225.574 28.2696   2
   4   2   3 265.362 26.7912   4
   4   2   3 281.791 28.7206   6
   4   2   3 300.306 30.8744   2
   4   2   3 305.875 26.4900   6
   4   2   3 290.808 27.1067   5
  -5  -2  -3 412.251 44.3815   2
  -5  -2  -3 434.855 43.5980   6
  -5  -2  -3 432.323 45.0639   2
  -5  -2  -3 446.783 37.8316   5
   5   2   3 463.590 39.0648   5
   5   2   3 502.955 48.1368   2
   5   2   3 476.594 41.8400   6
   5   2   3 424.206 40.7500   4
  -6  -2  -3 137.162 21.0014   6
  -6  -2  -3 132.357 25.5939   2
  -6  -2  -3 139.378 16.7105   5
  -6  -2  -3 153.382 23.8716   2
   6   2   3 119.094 21.3110   4
   6   2   3 125.718 17.8649   6
   6   2   3 95.8421 21.6408   2
  -7  -2  -3 36.3101 16.4338   2
   7   2   3 48.7233 16.1256   2
   7  -3  -3 56.3360 18.0682   2
   7  -3  -3 57.6823 14.6679   3
   7  -3  -3 59.2576 10.1752   5
  -7   3   3 32.8357 14.0284   6
  -7   3   3 28.6386 13.9130   4
  -7   3   3 43.4175 15.2481   2
   6  -3  -3 -0.4785 8.39633   6
   6  -3  -3 23.6752 13.3861   2
   6  -3  -3 1.37752 8.17152   3
   6  -3  -3 18.2475 8.97608   5
  -6   3   3 20.4490 13.6441   4
  -6   3   3 36.8291 13.3896   6
  -6   3   3 24.5781 12.3837   2
  -6   3   3 46.7025 15.8141   2
   5  -3  -3 87.7507 13.5219   6
   5  -3  -3 64.3301 16.0285   2
   5  -3  -3 79.9673 13.7574   6
   5  -3  -3 79.8069 12.3993   5
   5  -3  -3 65.8080 11.6217   3
  -5   3   3 55.2851 11.2619   3
  -5   3   3 58.9572 15.5929   2
  -5   3   3 76.9384 17.1004   6
  -5   3   3 56.6590 15.2163   4
  -5   3   3 51.7146 15.7660   2
   4  -3  -3 538.785 59.2309   4
   4  -3  -3 658.306 58.0281   6
   4  -3  -3 673.601 60.6759   2
   4  -3  -3 766.478 57.4135   6
   4  -3  -3 699.775 61.6033   2
   4  -3  -3 678.839 57.0195   5
   4  -3  -3 750.386 56.5685   3
  -4   3   3 674.526 60.2178   2
  -4   3   3 680.629 62.9607   4
  -4   3   3 727.947 55.5326   3
  -4   3   3 740.887 63.0043   2
  -4   3   3 688.496 56.9834   6
  -4   3   3 688.367 59.8923   6
   3  -3  -3 175.346 21.7541   2
   3  -3  -3 179.307 21.6724   4
   3  -3  -3 175.313 20.4119   6
   3  -3  -3 187.534 20.3636   5
   3  -3  -3 194.989 19.1158   6
   3  -3  -3 184.188 18.5253   3
  -3   3   3 187.721 21.8061   6
  -3   3   3 214.237 23.8019   4
  -3   3   3 194.780 17.7982   3
  -3   3   3 176.808 18.6011   6
  -3   3   3 166.088 20.5882   2
  -3   3   3 181.352 22.8310   2
   2  -3  -3 2813.19 209.962   2
   2  -3  -3 3163.75 208.463   6
   2  -3  -3 2665.50 210.056   6
   2  -3  -3 3047.68 210.357   5
   2  -3  -3 2724.39 209.795   4
   2  -3  -3 2562.67 211.815   2
   2  -3  -3 2715.53 207.857   3
  -2   3   3 2856.30 211.248   2
  -2   3   3 3052.61 212.109   4
  -2   3   3 3039.99 210.606   6
  -2   3   3 2936.26 207.134   6
  -2   3   3 2723.15 209.462   2
   1  -3  -3 1636.14 131.600   3
   1  -3  -3 1802.95 133.086   5
   1  -3  -3 1786.01 131.869   6
   1  -3  -3 1702.87 133.992   2
   1  -3  -3 1600.56 134.156   2
   1  -3  -3 1789.44 130.693   6
  -1   3   3 1968.61 132.179   2
  -1   3   3 1822.25 132.600   4
  -1   3   3 1826.47 133.957   5
  -1   3   3 1768.06 131.771   6
  -1   3   3 1929.70 132.524   6
   0  -3  -3 0.71205 1.76027   6
   0  -3  -3 4.40242 3.94468   5
   0  -3  -3 -0.0391 2.14964   2
   0  -3  -3 -1.5617 2.87008   6
   0  -3  -3 -0.8604 1.77422   4
   0   3   3 -0.4141 2.97605   2
   0   3   3 -2.0789 1.71582   6
   0   3   3 -2.4709 2.13710   5
   0   3   3 0.53503 2.06693   2
   0   3   3 -2.9542 2.74344   6
   0   3   3 3.19270 2.32404   4
  -1  -3  -3 1889.03 147.423   6
  -1  -3  -3 2292.77 147.099   2
  -1  -3  -3 1855.49 149.150   5
  -1  -3  -3 1869.15 148.479   2
   1   3   3 2033.67 147.841   6
   1   3   3 1803.74 148.439   2
   1   3   3 2020.19 146.348   2
   1   3   3 2082.28 142.873   4
   1   3   3 2081.26 148.849   5
   1   3   3 1996.56 147.360   6
  -2  -3  -3 4086.96 318.582   2
  -2  -3  -3 4695.86 315.612   6
  -2  -3  -3 4358.21 315.367   6
  -2  -3  -3 3793.22 317.762   2
  -2  -3  -3 4076.77 317.932   5
   2   3   3 4776.72 315.815   6
   2   3   3 3987.80 318.725   2
   2   3   3 4623.32 318.739   5
   2   3   3 4619.87 312.181   4
   2   3   3 4336.15 314.657   6
   2   3   3 4561.80 311.364   4
   2   3   3 4514.95 316.662   2
  -3  -3  -3 50.6594 13.2813   3
  -3  -3  -3 33.4685 9.30934   2
  -3  -3  -3 61.1586 11.1698   6
  -3  -3  -3 48.3391 9.65021   2
  -3  -3  -3 62.3732 11.4030   6
  -3  -3  -3 50.0965 10.2539   5
   3   3   3 49.8697 7.27434   4
   3   3   3 39.9952 9.49251   6
   3   3   3 68.6644 11.5883   5
   3   3   3 56.9687 10.9452   2
   3   3   3 66.6324 15.6236   2
  -4  -3  -3 24.8005 8.94537   2
  -4  -3  -3 12.8288 6.94625   6
  -4  -3  -3 19.2680 8.26452   6
  -4  -3  -3 38.3241 11.8116   2
  -4  -3  -3 12.0301 5.69905   5
   4   3   3 34.9202 9.63942   2
   4   3   3 18.3493 5.38545   4
   4   3   3 27.3330 8.04457   5
   4   3   3 20.9716 8.95668   6
   4   3   3 14.1349 6.27376   6
  -5  -3  -3 22.9317 10.6464   6
  -5  -3  -3 54.8965 16.0576   2
  -5  -3  -3 38.1144 12.0262   2
  -5  -3  -3 46.1058 9.28550   5
   5   3   3 20.6649 10.3870   6
   5   3   3 29.3658 8.51436   4
   5   3   3 31.0118 7.53565   6
   5   3   3 33.3452 9.28756   5
  -6  -3  -3 40.9920 13.6513   2
  -6  -3  -3 41.6741 13.5693   6
  -6  -3  -3 14.5206 7.84302   5
  -6  -3  -3 41.4830 19.4972   2
   6   3   3 31.9993 12.0009   6
   6   3   3 30.7059 10.7833   5
   6   3   3 13.0182 13.0106   6
   6   3   3 40.6813 16.1907   2
   6   3   3 40.1537 12.0388   4
   7  -4  -3 2.61271 11.4839   3
   7  -4  -3 0.38221 10.6781   6
   7  -4  -3 20.9772 8.38694   5
   7  -4  -3 34.7813 18.9261   2
  -7   4   3 16.9273 17.1449   2
  -7   4   3 2.13451 17.1137   6
   6  -4  -3 90.0606 20.7662   2
   6  -4  -3 117.506 18.7126   5
   6  -4  -3 114.699 17.0435   6
   6  -4  -3 99.0350 15.7625   3
  -6   4   3 94.8311 21.9568   4
  -6   4   3 69.3662 18.2067   6
  -6   4   3 67.2851 20.0689   2
   5  -4  -3 836.585 68.7451   6
   5  -4  -3 880.568 69.5256   5
   5  -4  -3 824.651 68.2839   3
   5  -4  -3 901.974 76.7989   2
  -5   4   3 815.023 75.1037   2
  -5   4   3 880.101 77.6786   4
  -5   4   3 823.913 73.3834   6
  -5   4   3 695.298 67.0383   3
   4  -4  -3 283.395 31.1285   6
   4  -4  -3 282.022 34.2868   2
   4  -4  -3 326.281 33.2925   5
   4  -4  -3 351.589 34.2636   6
   4  -4  -3 329.843 31.6729   3
   4  -4  -3 400.261 38.4951   2
  -4   4   3 287.660 35.0987   6
  -4   4   3 322.991 38.1369   4
  -4   4   3 357.637 36.1412   2
  -4   4   3 405.050 39.0705   2
  -4   4   3 338.628 30.7430   3
   3  -4  -3 27.1543 8.44043   5
   3  -4  -3 55.1222 8.62667   3
   3  -4  -3 45.7053 12.5690   4
   3  -4  -3 30.0657 10.0513   2
   3  -4  -3 51.8576 12.6868   2
  -3   4   3 18.0953 9.53890   2
  -3   4   3 45.5820 11.0329   2
  -3   4   3 46.8715 11.7862   6
  -3   4   3 35.1915 11.0240   4
  -3   4   3 40.2882 8.10640   6
  -3   4   3 36.4318 7.46522   3
   2  -4  -3 615.470 51.0796   6
   2  -4  -3 507.386 51.9286   4
   2  -4  -3 606.447 54.5221   2
   2  -4  -3 638.824 54.5084   5
   2  -4  -3 646.241 50.7184   3
   2  -4  -3 687.762 52.7397   6
   2  -4  -3 517.993 52.1495   2
  -2   4   3 642.575 53.3978   2
  -2   4   3 653.243 55.1070   4
  -2   4   3 621.641 49.8986   6
  -2   4   3 714.119 50.1365   3
  -2   4   3 677.200 54.4740   6
   1  -4  -3 2330.97 164.048   2
   1  -4  -3 2175.40 162.160   2
   1  -4  -3 2098.78 160.959   3
   1  -4  -3 1941.45 161.422   4
   1  -4  -3 2190.32 160.083   6
   1  -4  -3 2112.36 161.443   6
   1  -4  -3 2420.35 165.154   5
  -1   4   3 2206.72 161.816   2
  -1   4   3 2141.89 162.297   6
  -1   4   3 2246.18 163.998   2
  -1   4   3 2079.65 160.263   6
  -1   4   3 2272.51 163.069   4
   0  -4  -3 25.1140 5.46302   4
   0  -4  -3 17.4092 6.63481   5
   0  -4  -3 42.9151 7.01090   3
   0  -4  -3 18.5793 5.34468   6
   0  -4  -3 18.1226 5.84197   6
   0  -4  -3 7.19286 4.38326   2
   0   4   3 18.1149 5.80840   2
   0   4   3 19.4692 6.39261   2
   0   4   3 11.2361 4.97716   6
   0   4   3 20.5618 6.76031   6
   0   4   3 12.5445 4.73454   4
   0   4   3 18.1328 7.66950   5
  -1  -4  -3 493.638 47.4953   6
  -1  -4  -3 603.281 49.2048   2
  -1  -4  -3 560.640 48.6604   2
  -1  -4  -3 571.520 46.9182   6
  -1  -4  -3 627.387 51.1340   5
   1   4   3 580.108 48.9208   2
   1   4   3 658.339 50.1379   2
   1   4   3 575.916 51.5217   5
   1   4   3 550.680 46.9801   6
   1   4   3 625.168 45.5610   4
  -2  -4  -3 5.52850 3.79307   2
  -2  -4  -3 -4.1293 3.40942   6
  -2  -4  -3 6.09745 5.03608   6
  -2  -4  -3 -1.5090 5.05343   2
  -2  -4  -3 5.88582 6.11114   5
   2   4   3 4.83534 1.80970   4
   2   4   3 1.76937 1.76835   4
   2   4   3 6.19757 6.90003   2
   2   4   3 7.70889 4.79441   5
   2   4   3 3.41487 4.98997   6
   2   4   3 7.44728 4.87625   2
  -3  -4  -3 24.3095 7.63373   2
  -3  -4  -3 34.6122 9.45094   5
  -3  -4  -3 44.9690 9.98814   6
  -3  -4  -3 29.9132 9.77702   2
  -3  -4  -3 38.3800 8.99753   6
   3   4   3 30.6435 8.37788   6
   3   4   3 29.9044 9.10246   2
   3   4   3 29.3592 9.80258   5
  -4  -4  -3 0.73599 6.77001   5
  -4  -4  -3 10.6847 5.69699   6
  -4  -4  -3 11.8125 8.93786   2
   4   4   3 6.70961 7.77439   6
   4   4   3 -1.0434 6.51508   5
  -5  -4  -3 132.316 19.3270   2
  -5  -4  -3 86.2573 22.3608   2
  -5  -4  -3 105.817 19.7423   6
  -5  -4  -3 118.000 17.4271   5
   5   4   3 83.2860 15.0690   6
   5   4   3 106.296 18.6663   5
   5   4   3 118.625 9.40427   4
  -6  -4  -3 -1.9364 10.5723   5
  -6  -4  -3 25.2130 11.4159   6
  -6  -4  -3 26.5571 20.1178   2
   6   4   3 8.60675 3.53448   4
   7  -5  -3 3.84504 14.0106   2
   6  -5  -3 9.27977 6.92317   3
   6  -5  -3 11.7941 11.5907   2
   6  -5  -3 11.0493 11.8630   6
  -6   5   3 4.80608 14.2598   6
  -6   5   3 8.79822 15.0090   2
  -6   5   3 9.97656 16.9307   4
   5  -5  -3 4.14088 8.11383   2
   5  -5  -3 0.76379 7.71231   6
   5  -5  -3 4.66503 11.8109   5
   5  -5  -3 7.30275 7.16673   3
  -5   5   3 -17.722 9.39817   4
  -5   5   3 2.97547 7.44414   2
  -5   5   3 -5.2622 6.17766   6
   4  -5  -3 130.030 18.7531   3
   4  -5  -3 173.323 22.4821   5
   4  -5  -3 154.317 20.7425   6
   4  -5  -3 162.115 25.1730   2
  -4   5   3 137.460 24.6073   2
  -4   5   3 144.494 25.1218   2
  -4   5   3 158.405 28.5826   4
  -4   5   3 124.720 18.2828   3
   3  -5  -3 8.48154 6.77429   2
   3  -5  -3 3.00985 5.45775   3
   3  -5  -3 9.42209 8.92660   5
   3  -5  -3 10.3768 7.34611   4
   3  -5  -3 12.0108 6.64658   6
  -3   5   3 -6.7361 6.99391   2
  -3   5   3 0.37843 5.03525   2
  -3   5   3 19.9312 8.67983   4
  -3   5   3 -4.7429 6.61307   6
  -3   5   3 8.75467 5.63638   3
   2  -5  -3 124.010 16.4556   2
   2  -5  -3 92.3916 15.2986   6
   2  -5  -3 95.3662 17.3474   2
   2  -5  -3 88.2144 13.7982   3
   2  -5  -3 123.594 17.3085   4
   2  -5  -3 95.1556 17.9141   5
   2  -5  -3 74.0249 13.3865   6
  -2   5   3 92.9616 13.9820   6
  -2   5   3 89.4110 16.5719   6
  -2   5   3 108.552 16.8706   2
  -2   5   3 96.2163 18.1115   2
  -2   5   3 146.684 19.0786   4
   1  -5  -3 135.691 18.0480   2
   1  -5  -3 151.149 19.8040   6
   1  -5  -3 129.403 15.4965   6
   1  -5  -3 123.097 15.7544   3
   1  -5  -3 173.340 17.8309   4
   1  -5  -3 137.865 19.0840   5
   1  -5  -3 120.598 17.6520   2
  -1   5   3 151.086 19.5811   2
  -1   5   3 137.305 15.8843   6
  -1   5   3 121.519 17.0529   6
  -1   5   3 137.793 17.7431   4
   0  -5  -3 875.807 77.1234   2
   0  -5  -3 959.487 78.6072   2
   0  -5  -3 995.615 79.1861   6
   0  -5  -3 972.405 75.9737   3
   0  -5  -3 975.647 79.5743   5
   0  -5  -3 1067.98 75.1575   6
   0  -5  -3 959.986 75.6668   4
   0   5   3 940.783 75.8824   4
   0   5   3 962.548 74.1264   6
   0   5   3 851.355 77.0337   2
   0   5   3 1035.88 78.6137   2
   0   5   3 965.985 76.3047   6
  -1  -5  -3 133.833 17.4337   2
  -1  -5  -3 152.203 19.9875   6
  -1  -5  -3 176.093 21.0113   5
  -1  -5  -3 124.430 15.3943   6
  -1  -5  -3 117.104 17.1982   2
   1   5   3 156.776 17.4496   6
   1   5   3 134.400 16.7784   6
   1   5   3 132.492 17.3561   2
   1   5   3 130.462 14.1252   4
   1   5   3 142.022 18.8833   2
  -2  -5  -3 1038.15 89.5154   6
  -2  -5  -3 1196.20 90.1043   6
  -2  -5  -3 953.852 90.7813   2
  -2  -5  -3 1142.50 91.5958   2
  -2  -5  -3 1093.93 92.8907   5
   2   5   3 1286.02 89.1982   6
   2   5   3 1197.40 88.9905   6
   2   5   3 1175.79 95.5124   5
   2   5   3 1271.72 91.9397   2
  -3  -5  -3 16.6852 7.59191   5
  -3  -5  -3 24.0629 9.23327   2
  -3  -5  -3 27.7159 7.71431   6
  -3  -5  -3 28.7274 9.51570   2
   3   5   3 24.9344 8.32778   6
   3   5   3 34.3242 10.6236   2
  -4  -5  -3 8.77393 11.2908   2
  -4  -5  -3 10.2210 8.09621   6
  -4  -5  -3 10.6934 6.80063   2
  -4  -5  -3 3.34940 6.23297   5
   4   5   3 0.72969 6.68910   6
   4   5   3 10.7797 7.18314   2
   4   5   3 7.40583 10.5889   6
  -5  -5  -3 -9.8922 7.65398   2
  -5  -5  -3 -1.5601 8.81382   6
  -5  -5  -3 11.5163 15.5493   2
   5   5   3 -1.8918 10.7257   2
   6  -6  -3 33.1716 16.6356   2
   6  -6  -3 33.3834 15.7414   6
   6  -6  -3 58.3748 14.6119   3
  -6   6   3 13.7913 17.8152   2
   5  -6  -3 154.178 26.5744   2
   5  -6  -3 122.507 21.5331   3
   5  -6  -3 110.608 19.8136   6
  -5   6   3 118.293 26.2975   4
  -5   6   3 110.905 24.1697   6
  -5   6   3 140.289 25.8919   2
   4  -6  -3 79.7078 15.2974   3
   4  -6  -3 60.9338 16.9264   2
   4  -6  -3 70.4439 15.7891   6
  -4   6   3 68.6112 18.8574   2
  -4   6   3 60.0577 15.8497   6
  -4   6   3 74.4852 20.2073   4
   3  -6  -3 225.052 25.4404   3
   3  -6  -3 250.189 27.5029   6
   3  -6  -3 224.347 31.7125   2
   3  -6  -3 205.984 27.4293   2
  -3   6   3 285.157 31.8239   6
  -3   6   3 254.659 30.9032   4
  -3   6   3 250.365 31.6565   2
   2  -6  -3 595.397 60.7826   2
   2  -6  -3 726.113 60.8342   4
   2  -6  -3 675.858 59.2570   3
   2  -6  -3 734.792 58.9999   6
   2  -6  -3 818.444 65.6274   2
  -2   6   3 648.007 63.9625   2
  -2   6   3 722.627 62.6324   4
  -2   6   3 698.249 62.2470   6
   1  -6  -3 387.193 35.3975   3
   1  -6  -3 314.900 33.3002   4
   1  -6  -3 432.040 35.5113   6
   1  -6  -3 292.260 35.2435   2
  -1   6   3 370.696 37.0474   4
  -1   6   3 395.654 34.4776   6
  -1   6   3 423.080 37.4376   6
  -1   6   3 401.559 39.6331   2
   0  -6  -3 558.200 49.6929   2
   0  -6  -3 567.256 51.1747   2
   0  -6  -3 540.238 48.6802   3
   0  -6  -3 537.192 46.6654   6
   0  -6  -3 534.587 45.3288   4
   0   6   3 504.457 50.9904   2
   0   6   3 619.613 49.8003   6
   0   6   3 563.476 47.3511   4
   0   6   3 566.966 46.8934   6
  -1  -6  -3 842.615 71.0038   2
  -1  -6  -3 840.368 75.0412   2
  -1  -6  -3 890.666 67.5156   6
  -1  -6  -3 823.643 69.7381   3
   1   6   3 795.554 67.0216   6
   1   6   3 779.915 68.1570   6
   1   6   3 899.232 75.2376   2
  -2  -6  -3 77.6383 13.9824   2
  -2  -6  -3 62.2613 15.0384   2
   2   6   3 29.3332 11.1587   6
   2   6   3 51.2671 12.4952   2
   2   6   3 46.8556 10.1763   6
  -3  -6  -3 7.75581 11.2662   2
  -3  -6  -3 -0.5831 4.46417   6
  -3  -6  -3 20.4328 9.11649   2
   3   6   3 5.55025 7.29404   2
   3   6   3 0.49729 6.78762   6
   3   6   3 31.5548 9.51373   6
  -4  -6  -3 53.2982 12.5808   6
  -4  -6  -3 31.3274 11.5768   2
  -4  -6  -3 11.6013 15.0420   2
  -5  -6  -3 47.5383 15.4409   2
   5   6   3 72.2702 19.3792   2
   5  -7  -3 52.8360 16.3732   3
   5  -7  -3 68.7560 17.1904   6
   5  -7  -3 57.2699 21.6191   2
  -5   7   3 57.2974 20.0179   6
  -5   7   3 38.7939 20.5485   2
  -5   7   3 45.1768 22.3745   4
   4  -7  -3 98.1010 22.4344   2
   4  -7  -3 102.470 17.0713   3
  -4   7   3 108.983 22.7885   4
  -4   7   3 92.4161 22.4319   2
  -4   7   3 103.331 22.6214   6
   3  -7  -3 86.9953 17.0271   3
   3  -7  -3 71.2851 20.5848   2
   3  -7  -3 76.0453 16.9302   6
  -3   7   3 77.2525 17.5276   6
  -3   7   3 92.8012 20.8820   2
  -3   7   3 89.7929 20.9772   4
   2  -7  -3 7.53272 7.81219   2
   2  -7  -3 -3.8748 8.51900   3
   2  -7  -3 10.5352 11.3739   2
   2  -7  -3 17.0039 7.21825   6
  -2   7   3 5.84157 9.36064   4
  -2   7   3 33.8785 12.9188   2
  -2   7   3 17.2786 11.9556   6
   1  -7  -3 91.6611 19.1568   2
   1  -7  -3 131.115 18.9282   4
   1  -7  -3 133.664 22.6439   2
   1  -7  -3 137.035 19.6591   6
   1  -7  -3 153.676 19.5244   3
  -1   7   3 156.050 22.2039   6
  -1   7   3 190.636 23.0264   4
  -1   7   3 169.389 25.4113   2
   0  -7  -3 842.236 72.2779   4
   0  -7  -3 1050.41 76.0129   6
   0  -7  -3 984.636 77.0718   3
   0  -7  -3 895.394 78.9480   2
   0  -7  -3 904.595 79.5140   2
   0   7   3 948.186 76.1369   6
   0   7   3 909.855 73.9039   4
   0   7   3 935.328 80.1034   2
   0   7   3 872.766 74.5577   6
  -1  -7  -3 -8.0710 5.78466   6
  -1  -7  -3 -3.7437 6.77327   2
  -1  -7  -3 3.73309 7.71548   2
  -1  -7  -3 1.80616 7.07596   3
   1   7   3 2.60943 8.96047   6
   1   7   3 13.0708 8.46044   6
   1   7   3 10.3842 7.47710   2
   1   7   3 1.45921 4.24075   4
  -2  -7  -3 27.6123 13.9189   2
  -2  -7  -3 10.1078 7.24394   2
  -2  -7  -3 13.4570 6.59245   6
   2   7   3 7.62047 12.0886   6
   2   7   3 26.5864 10.4473   6
   2   7   3 0.21093 10.4166   2
  -3  -7  -3 112.141 19.9793   6
  -3  -7  -3 109.381 20.3670   2
  -3  -7  -3 120.129 22.4459   2
   3   7   3 143.731 24.5933   2
  -4  -7  -3 -12.127 5.76900   2
   4   7   3 -2.4929 12.7779   2
   4  -8  -3 28.7962 15.0760   2
   4  -8  -3 21.3560 12.2877   3
  -4   8   3 8.46766 19.8719   2
  -4   8   3 30.4437 15.9906   4
  -4   8   3 8.46471 16.9418   6
   3  -8  -3 24.8445 16.9812   2
   3  -8  -3 0.60367 11.6883   6
   3  -8  -3 21.9584 8.75811   3
  -3   8   3 22.7274 13.7757   6
  -3   8   3 -11.806 9.21835   2
  -3   8   3 62.6177 19.9395   4
   2  -8  -3 26.4066 15.8493   2
   2  -8  -3 60.2599 13.8880   3
   2  -8  -3 53.2737 14.1429   6
  -2   8   3 77.9600 20.2347   4
  -2   8   3 47.8019 15.5114   6
  -2   8   3 51.8807 19.5354   2
   1  -8  -3 299.951 38.2193   2
   1  -8  -3 277.130 31.7974   4
   1  -8  -3 230.975 35.0354   2
   1  -8  -3 340.060 35.3517   6
   1  -8  -3 319.256 35.5031   3
  -1   8   3 344.839 36.4943   4
  -1   8   3 420.892 42.6008   2
  -1   8   3 424.960 39.7986   6
   0  -8  -3 1.31351 6.99936   4
   0  -8  -3 16.7072 10.6177   2
   0  -8  -3 8.38437 7.69580   3
   0  -8  -3 36.6519 10.9243   6
   0   8   3 16.9013 10.1346   4
   0   8   3 8.54951 10.7807   6
   0   8   3 13.8261 13.6093   2
   0   8   3 -7.8822 11.2967   6
  -1  -8  -3 -7.8416 9.04071   2
  -1  -8  -3 10.9628 6.40085   6
  -1  -8  -3 10.1342 10.1702   3
  -1  -8  -3 4.39732 6.90048   2
   1   8   3 -5.6419 12.9438   6
   1   8   3 6.63982 12.0742   6
   1   8   3 6.45283 12.9117   2
  -2  -8  -3 28.8539 9.90088   6
  -2  -8  -3 21.4565 13.6524   2
  -2  -8  -3 37.0948 14.5716   3
   2   8   3 31.5198 9.81370   6
   2   8   3 49.5521 14.7267   2
   2  -9  -3 10.4767 9.13436   3
   2  -9  -3 9.87530 13.3968   6
   2  -9  -3 1.44188 17.8928   2
  -2   9   3 8.00215 16.3263   4
  -2   9   3 13.4242 15.2406   6
  -2   9   3 12.7100 19.2134   2
   1  -9  -3 75.2354 16.6236   6
   1  -9  -3 42.6094 16.5319   3
   1  -9  -3 57.6036 19.3640   2
  -1   9   3 35.6895 23.9181   2
  -1   9   3 28.6028 13.6527   4
  -1   9   3 34.2970 18.8882   6
   0  -9  -3 26.5257 13.9708   2
   0  -9  -3 10.9169 9.28860   3
   0  -9  -3 20.2541 11.2222   6
   0   9   3 18.8879 14.9776   6
   0   9   3 0.99646 11.8859   2
   0   9   3 12.8883 8.61449   4
  -2  -9   4 -10.626 8.37243   2
  -2  -9   4 -2.1871 7.77185   3
  -2  -9   4 -11.669 7.12910   6
   1   9  -4 -10.167 12.8492   2
  -1  -9   4 4.00477 8.15359   2
  -1  -9   4 5.92984 8.12571   6
  -1  -9   4 -0.6219 10.2326   3
   0   9  -4 24.1878 12.6237   2
   0  -9   4 27.8318 9.01464   4
   0  -9   4 17.9628 12.5087   3
   0  -9   4 23.6495 10.2159   2
   0  -9   4 37.6025 13.3815   2
   0  -9   4 30.5423 10.6406   6
  -1   9  -4 140.836 26.1974   2
   1  -9   4 64.7125 18.6853   2
   1  -9   4 86.7383 16.6695   6
   1  -9   4 99.3613 17.9506   4
   1  -9   4 132.569 25.1497   2
   1  -9   4 78.4425 17.4818   3
  -2   9  -4 -1.9454 14.7888   2
   2  -9   4 8.44557 14.6346   2
   2  -9   4 -6.7659 6.79384   3
   2  -9   4 4.12182 9.62395   6
   2  -9   4 4.95572 14.0594   2
  -3   9  -4 -11.527 12.4376   6
  -3   9  -4 18.4409 14.0134   2
   3  -9   4 -11.939 11.9966   6
   3  -9   4 7.39810 14.2125   2
   3  -9   4 -8.6001 9.41444   3
  -3  -8   4 167.423 22.8254   2
  -3  -8   4 191.666 22.2936   6
  -3  -8   4 165.525 25.1163   2
  -2  -8   4 73.6401 13.0116   6
  -2  -8   4 121.003 18.9000   3
  -2  -8   4 83.7541 16.2287   2
  -2  -8   4 62.8521 15.2229   2
   1   8  -4 8.89386 9.68700   2
  -1  -8   4 3.03294 5.17324   2
  -1  -8   4 16.9063 9.40769   2
  -1  -8   4 1.14815 6.18339   6
  -1  -8   4 6.42125 6.90840   3
   0   8  -4 311.034 37.0648   2
   0  -8   4 391.839 37.9519   3
   0  -8   4 319.201 31.3933   4
   0  -8   4 320.743 36.7925   2
   0  -8   4 343.846 35.6358   2
   0  -8   4 386.966 34.1254   6
  -1   8  -4 -5.0091 10.2985   2
   1  -8   4 12.3595 5.79191   6
   1  -8   4 0.22717 10.6660   4
   1  -8   4 17.6764 10.4203   3
   1  -8   4 15.0349 10.4105   2
   1  -8   4 12.2557 8.09014   2
  -2   8  -4 -1.4172 6.88576   6
  -2   8  -4 13.8916 12.6593   2
  -2   8  -4 9.73687 7.55932   6
   2  -8   4 7.86250 9.58227   3
   2  -8   4 -5.2857 6.72065   6
   2  -8   4 0.58472 6.90738   2
   2  -8   4 3.27604 11.4174   2
  -3   8  -4 54.4667 11.2604   6
  -3   8  -4 81.3268 15.8874   6
  -3   8  -4 33.8692 17.9497   2
  -3   8  -4 40.4607 15.0466   4
   3  -8   4 51.8509 17.9445   2
   3  -8   4 41.4490 17.2676   2
   3  -8   4 48.8124 14.6546   6
   3  -8   4 78.0276 17.0814   3
  -4   8  -4 0.27840 14.6737   4
  -4   8  -4 24.6534 13.1826   6
  -4   8  -4 -8.3276 15.8800   2
   4  -8   4 -2.7787 9.20837   6
   4  -8   4 -4.0797 10.9390   3
   4  -8   4 -5.7203 12.6198   2
  -5   8  -4 407.104 53.7703   2
  -5   8  -4 329.979 44.1118   6
  -5   8  -4 370.170 47.6111   4
   5  -8   4 433.151 44.5013   6
   5  -8   4 346.371 42.0743   3
   5  -8   4 378.055 49.9036   2
   4   7  -4 66.1985 13.5083   2
  -4  -7   4 55.2476 13.4971   6
  -4  -7   4 57.5261 15.7017   2
  -4  -7   4 71.1130 13.6721   2
   3   7  -4 501.280 45.5975   2
  -3  -7   4 502.773 46.5103   2
  -3  -7   4 509.325 49.3287   3
  -3  -7   4 556.036 45.9259   2
  -3  -7   4 477.779 44.4829   6
  -2  -7   4 172.779 19.5317   2
  -2  -7   4 136.991 18.9341   2
  -2  -7   4 145.641 20.3019   6
  -2  -7   4 138.731 17.1624   6
  -2  -7   4 143.215 20.3694   3
   1   7  -4 0.62948 6.33455   2
  -1  -7   4 -3.8909 2.67031   4
  -1  -7   4 0.57767 4.05031   6
  -1  -7   4 21.0596 9.35622   6
  -1  -7   4 4.87486 7.05556   3
  -1  -7   4 2.89390 4.02292   2
   0   7  -4 28.7924 9.66995   2
   0  -7   4 45.3258 9.98915   6
   0  -7   4 54.9010 10.9235   4
   0  -7   4 44.8171 10.6884   2
   0  -7   4 38.4528 12.0685   3
   0  -7   4 37.5951 10.9439   6
  -1   7  -4 17.4276 3.98497   6
  -1   7  -4 13.2084 3.93826   6
  -1   7  -4 24.3930 10.8941   2
   1  -7   4 20.2046 7.99944   3
   1  -7   4 39.4670 9.20885   6
   1  -7   4 30.1387 10.0313   2
   1  -7   4 18.7837 8.39290   6
   1  -7   4 15.9097 8.98338   4
   1  -7   4 27.7145 9.79633   2
  -2   7  -4 582.880 64.0761   6
  -2   7  -4 679.654 53.5818   6
  -2   7  -4 807.578 63.5880   4
  -2   7  -4 754.740 64.8447   2
   2  -7   4 576.639 61.3265   2
   2  -7   4 659.944 60.1649   2
   2  -7   4 659.237 60.5613   3
   2  -7   4 770.621 62.8805   6
   2  -7   4 690.652 61.4962   4
  -3   7  -4 222.692 33.3321   4
  -3   7  -4 166.919 22.1923   6
  -3   7  -4 277.776 27.6428   6
  -3   7  -4 204.022 28.8043   2
   3  -7   4 258.087 29.0990   3
   3  -7   4 205.391 31.2517   2
   3  -7   4 219.418 25.2221   6
   3  -7   4 212.476 30.5190   2
  -4   7  -4 49.8225 15.2142   4
  -4   7  -4 99.8499 20.3559   2
  -4   7  -4 24.0861 12.4729   6
   4  -7   4 91.8619 21.1517   2
   4  -7   4 67.8343 18.3121   2
   4  -7   4 60.2257 15.1002   3
   4  -7   4 62.7540 15.7462   6
  -5   7  -4 28.3142 12.7285   4
  -5   7  -4 56.7417 15.6996   6
  -5   7  -4 16.8669 16.4448   2
   5  -7   4 -12.205 12.8259   2
   5  -7   4 55.6206 15.6531   6
   5  -7   4 32.2708 13.3780   3
  -6   7  -4 130.787 26.1111   6
  -6   7  -4 133.199 29.7950   2
   6  -7   4 92.5292 22.5609   3
   6  -7   4 96.5646 22.5688   6
   6  -7   4 113.699 23.8725   5
   6  -7   4 111.320 33.3790   2
   5   6  -4 11.9924 9.19680   2
  -5  -6   4 22.7603 10.9134   6
  -5  -6   4 15.4814 10.9104   2
  -5  -6   4 12.1046 7.54026   2
  -5  -6   4 3.44345 8.81952   5
  -4  -6   4 1257.36 98.0246   5
  -4  -6   4 1121.96 92.4222   6
  -4  -6   4 1229.09 93.1012   6
  -4  -6   4 1060.14 96.7320   2
  -4  -6   4 1224.21 92.0980   2
   3   6  -4 39.6003 8.70226   2
  -3  -6   4 32.2131 9.66874   6
  -3  -6   4 34.4738 8.36523   6
  -3  -6   4 48.4876 10.3639   2
  -3  -6   4 36.6004 12.8830   5
  -2  -6   4 144.572 19.7378   3
  -2  -6   4 203.451 24.9139   5
  -2  -6   4 165.973 17.4360   6
  -2  -6   4 167.129 18.4714   2
  -2  -6   4 146.851 17.8814   2
  -2  -6   4 157.604 18.0952   6
   1   6  -4 658.996 57.0319   2
   1   6  -4 701.222 58.5127   2
  -1  -6   4 718.580 58.5919   2
  -1  -6   4 714.468 64.2549   5
  -1  -6   4 693.166 57.7893   6
  -1  -6   4 688.327 54.0790   4
  -1  -6   4 788.293 56.0681   6
  -1  -6   4 740.470 60.1331   3
   0   6  -4 622.549 53.1114   2
   0   6  -4 633.803 50.8477   2
   0  -6   4 584.144 49.3010   6
   0  -6   4 618.516 51.2578   2
   0  -6   4 586.158 51.9048   6
   0  -6   4 643.151 58.0414   5
   0  -6   4 564.968 52.9551   2
   0  -6   4 634.524 51.1087   4
   0  -6   4 729.202 54.7768   3
  -1   6  -4 7.16669 3.55284   6
  -1   6  -4 -0.8743 5.86140   2
  -1   6  -4 2.10290 2.93664   6
  -1   6  -4 -3.9813 4.90297   2
   1  -6   4 1.43209 5.29144   6
   1  -6   4 0.96871 3.65968   6
   1  -6   4 -2.3966 4.91231   2
   1  -6   4 11.0226 6.32232   3
   1  -6   4 -2.6116 3.90454   2
   1  -6   4 -4.4627 5.81526   4
  -2   6  -4 193.122 25.8758   2
  -2   6  -4 182.450 19.1192   6
  -2   6  -4 211.488 25.5857   4
   2  -6   4 188.325 21.8947   6
   2  -6   4 219.930 26.2565   2
   2  -6   4 201.344 24.1057   2
   2  -6   4 191.165 23.8890   6
   2  -6   4 256.842 25.6647   3
   2  -6   4 215.509 26.8731   4
  -3   6  -4 -5.2197 5.94064   6
  -3   6  -4 2.51328 7.64903   4
  -3   6  -4 7.97124 8.82092   2
   3  -6   4 -0.3266 7.48226   2
   3  -6   4 -12.058 7.92501   2
   3  -6   4 -3.5883 4.23446   3
  -4   6  -4 393.251 40.2939   6
  -4   6  -4 368.303 42.9510   4
  -4   6  -4 419.869 44.5316   2
   4  -6   4 441.732 44.7385   2
   4  -6   4 428.004 40.4840   6
   4  -6   4 336.841 46.2529   2
   4  -6   4 363.070 39.1359   3
  -5   6  -4 61.1122 17.1614   2
  -5   6  -4 33.9504 14.3576   6
  -5   6  -4 35.9730 16.3788   4
   5  -6   4 104.930 18.9012   6
   5  -6   4 37.8931 15.7524   2
   5  -6   4 37.2047 11.5733   3
  -6   6  -4 24.6827 14.7397   4
  -6   6  -4 30.1331 15.0067   6
  -6   6  -4 10.4548 14.0817   2
   6  -6   4 56.6081 20.2089   2
   6  -6   4 24.7146 13.5638   3
   6  -6   4 26.8577 10.9242   6
   6  -6   4 46.2886 15.2608   5
  -6  -5   4 1.76505 7.03881   2
  -6  -5   4 3.05829 10.3899   6
   5   5  -4 10.5005 6.92783   2
  -5  -5   4 1.47046 5.02486   5
  -5  -5   4 16.2556 8.23197   6
  -5  -5   4 -1.3694 8.12066   2
  -5  -5   4 7.29964 6.17926   2
   4   5  -4 1014.29 78.0453   2
  -4  -5   4 997.362 79.6913   6
  -4  -5   4 1075.36 79.1129   6
  -4  -5   4 990.492 79.2181   5
  -4  -5   4 1017.16 82.0723   2
  -4  -5   4 932.876 80.4677   2
   3   5  -4 78.6680 13.0602   2
   3   5  -4 110.011 12.6013   2
  -3  -5   4 93.6648 15.7451   5
  -3  -5   4 87.0273 12.1209   6
  -3  -5   4 91.6905 12.2505   2
  -3  -5   4 94.5251 12.7878   6
   2   5  -4 365.905 31.6314   2
   2   5  -4 334.309 31.8404   2
  -2  -5   4 382.306 34.0563   2
  -2  -5   4 398.526 36.8787   5
  -2  -5   4 412.275 32.2929   2
  -2  -5   4 350.582 31.2451   6
   1   5  -4 -1.7903 3.00148   2
  -1  -5   4 -1.9570 2.90384   2
  -1  -5   4 7.63587 7.02152   5
  -1  -5   4 -1.4805 2.26475   6
  -1  -5   4 -1.7136 2.50737   3
  -1  -5   4 0.02469 2.39158   4
  -1  -5   4 2.64332 3.03234   2
   0   5  -4 19.0677 5.22158   2
   0   5  -4 23.7379 6.62155   2
   0  -5   4 20.6142 5.64997   2
   0  -5   4 7.70006 4.70467   3
   0  -5   4 13.4705 5.43829   2
   0  -5   4 10.2333 5.80557   6
  -1   5  -4 241.396 25.0777   3
  -1   5  -4 243.915 21.5406   6
  -1   5  -4 262.639 25.3784   2
  -1   5  -4 279.235 23.2196   6
  -1   5  -4 263.778 27.0816   2
   1  -5   4 237.492 25.5716   3
   1  -5   4 261.374 26.3060   2
   1  -5   4 311.539 24.6520   6
   1  -5   4 246.473 26.2878   6
   1  -5   4 311.442 28.2163   4
   1  -5   4 289.648 28.0621   2
  -2   5  -4 20.0456 5.41576   6
  -2   5  -4 10.3426 7.71228   4
  -2   5  -4 25.4630 6.86110   6
  -2   5  -4 24.5661 8.80430   2
   2  -5   4 22.9817 9.00198   4
   2  -5   4 16.1933 6.85384   3
   2  -5   4 9.09118 6.12214   2
   2  -5   4 17.8839 8.49550   6
   2  -5   4 7.65678 5.62484   6
   2  -5   4 38.9143 10.1282   2
  -3   5  -4 138.694 16.7492   3
  -3   5  -4 115.807 19.5382   2
  -3   5  -4 137.856 14.5978   6
  -3   5  -4 106.989 16.9961   6
  -3   5  -4 168.253 21.7530   2
  -3   5  -4 118.641 20.0771   4
   3  -5   4 92.5430 18.6441   4
   3  -5   4 120.951 17.3648   3
   3  -5   4 121.811 20.1402   6
   3  -5   4 131.282 20.1218   2
   3  -5   4 146.755 17.5713   6
   3  -5   4 119.247 18.9756   2
  -4   5  -4 267.238 33.0006   2
  -4   5  -4 210.364 27.8601   6
  -4   5  -4 255.320 28.3176   6
  -4   5  -4 293.185 33.5906   4
   4  -5   4 190.937 30.0932   2
   4  -5   4 256.158 27.5729   6
   4  -5   4 272.168 31.5499   2
   4  -5   4 236.104 27.9043   3
  -5   5  -4 51.7195 15.7266   6
  -5   5  -4 76.9480 18.6836   4
  -5   5  -4 72.5557 20.1228   2
   5  -5   4 76.6131 15.0270   6
   5  -5   4 107.153 18.4763   5
   5  -5   4 83.4648 16.6442   3
   5  -5   4 87.6608 19.7299   2
  -6   5  -4 -11.401 10.6615   6
  -6   5  -4 -9.3733 8.32179   4
  -6   5  -4 -17.665 12.2370   2
   6  -5   4 1.60528 9.97450   6
   6  -5   4 4.03890 6.47525   5
   6  -5   4 -19.021 9.18501   3
   6  -5   4 -1.5958 7.58401   2
  -7   5  -4 185.058 34.6186   6
  -7   5  -4 288.634 37.2969   2
  -7   5  -4 194.564 32.0316   4
   7  -5   4 184.318 32.2213   2
   7  -5   4 223.802 28.4576   5
  -6  -4   4 -7.0321 10.2154   2
  -6  -4   4 8.03609 7.51439   2
  -6  -4   4 13.5008 9.60837   6
  -5  -4   4 -7.5745 7.28547   6
  -5  -4   4 6.94045 5.85075   2
  -5  -4   4 -2.6271 6.22855   6
  -5  -4   4 3.71362 7.18273   2
  -5  -4   4 15.4479 4.31457   5
   4   4  -4 421.869 36.1819   2
   4   4  -4 406.552 38.3231   2
  -4  -4   4 448.738 37.3813   2
  -4  -4   4 441.854 36.8138   6
  -4  -4   4 393.279 38.0918   2
  -4  -4   4 438.027 38.0682   6
   3   4  -4 272.728 24.8460   2
   3   4  -4 257.122 23.5208   2
  -3  -4   4 273.481 24.1686   2
  -3  -4   4 280.250 25.4073   2
  -3  -4   4 269.634 24.5596   6
  -3  -4   4 256.253 25.4170   5
   2   4  -4 415.035 34.8134   2
   2   4  -4 452.051 34.5945   2
  -2  -4   4 413.544 31.5819   4
  -2  -4   4 421.687 34.0610   6
  -2  -4   4 467.732 34.7558   2
  -2  -4   4 448.161 38.7475   5
  -2  -4   4 426.793 31.5638   4
  -2  -4   4 425.528 34.2955   6
  -2  -4   4 412.113 34.9058   2
   1   4  -4 1506.75 116.966   2
   1   4  -4 1622.45 117.753   2
  -1  -4   4 1717.76 119.808   3
  -1  -4   4 1675.24 115.634   6
  -1  -4   4 1469.91 116.777   6
  -1  -4   4 1641.99 117.175   2
  -1  -4   4 1551.09 116.707   4
   0   4  -4 1150.55 81.1574   2
   0   4  -4 950.239 79.1965   2
   0  -4   4 1024.10 80.5065   4
   0  -4   4 1016.35 81.0587   3
   0  -4   4 1191.60 80.2442   2
   0  -4   4 1087.67 79.9540   6
   0  -4   4 1035.83 77.9244   6
   0  -4   4 1027.72 80.5215   2
  -1   4  -4 661.121 53.3159   3
  -1   4  -4 681.333 55.2605   4
  -1   4  -4 709.560 50.0693   6
  -1   4  -4 582.147 53.2444   2
  -1   4  -4 753.998 55.8905   2
  -1   4  -4 733.973 51.5960   6
   1  -4   4 661.979 53.7973   6
   1  -4   4 652.151 54.8653   2
   1  -4   4 640.402 51.6439   6
   1  -4   4 656.036 55.0520   4
   1  -4   4 632.730 53.7555   3
   1  -4   4 687.762 54.3065   2
  -2   4  -4 12.2119 6.66646   4
  -2   4  -4 9.92556 3.95883   6
  -2   4  -4 9.17198 5.15436   6
  -2   4  -4 9.36422 5.16962   3
  -2   4  -4 12.6913 5.80352   2
  -2   4  -4 8.68718 6.08340   2
   2  -4   4 15.6792 6.92180   2
   2  -4   4 9.42857 5.39667   2
   2  -4   4 6.51344 4.49809   6
   2  -4   4 6.92108 5.30055   6
   2  -4   4 18.9208 5.96293   3
   2  -4   4 -3.0834 5.52482   4
  -3   4  -4 248.970 23.7450   6
  -3   4  -4 289.124 30.2024   2
  -3   4  -4 280.527 29.8487   4
  -3   4  -4 243.125 26.2414   6
  -3   4  -4 211.771 24.4874   3
  -3   4  -4 216.871 27.1302   2
   3  -4   4 239.669 27.8948   2
   3  -4   4 272.903 25.6550   6
   3  -4   4 302.262 27.2731   3
   3  -4   4 202.644 28.6798   4
   3  -4   4 241.815 28.2636   2
   3  -4   4 318.442 28.6713   6
  -4   4  -4 207.659 27.3019   4
  -4   4  -4 216.465 22.2784   6
  -4   4  -4 199.947 26.9465   2
  -4   4  -4 177.079 24.4593   2
  -4   4  -4 199.564 23.4921   3
  -4   4  -4 218.533 24.2387   6
   4  -4   4 183.965 28.0410   4
   4  -4   4 210.884 25.9244   2
   4  -4   4 162.740 25.8072   2
   4  -4   4 193.497 23.3598   5
   4  -4   4 220.707 24.3376   3
   4  -4   4 216.505 22.8941   6
   4  -4   4 142.311 24.2290   6
  -5   4  -4 38.3882 12.7482   4
  -5   4  -4 54.2944 15.7071   6
  -5   4  -4 46.1596 14.6229   2
   5  -4   4 19.6030 9.45718   6
   5  -4   4 47.8521 11.9757   5
   5  -4   4 39.6521 11.7162   3
   5  -4   4 30.1204 15.8623   2
   5  -4   4 46.4397 14.8100   2
  -6   4  -4 67.9353 16.9269   6
  -6   4  -4 79.2191 18.1995   4
  -6   4  -4 87.6810 20.2114   2
   6  -4   4 41.9611 14.5675   2
   6  -4   4 94.5816 19.1662   3
   6  -4   4 51.2222 13.1540   5
   6  -4   4 63.3840 15.4496   6
  -7   4  -4 63.6341 20.4330   4
  -7   4  -4 29.0302 18.9754   2
  -7   4  -4 54.8295 18.5023   6
   7  -4   4 28.2911 11.9852   3
   7  -4   4 21.3095 13.6703   6
   7  -4   4 24.3346 10.4828   5
   7  -4   4 18.2267 13.0287   2
  -7  -3   4 233.648 29.8525   6
  -7  -3   4 185.400 27.1623   4
   6   3  -4 14.3174 7.70592   4
   6   3  -4 3.15646 8.39408   2
  -6  -3   4 15.6633 9.35634   6
  -6  -3   4 11.8741 7.10143   4
  -6  -3   4 0.87436 5.21472   2
  -6  -3   4 16.0452 11.2306   2
   5   3  -4 1010.66 82.0497   2
   5   3  -4 1091.44 78.8290   4
  -5  -3   4 1014.97 83.9419   6
  -5  -3   4 1111.12 81.4562   4
  -5  -3   4 990.060 84.4189   2
  -5  -3   4 998.995 81.7748   6
   4   3  -4 5666.42 434.275   2
   4   3  -4 6153.71 430.693   4
  -4  -3   4 5957.74 434.103   2
  -4  -3   4 5905.70 433.997   6
  -4  -3   4 5494.76 429.323   5
  -4  -3   4 6070.56 432.138   6
  -4  -3   4 6421.89 435.671   3
  -4  -3   4 6298.76 430.994   4
  -4  -3   4 6198.53 435.283   2
   3   3  -4 9.09249 4.26064   2
   3   3  -4 12.4801 3.93163   2
  -3  -3   4 11.0770 3.38923   4
  -3  -3   4 14.7624 4.64691   6
  -3  -3   4 11.9719 4.42068   5
  -3  -3   4 7.56966 3.96003   2
  -3  -3   4 12.3777 3.79858   6
  -3  -3   4 21.2568 5.23091   2
   2   3  -4 49.6752 5.83625   2
   2   3  -4 44.6679 6.02907   2
  -2  -3   4 43.2986 5.40176   6
  -2  -3   4 47.9880 7.93770   5
  -2  -3   4 46.7680 5.46266   4
  -2  -3   4 27.9474 5.40686   2
  -2  -3   4 46.0179 5.14890   6
  -2  -3   4 44.8198 6.04922   2
   1   3  -4 124.357 11.4455   2
   1   3  -4 146.177 11.9482   2
  -1  -3   4 127.086 10.2695   6
  -1  -3   4 134.289 13.6855   3
  -1  -3   4 125.345 11.6487   2
  -1  -3   4 134.533 10.4304   6
   0   3  -4 0.00689 1.58184   3
   0   3  -4 -0.4034 1.36588   2
   0  -3   4 -0.9912 1.11504   6
   0  -3   4 1.80424 2.09090   4
   0  -3   4 1.21466 1.69912   3
   0  -3   4 1.24134 1.40298   2
   0  -3   4 -0.9510 1.38974   6
   0  -3   4 1.16976 1.68417   2
  -1   3  -4 1836.42 136.407   2
  -1   3  -4 1853.56 133.505   6
  -1   3  -4 1950.02 135.325   3
  -1   3  -4 1833.61 132.541   6
  -1   3  -4 1766.00 136.716   2
   1  -3   4 1817.35 138.229   4
   1  -3   4 1879.60 133.672   6
   1  -3   4 1981.49 136.497   2
   1  -3   4 1815.16 137.586   2
   1  -3   4 1713.49 136.078   6
  -2   3  -4 2004.74 145.060   2
  -2   3  -4 1946.68 140.996   6
  -2   3  -4 2103.54 143.411   3
  -2   3  -4 1797.91 145.018   2
   2  -3   4 1990.53 145.499   2
   2  -3   4 1795.12 143.065   3
   2  -3   4 1768.44 145.039   2
   2  -3   4 1909.92 145.960   4
   2  -3   4 1890.14 143.826   6
   2  -3   4 2115.50 145.037   6
  -3   3  -4 322.755 31.5489   2
  -3   3  -4 300.691 31.8286   4
  -3   3  -4 357.594 33.4000   2
  -3   3  -4 290.905 29.1179   3
  -3   3  -4 313.840 28.0871   6
  -3   3  -4 299.197 29.9004   6
   3  -3   4 330.270 31.9817   2
   3  -3   4 331.049 30.8821   6
   3  -3   4 318.276 32.4126   2
   3  -3   4 347.800 30.6555   5
   3  -3   4 242.179 30.3950   4
   3  -3   4 308.265 28.6254   6
   3  -3   4 312.035 29.8018   3
  -4   3  -4 558.816 55.6245   2
  -4   3  -4 593.650 50.6273   6
  -4   3  -4 652.691 52.0631   3
  -4   3  -4 524.344 55.0133   4
  -4   3  -4 703.776 54.8231   6
  -4   3  -4 623.582 55.1833   2
   4  -3   4 470.843 53.5469   2
   4  -3   4 595.195 52.4771   3
   4  -3   4 574.486 55.4900   2
   4  -3   4 671.903 52.2037   5
   4  -3   4 608.289 54.1380   6
   4  -3   4 731.504 52.8014   6
   4  -3   4 546.140 55.0554   4
  -5   3  -4 194.866 29.0031   2
  -5   3  -4 220.947 28.1143   2
  -5   3  -4 208.173 28.9277   4
  -5   3  -4 194.594 25.9563   6
   5  -3   4 231.387 24.3640   6
   5  -3   4 196.532 29.5766   2
   5  -3   4 188.061 26.3688   2
   5  -3   4 160.030 21.5630   5
   5  -3   4 207.413 24.6924   3
  -6   3  -4 42.0716 15.2544   4
  -6   3  -4 22.4004 10.3519   6
  -6   3  -4 53.1046 16.5117   2
   6  -3   4 56.5336 15.2865   2
   6  -3   4 46.8360 12.4460   6
   6  -3   4 29.4499 9.08791   5
   6  -3   4 21.5336 11.9615   3
  -7   3  -4 46.1110 14.7004   2
  -7   3  -4 38.2442 16.2881   4
  -7   3  -4 37.2736 16.6864   6
   7  -3   4 52.9117 18.7659   2
   7  -3   4 25.4299 9.51694   5
   7  -3   4 34.2898 12.4512   3
   7  -3   4 39.2039 14.5469   6
   7   2  -4 48.6498 15.4625   2
  -7  -2   4 31.3492 12.8610   2
  -7  -2   4 78.3160 19.3511   6
  -7  -2   4 42.1550 14.2299   2
  -7  -2   4 44.8881 13.4710   4
   6   2  -4 81.2647 15.2779   2
   6   2  -4 45.5332 12.3945   4
  -6  -2   4 103.183 17.1370   4
  -6  -2   4 68.1291 14.7831   2
  -6  -2   4 109.908 19.9127   2
   5   2  -4 540.694 45.2971   4
   5   2  -4 510.545 46.0015   2
  -5  -2   4 526.939 47.9308   2
  -5  -2   4 494.688 48.1994   3
  -5  -2   4 556.223 48.3209   6
  -5  -2   4 572.030 47.8599   2
  -5  -2   4 528.499 45.2680   6
  -5  -2   4 519.004 47.4981   4
   4   2  -4 1045.58 85.3413   2
   4   2  -4 1094.58 84.4419   2
   4   2  -4 1118.09 83.5725   4
  -4  -2   4 1102.50 85.4628   2
  -4  -2   4 1116.96 86.4738   3
  -4  -2   4 1098.68 85.6254   4
  -4  -2   4 1116.82 86.0505   2
  -4  -2   4 1115.35 83.1336   6
  -4  -2   4 1056.92 84.9400   6
   3   2  -4 12.5079 3.56193   4
   3   2  -4 16.1129 5.07925   2
  -3  -2   4 10.5012 3.61166   6
  -3  -2   4 16.4820 4.70987   2
  -3  -2   4 13.4864 4.73119   3
  -3  -2   4 10.8919 4.32663   4
  -3  -2   4 12.9968 3.47498   6
  -3  -2   4 16.5333 4.54063   2
  -3  -2   4 16.9099 3.13503   5
   2   2  -4 -0.3153 1.85014   2
   2   2  -4 -1.4898 1.31150   4
   2   2  -4 2.15534 1.16913   2
  -2  -2   4 -1.7626 1.22831   4
  -2  -2   4 0.84278 0.71165   6
  -2  -2   4 2.34335 1.51895   2
  -2  -2   4 0.71876 1.55887   2
  -2  -2   4 -0.5741 0.72736   6
   1   2  -4 932.223 66.8736   2
   1   2  -4 915.994 66.9070   2
  -1  -2   4 899.064 67.1095   2
  -1  -2   4 941.185 67.0626   2
  -1  -2   4 982.081 68.6593   4
   0   2  -4 1742.51 118.203   2
   0   2  -4 1553.44 118.269   2
   0   2  -4 1500.32 118.745   3
   0  -2   4 1669.90 119.214   3
   0  -2   4 1643.37 116.334   6
   0  -2   4 1606.69 116.434   6
   0  -2   4 1633.92 118.470   2
   0  -2   4 1735.51 118.651   2
  -1   2  -4 730.628 54.7489   3
  -1   2  -4 715.079 52.8034   6
  -1   2  -4 719.533 53.6035   6
  -1   2  -4 840.389 55.1739   2
  -1   2  -4 734.713 55.7021   2
   1  -2   4 616.641 54.0699   6
   1  -2   4 580.617 55.4206   4
   1  -2   4 733.318 55.0407   3
   1  -2   4 718.108 55.7150   2
   1  -2   4 750.546 54.9748   2
  -2   2  -4 3908.77 279.601   3
  -2   2  -4 3910.61 281.462   2
  -2   2  -4 3611.32 282.840   6
  -2   2  -4 3896.65 282.105   4
  -2   2  -4 4355.91 282.654   2
   2  -2   4 4152.93 282.011   2
   2  -2   4 3980.08 280.535   5
   2  -2   4 4221.17 281.049   6
   2  -2   4 3467.12 281.976   6
   2  -2   4 3520.96 284.979   4
   2  -2   4 3711.76 279.760   3
  -3   2  -4 243.153 23.5254   4
  -3   2  -4 195.552 21.5560   2
  -3   2  -4 166.123 19.2394   3
  -3   2  -4 192.776 19.0267   6
  -3   2  -4 160.850 19.2706   6
   3  -2   4 173.733 21.3682   4
   3  -2   4 213.463 23.0342   2
   3  -2   4 185.640 19.2758   6
   3  -2   4 178.463 19.1616   5
   3  -2   4 178.195 20.3223   6
   3  -2   4 243.818 23.2339   2
   3  -2   4 168.450 19.1640   3
  -4   2  -4 446.866 40.1093   6
  -4   2  -4 417.225 39.9617   6
  -4   2  -4 455.406 42.7738   2
  -4   2  -4 434.398 42.3955   2
  -4   2  -4 396.776 38.6230   3
   4  -2   4 429.806 40.6195   6
   4  -2   4 486.008 39.9285   3
   4  -2   4 412.687 37.9635   6
   4  -2   4 377.003 40.9645   2
   4  -2   4 389.062 41.9077   4
   4  -2   4 473.533 43.3078   2
  -5   2  -4 4.53176 5.35216   6
  -5   2  -4 6.35174 7.98791   4
  -5   2  -4 -0.5134 6.80221   2
   5  -2   4 -13.151 9.34429   2
   5  -2   4 0.22483 6.39414   3
   5  -2   4 -7.8226 4.62779   6
   5  -2   4 8.75837 12.2474   4
   5  -2   4 0.50526 4.01397   5
   5  -2   4 -2.2165 7.15915   2
  -6   2  -4 213.267 30.4251   6
  -6   2  -4 257.960 33.4656   2
  -6   2  -4 210.124 30.9645   4
   6  -2   4 250.734 29.6775   6
   6  -2   4 212.417 27.6290   3
   6  -2   4 226.377 30.4410   2
   6  -2   4 232.925 23.8634   5
  -7   2  -4 606.638 58.5672   2
  -7   2  -4 548.700 53.4088   6
   7  -2   4 530.989 51.6525   3
   7  -2   4 473.177 49.1425   6
   7  -2   4 443.823 54.0616   2
   7   1  -4 488.601 50.4687   2
  -7  -1   4 503.781 49.8924   2
  -7  -1   4 556.202 52.0958   4
  -7  -1   4 425.416 50.2558   6
  -7  -1   4 450.991 52.0711   2
   6   1  -4 43.8321 14.1070   4
   6   1  -4 57.6968 12.2294   2
  -6  -1   4 16.2901 12.3135   2
  -6  -1   4 76.2750 15.9797   2
  -6  -1   4 43.6234 13.3017   4
   5   1  -4 1.52537 6.43215   2
   5   1  -4 0.93334 6.46865   4
  -5  -1   4 12.6100 7.41915   6
  -5  -1   4 1.34100 7.34884   4
  -5  -1   4 3.44844 6.36157   2
  -5  -1   4 7.26264 5.72857   2
  -5  -1   4 5.53080 7.31256   3
  -5  -1   4 -0.2869 5.85252   6
   4   1  -4 2810.48 208.607   2
   4   1  -4 2772.87 207.469   4
   4   1  -4 2843.17 208.005   2
  -4  -1   4 2883.36 209.011   4
  -4  -1   4 2989.03 207.508   2
  -4  -1   4 2675.87 208.373   2
  -4  -1   4 2860.30 207.644   3
  -4  -1   4 2885.78 206.272   6
  -4  -1   4 2657.77 205.546   6
   3   1  -4 13.1115 4.27372   2
   3   1  -4 19.3430 5.22814   2
   3   1  -4 32.1506 6.42027   4
  -3  -1   4 10.8983 4.07582   2
  -3  -1   4 12.8606 4.80167   2
  -3  -1   4 21.4329 5.12274   6
  -3  -1   4 19.0859 5.55485   4
  -3  -1   4 23.1626 4.79527   6
   2   1  -4 896.393 66.8408   2
   2   1  -4 898.838 67.6592   4
   2   1  -4 923.592 66.3650   2
  -2  -1   4 893.873 65.4902   6
  -2  -1   4 907.061 66.7504   2
  -2  -1   4 874.710 65.8306   6
  -2  -1   4 893.026 68.8290   2
  -2  -1   4 900.598 64.6108   5
  -2  -1   4 914.041 66.8950   3
  -2  -1   4 896.989 68.5735   4
   1   1  -4 1279.96 93.4577   4
   1   1  -4 1255.15 91.4128   2
   1   1  -4 1253.12 91.2440   2
  -1  -1   4 1284.85 91.7681   2
  -1  -1   4 1300.11 93.6133   4
  -1  -1   4 1299.93 93.1334   5
  -1  -1   4 1288.72 91.6122   2
   0   1  -4 629.118 44.1945   3
   0   1  -4 602.236 45.2907   2
   0   1  -4 582.739 46.7575   5
   0  -1   4 597.110 46.6887   5
   0  -1   4 626.986 43.4316   2
   0  -1   4 593.405 45.5387   3
  -2   1  -4 421.260 35.8347   6
  -2   1  -4 458.497 37.8027   2
  -2   1  -4 400.465 36.4934   5
  -2   1  -4 421.667 37.3381   2
  -2   1  -4 483.438 36.7167   6
   2  -1   4 441.593 37.6658   4
   2  -1   4 484.485 39.3084   6
   2  -1   4 467.217 36.4974   3
   2  -1   4 421.267 36.0962   5
   2  -1   4 440.659 35.5335   6
   2  -1   4 432.139 37.7222   2
   2  -1   4 478.044 37.7832   2
  -3   1  -4 2003.93 150.516   2
  -3   1  -4 2055.23 147.233   6
  -3   1  -4 1735.03 150.482   2
  -3   1  -4 2199.42 149.261   6
  -3   1  -4 2038.05 154.028   4
  -3   1  -4 2096.41 148.265   3
   3  -1   4 2025.17 149.061   6
   3  -1   4 1907.70 149.698   2
   3  -1   4 1971.88 146.919   6
   3  -1   4 1746.99 151.049   2
   3  -1   4 1907.61 147.988   3
   3  -1   4 2228.59 147.027   5
  -4   1  -4 20.6201 8.55363   2
  -4   1  -4 25.9585 7.71362   6
  -4   1  -4 15.5628 6.91455   6
  -4   1  -4 15.0909 6.99628   3
  -4   1  -4 15.0251 8.37084   2
  -4   1  -4 6.29763 6.21021   4
   4  -1   4 9.31075 6.18273   2
   4  -1   4 32.3232 10.5179   4
   4  -1   4 19.1286 9.03110   6
   4  -1   4 23.0774 5.75864   5
   4  -1   4 20.6901 6.16914   6
   4  -1   4 11.2806 5.30444   3
   4  -1   4 13.0475 6.80609   2
  -5   1  -4 360.587 42.5645   2
  -5   1  -4 419.595 42.5912   2
  -5   1  -4 445.998 41.4127   6
  -5   1  -4 474.637 42.3589   4
   5  -1   4 384.233 37.3577   6
   5  -1   4 355.023 41.6256   4
   5  -1   4 376.340 39.0808   3
   5  -1   4 415.425 43.8422   2
   5  -1   4 444.257 38.0606   5
   5  -1   4 439.811 43.2273   2
   5  -1   4 392.449 41.1145   6
  -6   1  -4 644.396 62.4098   6
  -6   1  -4 860.302 69.2075   2
  -6   1  -4 634.211 64.4408   2
   6  -1   4 534.957 61.4746   2
   6  -1   4 647.279 54.2474   5
   6  -1   4 761.967 62.4472   3
   6  -1   4 687.136 58.3756   6
  -7   1  -4 -21.607 10.1854   6
  -7   1  -4 13.0211 14.0243   2
   7  -1   4 11.5766 9.37168   6
   7  -1   4 -1.9869 11.2143   2
   7  -1   4 -9.5777 10.5640   3
   7   0  -4 -13.527 11.7014   2
  -7   0   4 -10.958 9.61368   2
  -7   0   4 9.52700 12.0005   4
  -7   0   4 14.1360 14.3150   2
  -7   0   4 -7.7154 7.80957   6
   6   0  -4 103.526 11.2132   6
   6   0  -4 96.1351 19.1221   2
  -6   0   4 115.519 21.2349   2
  -6   0   4 80.8206 19.0437   3
  -6   0   4 124.715 20.2835   2
  -6   0   4 100.251 18.4842   4
   5   0  -4 412.542 39.3498   2
   5   0  -4 388.528 32.1217   6
   5   0  -4 401.684 41.7542   4
   5   0  -4 401.882 33.0181   6
  -5   0   4 404.862 40.2538   2
  -5   0   4 423.535 40.6197   2
  -5   0   4 449.624 40.3467   6
  -5   0   4 466.745 42.5353   4
  -5   0   4 381.051 37.0615   3
   4   0  -4 854.675 75.4513   4
   4   0  -4 990.348 75.8559   2
   4   0  -4 936.362 72.8706   6
   4   0  -4 916.486 76.0332   2
   4   0  -4 974.194 70.4834   6
  -4   0   4 990.846 73.9907   6
  -4   0   4 970.759 78.3955   4
  -4   0   4 874.514 76.4383   2
  -4   0   4 1022.40 76.3340   2
  -4   0   4 963.146 74.0061   3
  -4   0   4 985.085 76.2842   6
   3   0  -4 513.144 41.1707   2
   3   0  -4 497.339 37.3480   6
   3   0  -4 467.632 37.4235   6
   3   0  -4 497.070 41.7633   4
   3   0  -4 510.900 41.1979   2
   3   0  -4 460.111 39.5302   3
  -3   0   4 486.888 39.4046   6
  -3   0   4 524.385 41.9163   2
  -3   0   4 452.673 41.0708   2
  -3   0   4 476.030 39.4304   3
  -3   0   4 521.512 40.6751   6
  -3   0   4 579.020 43.4008   4
   2   0  -4 480.180 33.0649   6
   2   0  -4 467.903 33.0610   6
   2   0  -4 464.764 33.4245   5
   2   0  -4 450.236 36.3600   2
   2   0  -4 435.420 36.5426   2
   2   0  -4 442.420 36.8064   4
  -2   0   4 470.623 36.5897   2
  -2   0   4 464.568 34.3254   3
  -2   0   4 415.340 37.2704   4
  -2   0   4 447.961 35.4819   6
  -2   0   4 455.377 34.1919   5
  -2   0   4 450.760 34.9167   6
  -2   0   4 425.427 36.3112   2
   1   0  -4 23.8925 3.65190   2
   1   0  -4 21.7287 3.39690   5
   1   0  -4 23.3607 2.24642   6
   1   0  -4 19.6565 3.88672   4
   1   0  -4 23.5925 2.22230   6
   1   0  -4 23.8723 3.46354   2
  -1   0   4 28.6836 3.71953   2
  -1   0   4 27.3109 3.11121   6
  -1   0   4 21.2563 3.56563   2
  -1   0   4 25.7909 2.25073   3
  -1   0   4 24.2244 3.53223   5
  -1   0   4 17.1123 3.97263   4
   0   0  -4 358.355 25.2841   3
   0   0  -4 370.088 26.4321   2
   0   0  -4 327.704 28.4091   5
   0   0  -4 324.628 27.1036   6
   0   0  -4 340.567 26.8911   6
   0   0  -4 321.001 27.8016   2
   0   0   4 358.139 25.3510   3
   0   0   4 355.211 27.1743   6
   0   0   4 359.763 25.7486   6
   0   0   4 377.636 26.5901   2
  -1   0  -4 1024.36 66.5200   2
  -1   0  -4 894.094 66.5502   3
  -1   0  -4 966.479 67.8221   2
  -1   0  -4 747.696 66.3046   5
  -1   0  -4 1010.02 66.5581   6
  -1   0  -4 960.823 66.5575   6
   1   0   4 856.847 66.7009   5
   1   0   4 860.871 67.2442   2
   1   0   4 768.802 67.0747   2
   1   0   4 818.378 66.3645   3
  -2   0  -4 82.4325 10.6193   2
  -2   0  -4 79.7868 10.3346   2
  -2   0  -4 69.2725 9.50418   6
  -2   0  -4 67.3979 8.94237   5
   2   0   4 66.6056 10.0927   2
   2   0   4 80.1291 10.3580   2
   2   0   4 71.0911 8.53576   6
   2   0   4 69.2238 9.63697   4
   2   0   4 68.8192 9.34916   3
   2   0   4 69.7996 8.52673   5
  -3   0  -4 62.7323 10.7545   3
  -3   0  -4 66.3876 10.4455   6
  -3   0  -4 70.9220 10.5766   6
  -3   0  -4 81.0486 11.9907   2
  -3   0  -4 45.2327 8.75365   5
  -3   0  -4 85.7843 13.2743   2
   3   0   4 78.7494 9.33251   5
   3   0   4 83.3447 11.3235   3
   3   0   4 86.6929 12.3179   6
   3   0   4 50.8519 9.87498   6
   3   0   4 75.0665 11.7394   4
   3   0   4 81.4165 13.0981   2
   3   0   4 66.2264 10.8008   2
  -4   0  -4 230.510 24.1101   6
  -4   0  -4 225.400 25.1007   3
  -4   0  -4 206.915 27.1235   2
  -4   0  -4 268.493 28.2357   2
  -4   0  -4 232.653 25.3672   6
  -4   0  -4 203.010 22.3584   5
   4   0   4 267.199 29.4765   2
   4   0   4 248.211 26.5953   6
   4   0   4 267.096 27.9202   2
   4   0   4 231.160 23.5692   6
   4   0   4 269.393 26.7849   3
   4   0   4 253.439 22.5962   5
   4   0   4 301.323 27.8015   4
  -5   0  -4 191.421 25.2181   2
  -5   0  -4 125.770 24.6282   2
  -5   0  -4 196.746 23.6270   6
   5   0   4 140.958 23.1899   6
   5   0   4 206.625 25.6461   4
   5   0   4 184.138 20.3153   6
   5   0   4 163.283 17.9431   5
   5   0   4 189.757 23.5720   3
   5   0   4 180.792 23.1957   2
  -6   0  -4 49.3181 18.3895   2
  -6   0  -4 87.7673 18.3941   6
  -6   0  -4 53.7825 16.3241   2
   6   0   4 71.8848 13.9902   6
   6   0   4 60.5512 15.7145   3
   6   0   4 64.8665 12.3171   5
   6   0   4 76.8136 18.0580   2
  -7   0  -4 89.6881 23.4784   2
  -7   0  -4 100.832 20.8498   6
   7   0   4 158.340 27.8661   2
   7  -1  -4 -0.8217 9.67439   6
   7  -1  -4 33.4605 15.7247   2
   7  -1  -4 12.3338 7.51609   6
  -7   1   4 3.27656 15.7044   2
  -7   1   4 35.1296 16.0721   4
  -7   1   4 44.9111 13.0180   6
  -7   1   4 19.2672 14.7879   2
   6  -1  -4 136.350 21.7690   2
   6  -1  -4 157.448 20.3361   6
   6  -1  -4 150.117 19.3951   3
  -6   1   4 128.017 23.5201   2
  -6   1   4 159.859 21.3100   3
  -6   1   4 156.011 24.8361   2
  -6   1   4 173.888 25.5361   6
   5  -1  -4 2205.59 160.341   6
   5  -1  -4 2191.80 166.254   4
   5  -1  -4 2410.19 168.006   2
   5  -1  -4 2193.68 162.565   3
  -5   1   4 2093.58 161.491   3
  -5   1   4 1957.95 167.433   2
  -5   1   4 2153.95 162.459   6
  -5   1   4 2189.92 168.853   4
  -5   1   4 2239.44 167.198   2
  -5   1   4 2094.13 165.675   6
   4  -1  -4 15.3577 4.72076   3
   4  -1  -4 15.4866 3.27917   5
   4  -1  -4 11.8127 5.77416   2
   4  -1  -4 11.1281 4.02232   6
   4  -1  -4 12.1874 7.04077   4
   4  -1  -4 5.39942 4.54109   6
   4  -1  -4 13.8950 6.88227   2
  -4   1   4 4.81013 5.10270   6
  -4   1   4 11.2471 6.17522   2
  -4   1   4 14.4765 6.92536   6
  -4   1   4 17.7694 4.98733   3
  -4   1   4 41.5988 10.6275   2
  -4   1   4 11.1512 6.09340   4
   3  -1  -4 -2.8324 3.21600   2
   3  -1  -4 2.25173 1.67927   5
   3  -1  -4 1.52858 2.58687   6
   3  -1  -4 2.75266 2.33648   3
   3  -1  -4 -3.4348 2.01840   6
   3  -1  -4 -2.2175 2.04413   4
   3  -1  -4 1.89053 4.29092   2
  -3   1   4 -2.7215 1.99080   3
  -3   1   4 0.46665 2.58360   6
  -3   1   4 -1.5421 1.98115   2
  -3   1   4 -2.2271 3.15003   2
  -3   1   4 1.70750 4.13062   4
   2  -1  -4 32.3422 6.08976   2
   2  -1  -4 25.0248 4.06814   3
   2  -1  -4 30.5148 7.27749   4
   2  -1  -4 30.4108 4.92198   6
   2  -1  -4 24.9006 6.75130   2
   2  -1  -4 25.9943 4.73307   6
   2  -1  -4 23.0972 4.43829   5
  -2   1   4 31.0988 6.18659   6
  -2   1   4 28.4097 5.47490   6
  -2   1   4 27.9938 6.80750   2
  -2   1   4 28.5597 5.41469   2
  -2   1   4 23.9236 4.98612   5
  -2   1   4 51.8392 7.78246   4
  -2   1   4 25.4027 3.79328   3
   1  -1  -4 2159.67 175.403   2
   1  -1  -4 2492.54 172.966   3
   1  -1  -4 2381.33 175.446   5
   1  -1  -4 2352.65 175.850   4
   1  -1  -4 2266.56 174.355   6
   1  -1  -4 2141.46 174.066   6
   1  -1  -4 2679.02 168.111   2
  -1   1   4 2636.38 168.536   2
  -1   1   4 2374.10 175.132   6
  -1   1   4 2465.62 176.517   4
  -1   1   4 2138.38 173.982   6
  -1   1   4 2526.48 175.606   2
  -1   1   4 2541.69 168.185   5
   0  -1  -4 554.321 40.0353   6
   0  -1  -4 487.287 43.2847   2
   0  -1  -4 482.915 43.6223   5
   0  -1  -4 547.193 40.2765   6
   0  -1  -4 599.181 40.6080   4
   0   1   4 547.067 41.5057   5
   0   1   4 559.518 43.8524   2
   0   1   4 541.357 42.6258   6
   0   1   4 579.133 41.0564   2
   0   1   4 563.387 40.4974   4
   0   1   4 509.400 42.9525   6
  -1  -1  -4 2095.93 146.127   2
  -1  -1  -4 2107.01 145.640   5
  -1  -1  -4 2034.82 147.764   2
  -1  -1  -4 2008.78 150.567   3
  -1  -1  -4 2053.05 146.523   6
  -1  -1  -4 2033.01 146.481   6
   1   1   4 2019.86 150.105   6
   1   1   4 2237.72 146.283   5
   1   1   4 1850.54 150.789   2
   1   1   4 1846.69 151.219   2
  -2  -1  -4 669.613 55.4724   6
  -2  -1  -4 842.370 55.1675   5
  -2  -1  -4 630.002 56.2061   3
  -2  -1  -4 716.058 55.0633   6
  -2  -1  -4 798.210 57.0807   2
   2   1   4 734.537 54.2970   6
   2   1   4 601.171 56.8906   2
   2   1   4 661.876 55.6407   5
   2   1   4 655.192 56.2082   6
   2   1   4 802.428 56.5978   2
   2   1   4 715.438 55.6882   4
  -3  -1  -4 1623.74 121.176   6
  -3  -1  -4 1630.97 127.363   2
  -3  -1  -4 1761.07 123.411   3
  -3  -1  -4 1487.37 123.366   6
  -3  -1  -4 1769.92 124.686   2
   3   1   4 1778.13 121.191   5
   3   1   4 1398.67 123.025   6
   3   1   4 1466.97 121.638   6
   3   1   4 1868.20 124.579   2
   3   1   4 1586.43 125.889   2
   3   1   4 1599.43 124.909   4
  -4  -1  -4 46.6379 11.9070   6
  -4  -1  -4 52.1609 8.92508   5
  -4  -1  -4 32.3706 11.4791   2
  -4  -1  -4 64.6978 11.6829   2
  -4  -1  -4 54.4615 12.3003   3
   4   1   4 45.5707 12.7025   2
   4   1   4 52.0428 8.48807   5
   4   1   4 34.6214 9.20055   4
   4   1   4 51.5234 11.4295   6
   4   1   4 44.4474 9.25836   6
   4   1   4 44.7479 10.7706   2
  -5  -1  -4 547.377 46.7665   6
  -5  -1  -4 511.980 41.3864   5
  -5  -1  -4 465.424 47.7898   2
  -5  -1  -4 498.268 47.4254   2
   5   1   4 495.067 42.2301   6
   5   1   4 514.725 47.2054   2
   5   1   4 482.276 41.3742   5
   5   1   4 387.615 44.2079   6
   5   1   4 445.227 44.5255   4
  -6  -1  -4 219.797 29.7487   6
  -6  -1  -4 250.822 31.0918   2
  -6  -1  -4 178.415 36.2271   2
   6   1   4 222.609 29.7294   2
   6   1   4 212.631 30.8600   4
   6   1   4 215.965 23.9086   6
  -7  -1  -4 236.773 32.0999   2
  -7  -1  -4 166.730 28.0117   6
   7   1   4 142.133 21.8657   6
   7   1   4 186.034 30.4875   2
   7  -2  -4 79.1336 18.7900   6
   7  -2  -4 68.9707 15.1075   3
   7  -2  -4 43.1874 15.6056   2
  -7   2   4 43.6590 17.5904   2
  -7   2   4 86.7437 19.8350   6
  -7   2   4 33.4061 18.0902   2
  -7   2   4 78.0880 20.5442   4
   6  -2  -4 200.278 16.7254   5
   6  -2  -4 199.476 29.0212   2
   6  -2  -4 200.111 23.8224   6
   6  -2  -4 187.751 16.9560   5
   6  -2  -4 182.544 23.4973   3
   6  -2  -4 167.336 22.2120   6
  -6   2   4 160.922 27.5458   6
  -6   2   4 201.203 27.5552   2
  -6   2   4 208.593 29.0123   4
  -6   2   4 164.708 29.3256   2
  -6   2   4 216.595 24.5273   3
   5  -2  -4 1.56119 5.17158   6
   5  -2  -4 30.8800 9.90714   6
   5  -2  -4 1.25298 5.83348   2
   5  -2  -4 7.55278 5.58664   3
   5  -2  -4 2.00740 3.08532   5
  -5   2   4 8.63140 6.99649   4
  -5   2   4 8.45213 7.12577   6
  -5   2   4 8.40581 6.80082   2
  -5   2   4 6.90250 6.01500   3
  -5   2   4 10.2764 7.60047   2
   4  -2  -4 -7.8131 6.30976   4
   4  -2  -4 -0.4273 3.58600   6
   4  -2  -4 5.84281 5.54442   6
   4  -2  -4 1.49376 3.23390   5
   4  -2  -4 11.2205 5.87798   2
  -4   2   4 7.54648 6.09326   6
  -4   2   4 2.63243 6.54875   2
  -4   2   4 7.56004 4.13360   3
  -4   2   4 11.5795 6.16917   2
  -4   2   4 -0.1630 5.67415   6
  -4   2   4 12.8134 8.15052   4
   3  -2  -4 1439.91 119.302   6
   3  -2  -4 1683.62 117.858   6
   3  -2  -4 1489.78 121.632   2
   3  -2  -4 1706.20 117.707   5
   3  -2  -4 1639.69 116.441   3
   3  -2  -4 1413.64 121.798   4
  -3   2   4 1630.12 120.364   6
  -3   2   4 1489.69 119.117   6
  -3   2   4 1779.08 123.443   4
  -3   2   4 1842.70 116.556   3
  -3   2   4 1360.48 121.051   2
   2  -2  -4 0.38484 4.14898   4
   2  -2  -4 15.0517 4.84350   2
   2  -2  -4 24.3911 5.65145   6
   2  -2  -4 15.2125 4.96302   5
   2  -2  -4 5.38959 2.72039   3
   2  -2  -4 16.9106 5.20852   2
   2  -2  -4 7.61442 3.73792   6
  -2   2   4 8.60219 4.26040   5
  -2   2   4 10.0867 4.05316   2
  -2   2   4 12.7233 3.15411   3
  -2   2   4 5.68607 4.45498   6
  -2   2   4 16.1911 5.93470   4
  -2   2   4 15.5056 5.32975   2
  -2   2   4 24.9704 5.12821   6
   1  -2  -4 1794.92 122.447   2
   1  -2  -4 1582.54 125.401   4
   1  -2  -4 1715.99 120.159   6
   1  -2  -4 1605.04 123.161   3
   1  -2  -4 1692.43 121.528   2
   1  -2  -4 1731.95 120.970   6
  -1   2   4 1728.66 121.646   6
  -1   2   4 1565.98 126.176   2
  -1   2   4 1722.18 122.344   4
  -1   2   4 1499.68 126.229   5
   0  -2  -4 233.655 21.7074   2
   0  -2  -4 224.274 20.2882   6
   0  -2  -4 219.066 22.0809   5
   0  -2  -4 258.438 20.5701   6
   0  -2  -4 232.984 20.0187   4
   0  -2  -4 233.632 21.2819   2
   0   2   4 213.661 21.2909   2
   0   2   4 228.850 20.5762   6
   0   2   4 237.315 22.1233   5
   0   2   4 214.532 21.4386   2
   0   2   4 246.661 20.5664   6
   0   2   4 266.482 20.2968   4
  -1  -2  -4 2479.16 204.813   2
  -1  -2  -4 3077.65 198.971   6
  -1  -2  -4 2729.51 200.014   2
  -1  -2  -4 2455.52 206.864   5
  -1  -2  -4 2902.80 198.889   6
   1   2   4 2684.07 198.669   6
   1   2   4 2438.41 205.262   2
   1   2   4 3115.42 200.474   2
   1   2   4 2879.25 197.306   4
   1   2   4 2685.13 206.045   5
   1   2   4 2940.02 199.346   6
  -2  -2  -4 3109.10 223.592   6
  -2  -2  -4 3026.41 224.900   2
  -2  -2  -4 3431.13 226.062   2
  -2  -2  -4 3443.20 224.279   5
  -2  -2  -4 3004.68 222.987   6
  -2  -2  -4 3230.38 224.896   3
   2   2   4 3023.14 222.752   6
   2   2   4 2642.09 225.639   2
   2   2   4 3088.98 224.628   5
   2   2   4 2795.65 224.546   6
   2   2   4 3033.79 224.486   2
  -3  -2  -4 6.53025 4.64835   3
  -3  -2  -4 1.02028 5.16831   2
  -3  -2  -4 0.30866 2.91689   6
  -3  -2  -4 1.43068 3.48433   2
  -3  -2  -4 9.21668 4.09102   5
  -3  -2  -4 14.9686 5.58306   6
   3   2   4 11.8924 4.75669   5
   3   2   4 15.9238 6.77849   6
   3   2   4 10.9058 4.58247   4
   3   2   4 13.8496 5.06836   6
   3   2   4 2.49684 5.82316   2
   3   2   4 10.0634 4.76316   2
  -4  -2  -4 30.3249 11.4146   3
  -4  -2  -4 53.5871 10.0956   5
  -4  -2  -4 56.9344 12.1101   6
  -4  -2  -4 46.5857 12.8354   2
  -4  -2  -4 64.2428 11.7547   2
  -4  -2  -4 68.0738 12.1587   6
   4   2   4 60.3257 10.9902   4
   4   2   4 47.3544 12.4614   2
   4   2   4 71.8924 10.5722   6
   4   2   4 44.0099 12.1431   2
   4   2   4 77.2577 11.7003   5
   4   2   4 68.2756 11.5558   6
  -5  -2  -4 212.515 29.2756   6
  -5  -2  -4 220.176 27.5685   2
  -5  -2  -4 177.137 21.6125   5
  -5  -2  -4 177.990 26.3586   2
   5   2   4 202.777 24.7322   4
   5   2   4 261.906 28.3179   2
   5   2   4 272.711 31.8277   6
   5   2   4 224.808 23.0622   6
   5   2   4 204.932 22.6357   5
  -6  -2  -4 157.262 23.8222   2
  -6  -2  -4 155.602 23.5012   6
  -6  -2  -4 103.968 16.1267   5
  -6  -2  -4 123.898 25.1854   2
   6   2   4 121.873 18.7230   6
   6   2   4 97.9698 19.7479   6
   6   2   4 138.469 21.9739   2
   6   2   4 150.255 22.6145   4
   6   2   4 121.412 17.2096   5
  -7  -2  -4 20.3468 11.5971   2
  -7  -2  -4 31.6589 14.4669   6
   7   2   4 29.3507 16.7862   2
   7   2   4 14.8102 9.95696   6
   7   2   4 19.1115 9.01310   5
   7  -3  -4 0.26271 5.00112   5
   7  -3  -4 -19.024 8.71405   3
   7  -3  -4 -4.6713 9.04112   6
   7  -3  -4 10.6774 10.7037   2
   7  -3  -4 0.02024 6.42796   5
  -7   3   4 -13.183 13.3617   6
  -7   3   4 -15.190 7.78099   2
  -7   3   4 -1.6546 15.4231   4
   6  -3  -4 232.413 27.2052   6
   6  -3  -4 326.433 29.0118   5
   6  -3  -4 279.500 35.4328   2
   6  -3  -4 237.078 25.1659   5
   6  -3  -4 246.478 28.6515   3
  -6   3   4 249.144 34.7404   2
  -6   3   4 244.514 33.2286   2
  -6   3   4 239.302 32.5788   6
  -6   3   4 245.978 34.2530   4
   5  -3  -4 373.013 36.9520   6
   5  -3  -4 389.504 35.8375   6
   5  -3  -4 359.598 34.3102   5
   5  -3  -4 370.614 35.3388   3
   5  -3  -4 435.430 42.3053   2
  -5   3   4 374.396 43.6847   6
  -5   3   4 408.634 41.7777   2
  -5   3   4 390.489 40.7407   2
  -5   3   4 429.599 49.1499   4
  -5   3   4 333.442 34.3085   3
   4  -3  -4 167.844 24.0212   4
   4  -3  -4 197.756 24.5186   2
   4  -3  -4 182.884 20.2449   6
   4  -3  -4 152.298 23.4292   2
   4  -3  -4 224.032 23.0571   6
   4  -3  -4 214.235 21.4713   5
   4  -3  -4 181.648 19.7359   3
  -4   3   4 214.968 24.3667   6
  -4   3   4 169.569 19.2187   3
  -4   3   4 189.266 25.6343   4
  -4   3   4 236.399 27.0935   2
  -4   3   4 217.388 21.9859   6
   3  -3  -4 378.720 35.0658   2
   3  -3  -4 383.419 39.1756   2
   3  -3  -4 403.789 32.4205   6
   3  -3  -4 395.677 33.3330   6
   3  -3  -4 345.530 34.7580   4
   3  -3  -4 295.035 30.1557   3
   3  -3  -4 377.245 32.6694   5
  -3   3   4 385.661 30.0483   3
  -3   3   4 321.245 35.7492   4
  -3   3   4 329.640 34.4798   6
  -3   3   4 342.690 33.9626   2
  -3   3   4 431.626 37.2687   2
  -3   3   4 303.337 30.9585   6
   2  -3  -4 4097.33 324.920   2
   2  -3  -4 4430.44 322.108   4
   2  -3  -4 4677.78 322.379   5
   2  -3  -4 4542.48 323.500   2
   2  -3  -4 4823.35 319.060   3
   2  -3  -4 4114.42 323.718   6
   2  -3  -4 4868.95 320.505   6
  -2   3   4 3799.64 324.445   6
  -2   3   4 3764.86 320.964   3
  -2   3   4 4895.83 319.624   6
  -2   3   4 4269.17 324.937   2
  -2   3   4 4691.19 323.929   2
  -2   3   4 4908.38 324.707   4
   1  -3  -4 112.166 14.4669   6
   1  -3  -4 152.781 16.3492   2
   1  -3  -4 144.707 14.0952   3
   1  -3  -4 160.973 17.0020   2
   1  -3  -4 141.846 17.0827   5
   1  -3  -4 168.203 16.1284   4
   1  -3  -4 163.382 15.2727   6
  -1   3   4 156.235 18.3981   6
  -1   3   4 147.763 16.6886   2
  -1   3   4 132.401 14.2114   6
  -1   3   4 112.614 15.3274   2
  -1   3   4 139.817 16.0722   4
   0  -3  -4 1300.81 90.9499   2
   0  -3  -4 1192.15 90.2864   4
   0  -3  -4 1244.10 90.5322   6
   0  -3  -4 1105.00 91.2503   6
   0   3   4 1128.42 91.8259   6
   0   3   4 1180.23 90.5840   6
   0   3   4 1356.74 91.0632   2
   0   3   4 1202.99 89.1708   4
   0   3   4 1039.60 93.8475   5
   0   3   4 1230.23 90.9104   2
  -1  -3  -4 80.1445 11.0823   5
  -1  -3  -4 62.3699 9.26998   6
  -1  -3  -4 78.2314 9.83733   6
  -1  -3  -4 63.0735 9.83490   2
  -1  -3  -4 70.2588 10.3786   2
   1   3   4 77.3654 10.3130   2
   1   3   4 63.0324 7.91453   4
   1   3   4 77.9933 10.4073   6
   1   3   4 75.5752 11.4060   5
   1   3   4 67.4527 10.3441   6
   1   3   4 64.0507 10.2408   2
  -2  -3  -4 997.368 71.4638   5
  -2  -3  -4 839.509 71.2126   2
  -2  -3  -4 857.199 69.7581   6
  -2  -3  -4 914.484 69.7878   6
  -2  -3  -4 857.218 71.8963   2
   2   3   4 797.498 71.4286   2
   2   3   4 843.063 70.8450   2
   2   3   4 996.406 70.0141   6
   2   3   4 913.915 66.0854   4
   2   3   4 902.134 72.3287   5
   2   3   4 903.109 69.9485   6
  -3  -3  -4 34.3415 10.2537   3
  -3  -3  -4 37.1686 8.79546   6
  -3  -3  -4 26.4231 7.60709   5
  -3  -3  -4 26.0668 8.46207   2
  -3  -3  -4 28.4154 8.74073   2
  -3  -3  -4 26.1229 8.49481   6
   3   3   4 24.3943 8.30480   6
   3   3   4 26.8928 6.29159   4
   3   3   4 19.1343 8.44942   2
   3   3   4 32.5033 7.57604   6
   3   3   4 20.8555 6.72129   5
  -4  -3  -4 99.6185 15.5427   6
  -4  -3  -4 85.7792 16.3948   2
  -4  -3  -4 64.2424 14.6009   2
  -4  -3  -4 72.6221 13.0218   5
   4   3   4 80.7078 13.2815   5
   4   3   4 100.964 12.6802   4
   4   3   4 91.7378 16.2166   6
   4   3   4 117.321 16.9176   2
   4   3   4 77.4182 12.3552   6
  -5  -3  -4 -13.288 6.96895   6
  -5  -3  -4 14.2658 7.01692   5
  -5  -3  -4 5.58625 6.09450   2
  -5  -3  -4 26.9604 12.6345   2
   5   3   4 -2.8982 8.25219   2
   5   3   4 9.44107 6.93997   5
   5   3   4 9.88462 5.82134   6
   5   3   4 8.25426 15.8922   6
   5   3   4 15.4038 6.82771   4
  -6  -3  -4 -0.8137 7.05615   6
  -6  -3  -4 5.69556 10.2238   2
  -6  -3  -4 8.32918 8.83758   5
  -6  -3  -4 -9.1284 16.9606   2
   6   3   4 -7.8513 7.57494   4
   6   3   4 -10.205 10.9139   2
   6   3   4 12.7268 7.79610   5
   6   3   4 6.27752 7.10067   6
   7  -4  -4 108.180 25.2369   2
   7  -4  -4 108.606 21.3513   3
   7  -4  -4 120.488 21.7989   6
  -7   4   4 163.820 27.8459   6
  -7   4   4 143.044 28.6587   4
   6  -4  -4 118.110 24.7908   2
   6  -4  -4 142.072 21.3744   6
   6  -4  -4 102.231 18.4088   3
   6  -4  -4 129.910 19.4371   5
  -6   4   4 154.493 28.1310   4
  -6   4   4 98.0247 22.7688   2
  -6   4   4 111.620 24.6600   6
   5  -4  -4 1.95682 6.06949   3
   5  -4  -4 10.9993 8.36854   5
   5  -4  -4 15.0667 10.7589   2
   5  -4  -4 -3.6144 6.59580   6
  -5   4   4 1.72740 7.56426   6
  -5   4   4 7.44476 10.8518   2
  -5   4   4 2.04015 7.04424   4
  -5   4   4 4.80564 5.44871   3
  -5   4   4 -3.7929 5.83387   2
   4  -4  -4 7.72949 9.82350   2
   4  -4  -4 13.1205 7.62911   2
   4  -4  -4 1.81461 7.56708   6
   4  -4  -4 4.21544 5.54643   5
   4  -4  -4 8.29493 6.60790   6
   4  -4  -4 4.93250 5.88955   3
  -4   4   4 4.66537 8.60923   4
  -4   4   4 -0.3562 6.23520   2
  -4   4   4 6.03255 5.40935   3
  -4   4   4 14.0388 9.77544   2
  -4   4   4 -3.7289 6.43002   6
   3  -4  -4 302.333 29.7531   4
   3  -4  -4 247.341 28.1521   5
   3  -4  -4 269.828 31.0496   2
   3  -4  -4 272.105 28.4370   6
   3  -4  -4 273.891 25.9512   3
   3  -4  -4 256.538 29.3978   2
  -3   4   4 227.660 28.5628   6
  -3   4   4 317.792 32.4478   2
  -3   4   4 286.205 28.7502   2
  -3   4   4 244.177 25.1554   6
  -3   4   4 322.813 32.5937   4
  -3   4   4 271.341 24.8227   3
   2  -4  -4 723.724 58.3958   4
   2  -4  -4 672.269 57.0757   6
   2  -4  -4 707.032 55.3429   3
   2  -4  -4 740.212 58.8437   2
   2  -4  -4 744.745 59.7052   5
   2  -4  -4 651.079 57.9877   6
   2  -4  -4 760.782 60.9719   2
  -2   4   4 716.449 55.1591   6
  -2   4   4 582.782 57.7632   2
  -2   4   4 690.617 60.0419   2
  -2   4   4 740.439 59.4643   6
   1  -4  -4 120.515 15.3156   2
   1  -4  -4 107.461 13.1747   3
   1  -4  -4 125.148 14.4455   4
   1  -4  -4 101.655 13.3336   6
   1  -4  -4 106.818 15.4242   2
   1  -4  -4 114.149 16.2034   5
   1  -4  -4 124.709 15.0901   6
  -1   4   4 128.127 17.9402   4
  -1   4   4 147.019 14.0556   6
  -1   4   4 137.332 16.0973   6
  -1   4   4 130.118 16.1110   2
  -1   4   4 128.327 18.3136   5
   0  -4  -4 1311.43 104.069   5
   0  -4  -4 1457.29 103.444   2
   0  -4  -4 1216.00 102.489   2
   0  -4  -4 1506.10 101.507   3
   0  -4  -4 1430.68 101.864   6
   0  -4  -4 1352.51 99.4429   4
   0   4   4 1389.93 103.315   2
   0   4   4 1395.89 101.179   4
   0   4   4 1296.78 105.150   5
   0   4   4 1169.19 100.206   6
   0   4   4 1148.71 101.942   2
   0   4   4 1344.68 102.089   6
  -1  -4  -4 416.669 42.4543   2
  -1  -4  -4 573.695 45.9830   5
  -1  -4  -4 437.019 42.9442   2
  -1  -4  -4 497.773 41.3792   6
  -1  -4  -4 550.702 42.8764   6
   1   4   4 452.558 41.6087   6
   1   4   4 537.035 44.2442   2
   1   4   4 491.643 43.5668   2
   1   4   4 486.086 45.9214   5
   1   4   4 569.526 43.3238   6
   1   4   4 521.784 40.1476   4
  -2  -4  -4 682.233 55.4860   5
  -2  -4  -4 753.626 53.7837   6
  -2  -4  -4 613.170 54.2699   2
  -2  -4  -4 668.004 53.6474   6
  -2  -4  -4 694.139 55.5158   2
   2   4   4 534.544 52.2926   6
   2   4   4 662.241 57.0779   5
   2   4   4 631.248 48.7386   4
   2   4   4 562.232 54.5149   2
   2   4   4 697.542 55.0039   2
   2   4   4 615.567 52.6869   6
  -3  -4  -4 79.7640 13.9327   6
  -3  -4  -4 75.8261 14.3417   2
  -3  -4  -4 85.4861 15.4137   6
  -3  -4  -4 75.0944 16.4920   2
  -3  -4  -4 80.9330 13.7192   5
   3   4   4 76.3582 12.6121   6
   3   4   4 88.8232 14.4751   2
   3   4   4 110.513 17.1901   6
   3   4   4 88.1221 8.32128   4
   3   4   4 97.7782 16.2459   5
   3   4   4 94.1115 9.08688   4
  -4  -4  -4 106.227 18.7875   6
  -4  -4  -4 90.5889 19.6918   2
  -4  -4  -4 91.5846 15.7742   2
   4   4   4 104.745 17.7252   5
   4   4   4 115.477 15.0369   6
   4   4   4 82.7745 18.4528   2
   4   4   4 81.4843 15.2654   6
   4   4   4 93.9471 8.73117   4
   4   4   4 96.4847 9.62261   4
  -5  -4  -4 171.306 25.0116   2
  -5  -4  -4 155.276 21.5297   5
  -5  -4  -4 91.9168 23.5059   2
  -5  -4  -4 149.297 20.8944   6
   5   4   4 133.392 13.7333   4
   5   4   4 167.959 23.6587   5
   5   4   4 136.097 19.7188   6
   5   4   4 173.803 25.9559   6
   5   4   4 165.247 13.2919   4
  -6  -4  -4 59.6590 17.6894   6
  -6  -4  -4 39.5590 17.6319   2
  -6  -4  -4 52.4695 15.9568   5
   6   4   4 76.3679 20.3891   6
   6  -5  -4 41.1256 17.9009   2
   6  -5  -4 70.5850 16.9252   6
   6  -5  -4 60.2640 15.0206   3
  -6   5   4 60.7087 19.4324   2
  -6   5   4 44.9345 16.9847   6
   5  -5  -4 3.52381 8.01141   2
   5  -5  -4 -2.6679 5.80417   6
   5  -5  -4 -7.3538 6.50683   3
  -5   5   4 2.74555 10.5416   4
  -5   5   4 2.00900 7.19951   2
  -5   5   4 4.98915 9.60099   6
   4  -5  -4 350.173 35.1368   3
   4  -5  -4 428.096 37.7767   6
   4  -5  -4 383.776 42.9903   2
   4  -5  -4 349.590 37.6007   5
  -4   5   4 342.373 34.1427   3
  -4   5   4 340.162 38.6238   2
  -4   5   4 429.267 41.9938   6
  -4   5   4 332.651 42.0888   4
  -4   5   4 419.422 43.6794   2
   3  -5  -4 218.177 27.6826   2
   3  -5  -4 259.687 25.5334   3
   3  -5  -4 237.923 28.1439   4
   3  -5  -4 265.405 28.5781   5
   3  -5  -4 233.201 26.4680   6
   3  -5  -4 271.553 30.5317   2
  -3   5   4 223.611 24.3489   3
  -3   5   4 256.233 31.1762   4
  -3   5   4 260.011 28.0095   2
  -3   5   4 231.215 29.6307   2
  -3   5   4 239.174 29.5798   6
   2  -5  -4 2079.03 171.850   4
   2  -5  -4 2377.63 168.995   6
   2  -5  -4 2296.14 170.352   3
   2  -5  -4 2122.59 171.874   6
   2  -5  -4 2531.22 174.282   2
   2  -5  -4 2109.28 174.298   5
   2  -5  -4 2581.70 171.825   2
  -2   5   4 2163.11 169.178   6
  -2   5   4 2383.63 173.524   4
  -2   5   4 2245.20 174.117   6
  -2   5   4 2214.96 175.685   2
   1  -5  -4 116.088 17.7683   6
   1  -5  -4 110.432 18.2758   5
   1  -5  -4 132.518 16.4240   4
   1  -5  -4 138.705 15.9939   3
   1  -5  -4 143.277 18.4979   2
   1  -5  -4 120.977 17.5956   2
   1  -5  -4 111.655 14.8582   6
  -1   5   4 167.237 20.6322   2
  -1   5   4 128.618 16.9041   2
  -1   5   4 133.808 17.2976   6
  -1   5   4 111.969 17.3134   4
  -1   5   4 124.269 17.0785   6
   0  -5  -4 693.778 67.1347   5
   0  -5  -4 783.682 66.0708   2
   0  -5  -4 782.651 65.1220   6
   0  -5  -4 818.921 63.3832   6
   0  -5  -4 715.823 62.0715   4
   0  -5  -4 817.839 66.8139   2
   0  -5  -4 812.161 64.2676   3
   0   5   4 906.447 68.1409   2
   0   5   4 773.584 63.6263   6
   0   5   4 854.082 65.9933   2
   0   5   4 841.669 64.3568   4
   0   5   4 786.298 65.2344   6
  -1  -5  -4 505.522 46.2011   2
  -1  -5  -4 575.489 46.1236   6
  -1  -5  -4 475.927 45.8700   2
  -1  -5  -4 553.801 43.9976   6
  -1  -5  -4 496.947 47.7621   5
   1   5   4 470.819 46.3119   2
   1   5   4 532.843 44.1115   6
   1   5   4 506.951 41.7230   4
   1   5   4 517.474 44.7538   6
   1   5   4 569.387 47.4327   2
   1   5   4 456.499 48.7486   5
  -2  -5  -4 25.4848 11.3964   5
  -2  -5  -4 15.1166 6.58111   2
  -2  -5  -4 22.9231 8.96595   2
  -2  -5  -4 7.94102 9.18817   6
  -2  -5  -4 13.0805 7.02281   6
   2   5   4 27.8300 9.55861   6
   2   5   4 12.8108 6.70494   6
   2   5   4 27.7771 10.0747   5
   2   5   4 36.5498 10.5691   2
   2   5   4 17.6038 3.61859   4
  -3  -5  -4 42.5523 12.1226   2
  -3  -5  -4 35.0243 12.1908   5
  -3  -5  -4 51.8306 11.8820   2
   3   5   4 18.3823 9.55143   6
   3   5   4 35.6392 12.9463   5
   3   5   4 20.2134 7.43209   6
  -4  -5  -4 83.9821 17.3126   2
  -4  -5  -4 91.5916 16.8676   6
  -4  -5  -4 115.603 21.3676   2
   4   5   4 70.9005 17.1143   5
   4   5   4 95.5714 16.0630   6
   4   5   4 69.3013 15.0105   2
   4   5   4 100.078 17.6358   6
  -5  -5  -4 10.3859 10.0771   2
  -5  -5  -4 -5.0057 16.9335   2
  -5  -5  -4 -0.8792 8.84297   6
   5   5   4 -0.3473 8.40020   6
   5   5   4 -6.6120 11.3384   2
   5   5   4 0.08635 11.4478   6
   6  -6  -4 62.2262 18.8768   6
   6  -6  -4 56.4983 15.0653   3
   6  -6  -4 69.0525 18.1416   2
  -6   6   4 33.7330 20.9611   6
  -6   6   4 59.7976 20.2850   2
   5  -6  -4 19.0533 10.6807   3
   5  -6  -4 44.5319 17.7007   2
   5  -6  -4 15.7771 12.0249   6
  -5   6   4 18.5702 10.6088   2
  -5   6   4 -3.3667 12.7419   6
   4  -6  -4 11.0966 8.63103   3
   4  -6  -4 8.86614 9.24892   2
  -4   6   4 6.44718 8.27788   4
  -4   6   4 18.4055 10.0228   2
  -4   6   4 1.18584 10.8772   6
   3  -6  -4 428.107 40.6077   6
   3  -6  -4 361.930 43.9394   2
   3  -6  -4 432.661 39.1503   3
  -3   6   4 397.932 44.2754   2
  -3   6   4 399.383 44.6353   4
   2  -6  -4 794.243 69.3709   4
   2  -6  -4 851.897 68.2434   3
   2  -6  -4 738.163 69.6260   2
   2  -6  -4 863.467 73.0879   2
  -2   6   4 830.564 72.8460   4
  -2   6   4 786.746 71.2191   6
  -2   6   4 909.534 74.2750   2
   1  -6  -4 35.4020 9.00638   3
   1  -6  -4 9.00426 9.60530   2
   1  -6  -4 39.1784 11.3081   2
   1  -6  -4 17.5045 7.34427   6
   1  -6  -4 36.7326 9.53159   4
  -1   6   4 25.6894 8.43690   6
  -1   6   4 22.8627 8.87612   4
  -1   6   4 30.2308 9.59175   2
  -1   6   4 31.6527 9.57337   6
   0  -6  -4 92.1850 17.4047   2
   0  -6  -4 96.6945 17.8255   2
   0  -6  -4 71.4828 11.9688   4
   0  -6  -4 101.877 15.0264   6
   0  -6  -4 113.886 14.7364   3
   0   6   4 102.669 16.2755   6
   0   6   4 76.4069 13.2907   4
   0   6   4 130.933 19.2342   2
   0   6   4 96.5679 15.3479   6
  -1  -6  -4 45.8697 11.8611   3
  -1  -6  -4 40.5999 10.9035   2
  -1  -6  -4 43.2002 11.6009   2
   1   6   4 54.2832 13.7477   2
   1   6   4 34.8491 7.38999   4
   1   6   4 31.7882 10.0458   6
  -2  -6  -4 19.6306 11.3476   2
  -2  -6  -4 35.8393 9.76904   6
  -2  -6  -4 29.2304 10.0484   2
   2   6   4 16.7711 8.53076   6
   2   6   4 32.3634 10.3962   2
   2   6   4 30.1224 12.2241   6
  -3  -6  -4 111.882 15.9928   6
  -3  -6  -4 117.654 18.2147   2
  -3  -6  -4 91.9282 19.8242   2
   3   6   4 64.1959 14.2412   6
   3   6   4 115.542 17.7308   6
   3   6   4 100.235 17.0098   2
  -4  -6  -4 291.216 31.7792   6
  -4  -6  -4 322.871 34.0437   2
  -4  -6  -4 285.392 37.8740   2
   4   6   4 230.825 27.6322   6
   4   6   4 217.154 29.9944   2
   4   6   4 248.481 24.9785   6
  -5  -6  -4 78.2277 18.2905   6
  -5  -6  -4 80.4429 19.7061   2
   5   6   4 139.768 25.8369   2
   5  -7  -4 161.652 24.3217   3
   5  -7  -4 145.281 30.1047   2
   5  -7  -4 103.045 22.7465   6
  -5   7   4 131.716 28.0168   2
  -5   7   4 126.888 31.2036   4
  -5   7   4 113.145 26.9594   6
   4  -7  -4 75.2418 20.5509   2
   4  -7  -4 112.960 17.3957   3
  -4   7   4 84.1767 21.5244   2
  -4   7   4 85.0519 18.9938   6
  -4   7   4 82.2734 21.3180   4
   3  -7  -4 155.731 26.0440   2
   3  -7  -4 131.047 19.0397   3
   3  -7  -4 128.116 21.5916   6
  -3   7   4 118.865 25.5459   2
  -3   7   4 116.948 22.1812   6
  -3   7   4 104.584 23.0833   4
   2  -7  -4 43.6710 13.5188   2
   2  -7  -4 51.7222 14.3683   3
   2  -7  -4 25.7730 8.84213   6
  -2   7   4 6.11281 11.8502   2
  -2   7   4 19.1011 12.4775   4
   1  -7  -4 20.8593 8.90260   3
   1  -7  -4 7.60192 8.61714   2
   1  -7  -4 17.8781 10.4573   2
   1  -7  -4 13.5563 7.89243   6
  -1   7   4 17.2790 10.8623   2
  -1   7   4 13.5963 9.35191   4
  -1   7   4 6.87041 9.71343   6
   0  -7  -4 33.2130 9.28827   3
   0  -7  -4 5.19346 5.78743   6
   0  -7  -4 17.0003 7.02900   4
   0  -7  -4 3.98608 10.4706   2
   0  -7  -4 11.3318 11.0789   2
   0   7   4 15.7517 7.61476   4
   0   7   4 16.8280 10.8612   6
   0   7   4 44.2049 12.3846   2
  -1  -7  -4 312.906 32.1664   6
  -1  -7  -4 286.216 33.3734   3
  -1  -7  -4 289.940 36.3941   2
  -1  -7  -4 347.988 35.9855   2
   1   7   4 285.630 35.3928   6
   1   7   4 379.930 34.6796   6
   1   7   4 314.292 36.4234   2
   1   7   4 331.219 28.4099   4
  -2  -7  -4 162.872 21.0186   6
  -2  -7  -4 132.323 22.2318   2
  -2  -7  -4 119.286 24.4908   2
   2   7   4 146.058 24.1444   2
   2   7   4 129.296 20.4439   6
  -3  -7  -4 14.0273 12.4689   2
  -3  -7  -4 32.6939 11.4616   2
  -3  -7  -4 36.0125 12.4180   6
   3   7   4 8.14717 11.9001   6
   3   7   4 7.27774 12.9593   2
   3   7   4 17.0070 9.58475   6
  -4  -7  -4 59.4209 15.0279   2
  -4  -7  -4 64.2224 17.2763   6
   4   7   4 61.6617 20.0247   2
   4  -8  -4 14.8655 11.5288   3
   4  -8  -4 26.0454 13.9464   2
  -4   8   4 21.9443 19.2278   2
  -4   8   4 10.3052 18.0581   6
  -4   8   4 24.9621 14.3007   4
   3  -8  -4 242.743 32.0987   3
   3  -8  -4 293.223 36.6082   6
   3  -8  -4 381.915 44.9365   2
  -3   8   4 288.831 41.0355   4
  -3   8   4 324.183 42.1555   2
  -3   8   4 282.703 39.5743   6
   2  -8  -4 141.525 23.4592   6
   2  -8  -4 112.843 19.5405   3
   2  -8  -4 158.400 25.3210   2
  -2   8   4 176.531 30.9880   2
  -2   8   4 103.077 23.0797   4
  -2   8   4 121.379 24.6215   6
   1  -8  -4 152.101 20.8391   4
   1  -8  -4 161.843 21.6518   3
   1  -8  -4 152.893 22.9910   6
   1  -8  -4 104.096 24.1659   2
  -1   8   4 148.794 23.0500   4
  -1   8   4 110.740 23.8490   6
  -1   8   4 157.548 29.3070   2
   0  -8  -4 171.347 27.4668   2
   0  -8  -4 192.248 23.9053   3
   0  -8  -4 170.637 23.6362   6
   0  -8  -4 116.497 18.8514   4
   0   8   4 185.345 25.6083   6
   0   8   4 160.989 25.9280   2
   0   8   4 182.694 22.2427   4
  -1  -8  -4 28.0101 12.8362   2
  -1  -8  -4 44.7823 16.9916   2
  -1  -8  -4 10.6247 10.7749   3
  -1  -8  -4 35.5143 11.9142   6
   1   8   4 36.6098 13.5889   2
   1   8   4 36.3571 17.6362   6
   1   8   4 28.5559 12.3291   6
  -2  -8  -4 22.8002 12.3940   2
   2   8   4 -3.4021 15.0968   2
   2   8   4 13.9427 13.3506   6
  -2  -9   5 9.72692 7.84961   6
  -2  -9   5 2.20036 13.3258   3
   1   9  -5 21.1126 13.7720   2
  -1  -9   5 14.5420 9.47314   2
  -1  -9   5 18.1876 10.4959   3
  -1  -9   5 8.26698 8.74905   6
   0   9  -5 11.3132 13.5346   2
   0  -9   5 2.01284 10.2683   2
   0  -9   5 11.9331 10.8377   3
   0  -9   5 3.31631 8.93897   4
   0  -9   5 11.3966 12.0958   2
   0  -9   5 11.0701 8.30207   6
  -1   9  -5 -1.6238 13.7176   2
   1  -9   5 7.43334 12.2788   4
   1  -9   5 -2.3051 8.66760   6
   1  -9   5 -3.8739 10.4799   3
   1  -9   5 0.90966 12.8584   2
   1  -9   5 -6.8096 10.4261   2
  -2   9  -5 77.4884 20.8764   2
   2  -9   5 78.8860 20.4309   2
   2  -9   5 40.8334 17.9593   2
   2  -9   5 54.8505 15.3487   6
   2  -9   5 60.7221 17.8272   3
  -3   9  -5 164.942 34.0782   2
   3  -9   5 150.426 28.1126   3
   3  -9   5 211.728 34.1421   2
  -3  -8   5 54.8251 12.1648   2
  -3  -8   5 42.7005 13.8789   2
  -3  -8   5 53.6165 11.8785   6
   2   8  -5 126.891 20.6383   2
  -2  -8   5 175.449 24.7071   3
  -2  -8   5 156.839 20.7677   2
  -2  -8   5 152.502 19.0843   6
  -2  -8   5 146.665 20.9868   2
   1   8  -5 6.00580 10.5595   2
  -1  -8   5 10.0743 3.57521   4
  -1  -8   5 9.28248 9.93645   3
  -1  -8   5 12.2972 8.11154   2
   0   8  -5 29.0208 12.1498   2
   0  -8   5 20.0385 9.66787   3
   0  -8   5 22.5320 10.6215   2
   0  -8   5 20.1356 9.89153   2
   0  -8   5 31.0907 10.1517   4
   0  -8   5 18.9964 8.57716   6
  -1   8  -5 24.5938 12.9569   2
   1  -8   5 10.1418 7.81820   3
   1  -8   5 31.3873 10.3238   2
   1  -8   5 39.6537 10.5216   6
   1  -8   5 21.8244 10.5730   2
  -2   8  -5 5.01559 5.99187   6
  -2   8  -5 5.49638 5.82059   6
  -2   8  -5 1.97462 11.8619   2
   2  -8   5 8.02503 10.0062   3
   2  -8   5 8.05828 9.95315   2
   2  -8   5 9.99886 8.60157   6
   2  -8   5 15.3128 10.9278   2
  -3   8  -5 32.8769 17.1122   2
  -3   8  -5 17.5690 12.1999   6
   3  -8   5 5.99893 12.3278   2
   3  -8   5 40.0463 14.1484   2
   3  -8   5 17.5282 9.00604   6
   3  -8   5 40.4180 13.0429   3
  -4   8  -5 20.3711 13.4439   6
  -4   8  -5 68.9168 20.9853   4
  -4   8  -5 33.7529 15.0373   2
   4  -8   5 39.0058 19.1989   2
   4  -8   5 28.8667 11.8629   3
   4  -8   5 18.6839 10.0732   6
  -5   8  -5 156.255 32.1818   4
  -5   8  -5 142.444 26.3857   6
  -5   8  -5 155.045 33.3475   2
   5  -8   5 175.997 33.6179   2
   5  -8   5 148.782 29.2677   3
   5  -8   5 228.070 30.7255   6
   4   7  -5 74.8361 15.0265   2
  -4  -7   5 82.8949 15.1325   6
  -4  -7   5 64.4001 12.4047   2
  -4  -7   5 57.6104 14.1725   2
   3   7  -5 76.1446 14.3727   2
  -3  -7   5 76.0953 14.4258   6
  -3  -7   5 74.9463 13.1354   6
  -3  -7   5 87.3260 16.8151   3
  -3  -7   5 96.0189 14.6761   2
  -3  -7   5 64.2950 13.2340   2
   2   7  -5 40.9100 9.52574   2
  -2  -7   5 17.4651 7.47577   6
  -2  -7   5 40.7350 9.38657   2
  -2  -7   5 13.4492 7.66252   2
  -2  -7   5 28.0939 10.9368   3
  -1  -7   5 162.650 16.1094   4
  -1  -7   5 181.909 23.0783   2
  -1  -7   5 195.899 22.8987   3
  -1  -7   5 173.074 18.4764   6
  -1  -7   5 148.046 20.9981   6
   0   7  -5 -0.3261 6.63414   2
   0  -7   5 21.5797 7.60044   2
   0  -7   5 7.24146 4.80706   6
   0  -7   5 10.1077 6.62692   3
   0  -7   5 6.11814 6.44451   4
  -1   7  -5 89.7153 18.4410   2
   1  -7   5 111.406 19.0426   4
   1  -7   5 125.088 16.1448   6
   1  -7   5 110.292 18.1944   3
   1  -7   5 110.092 19.8868   6
   1  -7   5 102.829 16.9856   2
   1  -7   5 130.813 19.7605   2
  -2   7  -5 12.7788 5.41575   6
  -2   7  -5 20.0217 5.87432   6
  -2   7  -5 10.9069 9.66969   2
   2  -7   5 17.5433 10.4977   2
   2  -7   5 12.1170 9.95201   3
   2  -7   5 6.49248 9.02139   2
   2  -7   5 10.5319 8.33545   4
   2  -7   5 19.2239 9.09911   6
  -3   7  -5 293.006 29.6875   6
  -3   7  -5 263.747 36.2208   2
   3  -7   5 288.299 34.7570   2
   3  -7   5 279.814 32.5981   3
   3  -7   5 277.218 36.1035   2
  -4   7  -5 175.476 28.1236   4
  -4   7  -5 149.141 29.1930   2
  -4   7  -5 124.690 21.9049   6
   4  -7   5 162.544 27.1902   2
   4  -7   5 163.772 22.8165   3
   4  -7   5 157.498 27.9167   2
   4  -7   5 126.413 22.1221   6
  -5   7  -5 -0.2157 16.5655   2
  -5   7  -5 10.9978 12.5294   6
  -5   7  -5 18.9016 15.8707   4
   5  -7   5 6.82845 15.5514   2
   5  -7   5 8.03940 11.6880   3
   5  -7   5 21.2967 12.6672   6
  -6   7  -5 44.0883 19.0662   4
   6  -7   5 72.7823 17.5918   5
   6  -7   5 60.1065 16.0610   3
   6  -7   5 59.4491 23.7205   2
   5   6  -5 14.7906 9.26234   2
  -5  -6   5 33.3766 8.95870   2
  -5  -6   5 20.6118 11.3781   2
  -5  -6   5 39.7860 10.7136   6
  -5  -6   5 26.3682 11.3789   5
   4   6  -5 167.628 19.7292   2
  -4  -6   5 180.035 23.3612   2
  -4  -6   5 211.088 27.5571   5
  -4  -6   5 193.443 22.0283   6
  -4  -6   5 169.606 19.8229   2
  -4  -6   5 211.603 22.5481   6
   3   6  -5 126.031 16.5281   2
  -3  -6   5 144.015 21.3252   5
  -3  -6   5 128.888 16.3996   2
  -3  -6   5 136.657 15.9895   6
  -3  -6   5 120.584 15.0483   2
  -3  -6   5 130.911 16.1444   6
   2   6  -5 78.1315 11.3089   2
   2   6  -5 63.1594 11.9872   2
  -2  -6   5 80.3741 16.0741   5
  -2  -6   5 52.9626 9.75268   2
  -2  -6   5 77.4464 12.8960   3
  -2  -6   5 74.3984 11.6611   2
  -2  -6   5 59.4874 11.4997   6
  -2  -6   5 56.0731 9.62749   6
   1   6  -5 264.497 24.8698   2
  -1  -6   5 235.604 23.0650   4
  -1  -6   5 258.467 24.9043   2
  -1  -6   5 305.146 26.5190   6
  -1  -6   5 257.345 25.9134   2
  -1  -6   5 285.861 32.1488   5
  -1  -6   5 264.808 23.9362   6
  -1  -6   5 291.055 28.5851   3
   0   6  -5 97.8942 12.7779   2
   0   6  -5 87.3072 14.0787   2
   0  -6   5 68.0027 13.1613   6
   0  -6   5 83.2828 14.4501   3
   0  -6   5 109.576 12.3090   6
   0  -6   5 82.1517 13.5530   2
   0  -6   5 101.830 13.1418   2
   0  -6   5 117.342 14.6550   4
  -1   6  -5 443.193 42.1164   2
  -1   6  -5 510.475 45.7384   2
   1  -6   5 490.156 41.5301   6
   1  -6   5 487.094 43.4259   2
   1  -6   5 493.861 44.6149   6
   1  -6   5 493.550 44.7312   4
   1  -6   5 558.360 46.3826   2
   1  -6   5 485.451 44.8143   3
  -2   6  -5 -0.4287 3.57019   6
  -2   6  -5 1.96620 4.43172   6
  -2   6  -5 8.72949 7.70021   2
   2  -6   5 -10.708 7.81856   6
   2  -6   5 -2.4452 3.57505   3
   2  -6   5 -4.2852 4.16490   6
   2  -6   5 6.50914 6.56666   2
   2  -6   5 -0.8044 6.07227   2
  -3   6  -5 110.350 17.2871   6
  -3   6  -5 109.593 21.3359   4
  -3   6  -5 110.400 14.1028   6
  -3   6  -5 123.598 21.4536   2
   3  -6   5 118.976 21.1456   2
   3  -6   5 92.3306 17.1786   3
   3  -6   5 132.508 21.1785   2
  -4   6  -5 348.577 34.1753   6
  -4   6  -5 327.852 38.1789   2
  -4   6  -5 299.160 38.0840   4
   4  -6   5 252.911 30.8549   6
   4  -6   5 318.904 42.5020   2
   4  -6   5 246.955 35.7430   2
   4  -6   5 301.704 33.1137   3
  -5   6  -5 78.5617 21.1437   2
  -5   6  -5 84.6296 20.0793   4
  -5   6  -5 57.7026 14.7584   6
   5  -6   5 41.4365 13.3454   5
   5  -6   5 65.8046 16.9265   3
   5  -6   5 81.2075 16.3355   6
   5  -6   5 71.5191 20.7398   2
  -6   6  -5 97.9625 22.6005   6
  -6   6  -5 129.895 28.7444   4
  -6   6  -5 160.220 28.0145   2
   6  -6   5 147.132 24.8749   6
   6  -6   5 110.861 23.2291   3
   6  -6   5 109.285 25.5034   2
   6  -6   5 75.3464 20.3226   5
  -6  -5   5 197.065 26.6077   6
  -6  -5   5 191.212 22.8126   2
   5   5  -5 9.33826 7.46375   2
  -5  -5   5 11.2192 8.37699   2
  -5  -5   5 10.3561 8.55890   6
  -5  -5   5 6.32235 9.15751   6
  -5  -5   5 -0.1979 4.53023   5
  -5  -5   5 9.05620 5.62037   2
   4   5  -5 14.5771 5.53217   2
  -4  -5   5 12.0101 6.24255   6
  -4  -5   5 14.2620 5.85182   2
  -4  -5   5 15.0170 6.62009   2
  -4  -5   5 13.6343 6.72667   5
  -4  -5   5 8.42372 5.75949   6
   3   5  -5 -1.4604 4.21772   2
   3   5  -5 -3.7763 2.63495   2
  -3  -5   5 0.06451 3.82834   2
  -3  -5   5 3.62003 3.63805   6
  -3  -5   5 0.15901 2.99904   2
  -3  -5   5 -2.9593 3.41128   6
  -3  -5   5 -1.8075 6.18179   5
   2   5  -5 144.125 14.6579   2
   2   5  -5 144.588 14.3386   2
  -2  -5   5 127.698 10.0177   4
  -2  -5   5 149.575 14.3216   2
  -2  -5   5 123.204 13.3636   6
  -2  -5   5 120.088 13.8742   2
  -2  -5   5 129.303 13.8316   6
  -2  -5   5 122.027 16.6136   3
  -2  -5   5 126.583 17.6078   5
   1   5  -5 139.372 14.2807   2
   1   5  -5 138.069 14.6535   2
  -1  -5   5 141.481 16.6936   3
  -1  -5   5 162.572 13.5909   6
  -1  -5   5 114.506 13.9709   6
  -1  -5   5 119.884 14.4016   2
  -1  -5   5 134.121 15.3946   2
  -1  -5   5 126.612 13.8107   4
   0   5  -5 93.7668 12.5146   2
   0   5  -5 102.641 11.9557   2
   0  -5   5 108.228 12.1963   2
   0  -5   5 106.753 13.5112   2
   0  -5   5 80.2089 13.0063   6
   0  -5   5 112.960 15.7890   4
   0  -5   5 98.7227 13.2623   3
   0  -5   5 108.734 11.1348   6
  -1   5  -5 407.465 37.3186   2
  -1   5  -5 400.564 35.9327   3
  -1   5  -5 401.087 30.8742   6
  -1   5  -5 390.774 31.5304   6
  -1   5  -5 362.509 35.2127   2
   1  -5   5 456.940 34.5470   6
   1  -5   5 392.374 36.3181   6
   1  -5   5 434.914 36.7351   2
   1  -5   5 415.488 37.0066   3
   1  -5   5 405.405 37.7564   4
   1  -5   5 446.814 38.1840   2
  -2   5  -5 1920.82 142.537   2
  -2   5  -5 1734.35 142.254   3
  -2   5  -5 1724.95 142.692   4
  -2   5  -5 1791.90 134.384   6
  -2   5  -5 1854.24 137.123   6
   2  -5   5 2071.74 142.011   2
   2  -5   5 2056.44 143.595   4
   2  -5   5 1885.56 142.289   2
   2  -5   5 1783.14 137.584   6
   2  -5   5 1930.90 140.370   3
   2  -5   5 1584.88 140.232   6
  -3   5  -5 58.2880 10.4531   6
  -3   5  -5 37.2193 12.9401   4
  -3   5  -5 33.0238 10.2348   2
  -3   5  -5 46.9201 10.9625   3
  -3   5  -5 66.4566 16.2658   2
  -3   5  -5 56.6997 9.71824   6
   3  -5   5 29.0040 10.0779   2
   3  -5   5 33.4593 10.6423   4
   3  -5   5 63.7720 11.9116   6
   3  -5   5 48.3766 11.6956   2
   3  -5   5 75.8193 15.7617   6
   3  -5   5 39.9488 10.9893   3
  -4   5  -5 5.41934 8.82466   4
  -4   5  -5 0.39917 5.21105   6
  -4   5  -5 -0.3143 6.85467   6
  -4   5  -5 2.92725 5.76251   2
   4  -5   5 -1.3684 5.73174   3
   4  -5   5 11.1055 7.08268   6
   4  -5   5 6.74734 7.61744   2
   4  -5   5 -7.9322 9.56600   2
  -5   5  -5 341.054 39.1959   6
  -5   5  -5 430.797 45.4900   2
  -5   5  -5 411.158 45.6762   4
   5  -5   5 338.490 43.7027   2
   5  -5   5 409.156 39.5447   6
   5  -5   5 370.362 40.3303   3
   5  -5   5 402.016 40.9933   5
  -6   5  -5 3.55188 13.1368   6
  -6   5  -5 25.2764 15.7713   4
  -6   5  -5 40.0082 17.7227   2
   6  -5   5 32.0805 13.8644   3
   6  -5   5 6.43613 12.0036   6
   6  -5   5 7.92155 10.7480   5
   6  -5   5 43.8712 17.3127   2
  -7   5  -5 357.693 47.5863   6
  -7   5  -5 352.607 50.0442   4
  -7   5  -5 353.014 43.6220   2
   7  -5   5 336.939 41.6389   6
   7  -5   5 346.140 36.2891   5
   7  -5   5 295.510 42.5123   3
   7  -5   5 347.442 46.0017   2
  -6  -4   5 5.83293 12.6536   6
  -6  -4   5 30.2431 13.4174   2
  -6  -4   5 14.4055 8.71075   2
  -5  -4   5 796.414 63.2296   6
  -5  -4   5 761.240 56.3260   5
  -5  -4   5 773.085 61.8104   2
  -5  -4   5 730.367 56.6572   5
  -5  -4   5 714.189 66.7034   2
   4   4  -5 327.231 27.6890   2
   4   4  -5 305.166 29.3458   2
  -4  -4   5 308.755 27.8989   6
  -4  -4   5 312.042 27.8352   5
  -4  -4   5 337.345 30.2485   2
  -4  -4   5 308.830 25.8291   4
  -4  -4   5 316.007 28.5484   2
  -4  -4   5 296.461 29.1167   6
   3   4  -5 169.085 14.8244   2
   3   4  -5 156.012 15.8140   2
  -3  -4   5 122.443 16.5618   5
  -3  -4   5 172.568 15.4635   2
  -3  -4   5 135.937 14.3145   6
  -3  -4   5 150.837 15.8215   6
  -3  -4   5 157.057 13.6111   4
  -3  -4   5 147.194 16.0326   2
   2   4  -5 257.606 22.2759   2
   2   4  -5 246.886 21.8715   2
  -2  -4   5 260.657 22.0953   2
  -2  -4   5 272.819 21.7815   6
  -2  -4   5 258.666 22.5765   2
  -2  -4   5 280.266 21.2203   4
  -2  -4   5 267.831 21.9401   6
  -2  -4   5 281.061 26.8102   5
   1   4  -5 2487.38 173.900   2
   1   4  -5 2410.44 174.441   2
  -1  -4   5 2488.56 177.349   3
  -1  -4   5 2351.31 174.451   2
  -1  -4   5 2312.28 173.555   6
  -1  -4   5 2509.65 175.048   4
  -1  -4   5 2315.72 172.750   6
  -1  -4   5 2398.32 173.997   2
   0   4  -5 2.01903 2.19795   2
   0  -4   5 3.93966 2.53018   2
   0  -4   5 -3.5026 2.08833   6
   0  -4   5 1.12512 2.82973   4
   0  -4   5 1.02904 2.46997   3
   0  -4   5 0.75890 1.52079   6
   0  -4   5 2.98464 2.60843   2
  -1   4  -5 220.365 19.2173   6
  -1   4  -5 236.196 22.9582   3
  -1   4  -5 253.895 20.2897   6
  -1   4  -5 241.094 24.3059   2
   1  -4   5 272.085 21.9930   6
   1  -4   5 278.316 25.0717   2
   1  -4   5 226.774 23.4015   2
   1  -4   5 253.742 25.0365   4
   1  -4   5 283.576 24.4914   3
  -2   4  -5 837.827 70.3061   2
  -2   4  -5 877.646 67.2619   3
  -2   4  -5 988.324 67.1131   6
  -2   4  -5 741.598 64.1708   6
  -2   4  -5 909.766 69.2142   2
  -2   4  -5 822.765 70.6855   4
   2  -4   5 854.680 68.2804   6
   2  -4   5 889.001 69.6435   2
   2  -4   5 849.291 69.7021   2
   2  -4   5 843.909 71.1792   4
   2  -4   5 790.350 68.0002   3
  -3   4  -5 454.908 45.5148   4
  -3   4  -5 432.473 41.8617   6
  -3   4  -5 514.638 42.6945   3
  -3   4  -5 474.834 44.0859   2
  -3   4  -5 493.751 39.7980   6
  -3   4  -5 487.295 45.7434   2
   3  -4   5 440.845 45.8752   4
   3  -4   5 478.166 45.4101   2
   3  -4   5 511.126 42.3238   6
   3  -4   5 539.428 45.9884   2
   3  -4   5 444.906 43.8516   6
   3  -4   5 462.241 42.5349   3
  -4   4  -5 176.189 24.8132   4
  -4   4  -5 188.275 20.5631   6
  -4   4  -5 186.932 25.6529   2
  -4   4  -5 141.947 24.0251   2
  -4   4  -5 115.074 19.9089   3
  -4   4  -5 183.413 22.9380   6
   4  -4   5 110.388 20.7845   2
   4  -4   5 192.633 20.8555   6
   4  -4   5 139.234 22.4851   2
   4  -4   5 235.493 24.0661   5
   4  -4   5 203.966 22.8403   3
  -5   4  -5 31.9222 11.2946   6
  -5   4  -5 13.0576 8.87782   2
  -5   4  -5 5.12833 10.1121   4
   5  -4   5 2.24367 7.41275   5
   5  -4   5 10.4110 6.41999   6
   5  -4   5 20.3291 9.44872   3
   5  -4   5 1.78056 9.64278   2
   5  -4   5 13.5313 12.0218   2
  -6   4  -5 55.0298 19.8378   4
  -6   4  -5 57.3095 20.6185   2
  -6   4  -5 68.5158 18.9739   6
   6  -4   5 96.5831 22.6630   2
   6  -4   5 78.7978 13.7817   5
   6  -4   5 65.8154 15.7212   6
   6  -4   5 77.9258 17.7915   3
  -7   4  -5 126.273 27.4970   2
  -7   4  -5 138.084 26.2534   6
  -7   4  -5 125.003 30.7371   4
   7  -4   5 87.5046 19.8369   3
   7  -4   5 102.687 22.4454   6
   7  -4   5 174.367 23.5821   5
   7  -4   5 173.883 28.2461   2
  -7  -3   5 151.404 25.5202   6
  -7  -3   5 115.980 21.2516   4
   6   3  -5 278.675 26.5624   4
  -6  -3   5 299.683 30.2963   2
  -6  -3   5 245.789 28.6584   4
  -6  -3   5 235.187 31.1953   2
   5   3  -5 991.236 78.8678   4
  -5  -3   5 1052.07 85.1407   2
  -5  -3   5 1008.89 83.4692   2
  -5  -3   5 1028.46 79.6178   6
  -5  -3   5 1044.68 82.1619   6
   4   3  -5 101.747 14.7097   2
   4   3  -5 93.1583 12.3402   2
   4   3  -5 109.917 12.2368   4
  -4  -3   5 93.2485 13.5806   6
  -4  -3   5 127.119 14.1306   2
  -4  -3   5 119.785 19.6128   3
  -4  -3   5 100.554 10.1150   5
  -4  -3   5 100.927 10.2581   5
  -4  -3   5 96.5357 12.8595   6
  -4  -3   5 134.118 14.2339   4
   3   3  -5 -3.0032 3.20051   2
  -3  -3   5 0.92296 3.07861   5
  -3  -3   5 2.48433 2.45561   6
  -3  -3   5 0.32545 1.70249   6
  -3  -3   5 7.09254 2.99812   4
  -3  -3   5 5.41751 2.99286   2
  -3  -3   5 4.32726 3.06522   2
   2   3  -5 8.47197 2.02146   2
   2   3  -5 5.13958 2.27594   2
  -2  -3   5 3.61441 1.08544   6
  -2  -3   5 2.58547 1.83938   4
  -2  -3   5 4.15999 1.05988   6
  -2  -3   5 3.06300 1.80442   2
  -2  -3   5 4.07593 2.01217   2
   1   3  -5 2.94250 1.37728   2
   1   3  -5 2.91602 1.49088   2
  -1  -3   5 -0.8361 1.62391   3
  -1  -3   5 2.21548 1.48071   2
   0   3  -5 400.484 32.4699   3
   0   3  -5 392.801 30.7501   2
   0   3  -5 390.679 31.5423   2
   0  -3   5 397.221 29.3427   6
   0  -3   5 381.634 32.4085   3
   0  -3   5 407.038 30.1867   6
   0  -3   5 388.365 32.9132   4
   0  -3   5 413.822 31.9171   2
   0  -3   5 364.053 32.2772   2
  -1   3  -5 3149.01 216.587   6
  -1   3  -5 2772.72 221.448   2
  -1   3  -5 2671.33 220.772   3
  -1   3  -5 3024.60 215.626   6
  -1   3  -5 2994.97 220.079   2
   1  -3   5 2874.66 219.645   6
   1  -3   5 3477.47 221.023   2
   1  -3   5 3307.57 220.128   3
  -2   3  -5 2063.74 146.215   2
  -2   3  -5 2011.41 146.491   2
  -2   3  -5 2077.96 143.075   6
  -2   3  -5 1801.44 144.006   3
  -2   3  -5 1953.10 142.193   6
   2  -3   5 2034.18 145.796   6
   2  -3   5 1894.31 144.967   3
   2  -3   5 1681.73 146.545   4
   2  -3   5 1842.57 146.279   2
   2  -3   5 2086.16 146.221   2
  -3   3  -5 52.3326 8.83310   6
  -3   3  -5 78.9059 14.0582   2
  -3   3  -5 51.3981 11.6306   2
  -3   3  -5 46.9270 12.4020   4
  -3   3  -5 76.3770 11.0449   6
  -3   3  -5 58.0194 11.0102   3
   3  -3   5 53.1731 9.80483   5
   3  -3   5 63.9836 10.7608   6
   3  -3   5 71.1052 13.9317   4
   3  -3   5 71.6516 11.7787   3
   3  -3   5 84.6864 14.3585   6
   3  -3   5 67.5301 13.6627   2
   3  -3   5 36.5961 10.2765   2
  -4   3  -5 64.9165 13.2787   6
  -4   3  -5 89.1997 14.4634   6
  -4   3  -5 75.1859 16.2826   2
  -4   3  -5 95.1400 16.2764   4
  -4   3  -5 99.5104 17.9645   2
  -4   3  -5 108.078 15.9328   3
   4  -3   5 79.3509 16.3462   4
   4  -3   5 97.4784 14.3688   5
   4  -3   5 89.0356 16.1296   2
   4  -3   5 115.003 17.1256   6
   4  -3   5 106.412 15.4153   3
   4  -3   5 89.6531 14.0800   6
   4  -3   5 80.9292 17.8750   2
  -5   3  -5 129.089 25.9075   2
  -5   3  -5 164.763 24.9108   4
  -5   3  -5 168.850 24.8213   2
  -5   3  -5 136.837 22.0943   6
   5  -3   5 157.479 20.6886   3
   5  -3   5 170.678 20.5166   6
   5  -3   5 124.595 17.5107   5
   5  -3   5 157.421 28.1336   2
   5  -3   5 143.580 23.6029   2
  -6   3  -5 723.770 66.3940   2
  -6   3  -5 640.948 60.9353   6
  -6   3  -5 603.862 63.6066   4
   6  -3   5 655.264 64.8160   2
   6  -3   5 608.583 58.2511   6
   6  -3   5 643.492 56.1610   5
   6  -3   5 726.336 62.1676   3
  -7   3  -5 21.5101 13.1815   6
  -7   3  -5 -2.0010 10.1947   2
   7  -3   5 2.70192 11.0288   6
   7  -3   5 6.12705 7.72146   5
   7  -3   5 2.35737 7.93384   3
   7  -3   5 -5.6089 12.8779   2
   7   2  -5 456.951 44.2330   2
  -7  -2   5 358.240 47.0609   2
  -7  -2   5 480.400 47.5339   6
  -7  -2   5 444.004 46.5111   4
  -7  -2   5 438.205 44.8962   2
   6   2  -5 89.4664 16.7323   2
  -6  -2   5 101.425 18.0288   6
  -6  -2   5 111.971 19.2082   2
  -6  -2   5 67.7327 15.2671   2
  -6  -2   5 86.1656 17.2616   4
   5   2  -5 569.204 46.2774   2
   5   2  -5 586.057 45.7638   4
  -5  -2   5 512.518 47.1954   2
  -5  -2   5 511.494 47.9270   4
  -5  -2   5 539.385 47.7630   2
  -5  -2   5 524.186 47.7482   6
  -5  -2   5 527.794 48.3443   3
  -5  -2   5 482.138 44.6056   6
   4   2  -5 983.971 77.4988   4
   4   2  -5 961.959 78.6423   2
  -4  -2   5 922.979 78.3260   2
  -4  -2   5 1063.23 79.8079   4
  -4  -2   5 1067.91 79.7544   3
  -4  -2   5 1015.49 76.6641   6
  -4  -2   5 1055.97 79.0518   2
   3   2  -5 1036.60 74.6149   4
   3   2  -5 988.491 74.6330   2
   3   2  -5 973.901 74.6012   2
  -3  -2   5 973.413 74.4940   6
  -3  -2   5 968.506 72.6552   5
  -3  -2   5 1039.75 72.7952   6
  -3  -2   5 957.008 76.7733   3
  -3  -2   5 1031.99 74.9805   2
  -3  -2   5 992.139 75.9838   4
  -3  -2   5 993.243 72.2428   5
  -3  -2   5 947.813 75.4748   2
   2   2  -5 310.624 23.7752   2
   2   2  -5 320.337 25.5747   4
   2   2  -5 321.137 24.3166   2
  -2  -2   5 285.349 25.8030   4
  -2  -2   5 318.366 25.5027   5
  -2  -2   5 316.441 24.6674   2
  -2  -2   5 316.234 24.4934   2
   0   2  -5 736.530 58.4019   3
   0   2  -5 800.674 57.7652   2
   0   2  -5 743.765 57.5890   2
   0  -2   5 798.526 58.0255   2
   0  -2   5 791.906 60.5839   5
   0  -2   5 782.820 58.8880   3
   0  -2   5 800.505 56.8897   2
  -1   2  -5 297.623 23.3447   6
  -1   2  -5 294.427 23.8245   6
  -1   2  -5 305.220 26.1252   2
  -1   2  -5 353.923 25.6769   3
  -1   2  -5 267.259 25.7042   2
   1  -2   5 307.840 26.2585   2
   1  -2   5 296.998 26.9312   5
   1  -2   5 304.581 25.2683   6
   1  -2   5 298.576 24.4369   6
   1  -2   5 320.664 27.6685   4
   1  -2   5 282.160 26.0997   2
   1  -2   5 298.483 25.7937   3
  -2   2  -5 2603.21 186.423   2
  -2   2  -5 2720.85 187.000   2
  -2   2  -5 2491.23 184.076   6
  -2   2  -5 2321.91 186.095   3
   2  -2   5 2685.86 187.750   4
   2  -2   5 2377.08 183.449   6
   2  -2   5 2554.94 185.380   5
   2  -2   5 2609.65 186.477   2
   2  -2   5 2446.25 186.452   2
   2  -2   5 2702.62 185.707   6
   2  -2   5 2322.62 186.469   3
  -3   2  -5 190.535 23.0179   2
  -3   2  -5 213.409 24.1896   4
  -3   2  -5 225.148 22.5713   6
  -3   2  -5 256.483 25.1593   2
  -3   2  -5 214.402 21.9257   3
  -3   2  -5 221.338 20.7654   6
   3  -2   5 202.764 21.0526   5
   3  -2   5 236.904 24.1392   2
   3  -2   5 203.272 24.3702   2
   3  -2   5 209.394 21.3509   6
   3  -2   5 193.403 23.0880   6
   3  -2   5 216.552 24.7082   4
   3  -2   5 197.311 21.8122   3
  -4   2  -5 121.864 17.8698   4
  -4   2  -5 108.251 18.0068   2
  -4   2  -5 120.267 16.2672   6
  -4   2  -5 137.051 18.5598   2
   4  -2   5 84.8534 18.8079   4
   4  -2   5 117.537 18.1874   2
   4  -2   5 105.679 16.8694   2
   4  -2   5 115.018 15.6276   3
   4  -2   5 122.198 15.7838   6
   4  -2   5 109.787 14.6960   5
  -5   2  -5 884.870 71.1000   4
  -5   2  -5 706.952 69.1240   2
  -5   2  -5 773.766 67.0411   6
  -5   2  -5 805.279 71.0532   2
   5  -2   5 756.442 64.6137   6
   5  -2   5 728.844 66.4514   3
   5  -2   5 753.411 68.6924   2
   5  -2   5 762.447 70.3403   2
   5  -2   5 785.167 62.5754   5
  -6   2  -5 69.8323 18.9271   2
  -6   2  -5 42.3570 15.0331   6
   6  -2   5 53.5932 15.3923   2
   6  -2   5 52.9626 13.6239   6
   6  -2   5 45.9807 11.1192   5
   6  -2   5 54.3663 13.4611   3
  -7   2  -5 384.362 43.3712   6
  -7   2  -5 338.216 46.1924   2
   7  -2   5 363.407 44.3669   2
   7  -2   5 375.056 34.8108   5
   7  -2   5 371.739 38.9077   6
   7  -2   5 375.303 41.6084   3
   7   1  -5 27.6421 13.7120   2
  -7  -1   5 32.1269 14.7116   6
  -7  -1   5 19.2298 9.18834   2
  -7  -1   5 10.5384 11.3666   4
   6   1  -5 125.051 19.0133   2
   6   1  -5 87.0675 17.2214   4
  -6  -1   5 106.379 20.0094   6
  -6  -1   5 109.268 19.9044   2
  -6  -1   5 73.7619 17.9000   4
  -6  -1   5 107.029 17.8743   2
   5   1  -5 6520.37 478.022   2
   5   1  -5 6500.74 477.625   4
  -5  -1   5 6684.87 475.988   6
  -5  -1   5 6109.87 476.594   3
  -5  -1   5 6723.07 477.035   2
  -5  -1   5 6320.40 480.480   4
  -5  -1   5 6848.89 474.875   6
  -5  -1   5 6986.63 475.656   2
   4   1  -5 101.299 14.2570   2
   4   1  -5 124.656 14.8649   2
   4   1  -5 108.956 14.1427   4
  -4  -1   5 117.998 16.1315   4
  -4  -1   5 130.602 15.0770   3
  -4  -1   5 107.264 14.9681   2
  -4  -1   5 118.771 15.0583   6
  -4  -1   5 108.839 13.2001   6
  -4  -1   5 146.823 15.9353   2
   3   1  -5 559.118 43.4174   2
   3   1  -5 516.808 43.2949   4
  -3  -1   5 510.913 43.1509   2
  -3  -1   5 525.868 42.8129   3
  -3  -1   5 558.352 45.1771   4
  -3  -1   5 571.201 41.4189   6
  -3  -1   5 528.467 42.3929   6
  -3  -1   5 517.179 43.4065   2
   2   1  -5 61.3771 7.02424   2
   2   1  -5 63.2434 6.83482   2
   2   1  -5 56.1489 7.80817   4
  -2  -1   5 66.2459 8.70493   4
  -2  -1   5 56.6524 6.06220   5
  -2  -1   5 61.1785 5.39684   6
  -2  -1   5 64.0666 5.54651   6
  -2  -1   5 70.9846 7.36813   2
  -2  -1   5 57.0260 7.16190   2
   1   1  -5 125.583 10.0729   2
   1   1  -5 121.753 12.1525   4
   1   1  -5 123.486 11.8001   5
  -1  -1   5 126.918 9.97287   2
  -1  -1   5 134.856 12.3956   4
  -1  -1   5 122.286 10.7075   3
  -1  -1   5 124.125 10.1753   2
  -1  -1   5 143.111 11.9792   5
   0   1  -5 215.145 18.2322   5
   0   1  -5 215.951 16.7709   2
   0   1  -5 199.241 16.4749   3
   0  -1   5 216.281 16.7301   3
   0  -1   5 219.697 16.8965   2
   0  -1   5 168.562 17.9977   5
   0  -1   5 187.261 15.3057   6
   0  -1   5 208.409 15.2154   6
   0  -1   5 214.185 16.6075   2
  -1   1  -5 381.113 30.5292   3
  -1   1  -5 407.941 30.5760   2
  -1   1  -5 352.497 29.4027   6
  -1   1  -5 388.598 31.5791   2
  -1   1  -5 370.896 29.6425   6
  -1   1  -5 410.905 30.8656   5
   1  -1   5 391.015 30.4192   2
   1  -1   5 348.859 30.2989   3
   1  -1   5 356.359 31.4079   2
   1  -1   5 370.928 30.4085   6
   1  -1   5 375.731 29.9205   6
   1  -1   5 370.558 31.3504   5
  -2   1  -5 20.8837 5.65191   5
  -2   1  -5 22.6483 6.21344   6
  -2   1  -5 17.4527 5.35223   2
  -2   1  -5 23.8228 5.78932   6
  -2   1  -5 24.5914 5.56713   3
   2  -1   5 18.4354 4.85205   3
   2  -1   5 18.3520 4.58268   6
   2  -1   5 17.1922 5.68969   4
   2  -1   5 22.9583 6.33426   2
   2  -1   5 27.5037 5.97771   5
   2  -1   5 20.5459 5.61901   6
   2  -1   5 19.5619 6.04449   2
  -3   1  -5 73.2416 11.1539   6
  -3   1  -5 48.0282 9.30977   5
  -3   1  -5 54.4012 10.3218   3
  -3   1  -5 85.5659 12.3377   2
  -3   1  -5 56.7337 10.0687   6
  -3   1  -5 59.2632 10.6308   2
   3  -1   5 51.3952 9.18264   3
   3  -1   5 68.3045 12.3065   6
   3  -1   5 64.0308 9.40689   5
   3  -1   5 55.9155 11.4988   4
   3  -1   5 64.2611 9.67798   6
   3  -1   5 44.1479 10.4484   2
  -4   1  -5 1251.37 89.5988   6
  -4   1  -5 1133.81 91.0399   2
  -4   1  -5 1173.05 91.3291   3
  -4   1  -5 1098.39 91.5835   2
   4  -1   5 1240.78 89.4019   3
   4  -1   5 1039.81 90.5693   2
   4  -1   5 977.923 88.9122   6
   4  -1   5 1141.76 87.9473   5
   4  -1   5 1152.93 91.0089   4
   4  -1   5 955.755 90.8412   2
  -5   1  -5 13.3227 10.6188   2
  -5   1  -5 -6.7995 6.23317   6
  -5   1  -5 7.78502 7.21279   2
   5  -1   5 -0.5682 4.08270   5
   5  -1   5 -3.3656 3.51000   3
   5  -1   5 2.13483 5.09575   6
   5  -1   5 -5.7926 10.3068   4
   5  -1   5 -9.8415 7.01569   2
   5  -1   5 -4.9028 4.87177   2
  -6   1  -5 408.401 47.3799   2
  -6   1  -5 406.934 46.5327   6
  -6   1  -5 361.523 49.5570   2
   6  -1   5 527.655 49.7385   2
   6  -1   5 546.288 48.1127   3
   6  -1   5 480.036 39.7604   5
  -7   1  -5 78.6408 20.3362   6
  -7   1  -5 106.709 24.8371   2
   7  -1   5 114.754 20.2808   6
   7  -1   5 83.4591 21.1641   3
   7  -1   5 85.8642 15.4560   5
   7   0  -5 224.112 33.3013   2
  -7   0   5 218.503 32.7166   6
  -7   0   5 296.494 34.5969   2
  -7   0   5 230.015 32.1328   4
  -7   0   5 214.523 34.1961   2
   6   0  -5 845.219 74.5278   2
  -6   0   5 974.245 75.8558   2
  -6   0   5 815.890 76.6618   4
  -6   0   5 809.019 74.8047   2
  -6   0   5 837.880 71.5352   3
   5   0  -5 148.778 12.6403   6
   5   0  -5 153.435 20.1106   4
   5   0  -5 155.877 20.6362   2
   5   0  -5 156.770 12.8585   6
  -5   0   5 147.842 19.9125   2
  -5   0   5 150.367 18.9018   3
  -5   0   5 161.983 21.0343   6
  -5   0   5 144.304 20.9060   6
  -5   0   5 172.119 23.5450   4
  -5   0   5 189.317 22.1596   2
   4   0  -5 11.4090 5.34984   2
   4   0  -5 0.46799 5.34051   4
   4   0  -5 3.28301 1.83041   6
   4   0  -5 1.11233 1.81640   6
   4   0  -5 2.45894 4.03978   2
  -4   0   5 -6.4343 3.81751   2
  -4   0   5 3.18824 4.09392   6
  -4   0   5 -0.0734 4.45266   2
  -4   0   5 3.06092 3.67466   3
  -4   0   5 7.22477 5.11855   4
  -4   0   5 4.32044 4.99346   6
   3   0  -5 164.660 13.2138   6
   3   0  -5 180.844 17.7178   2
   3   0  -5 170.613 13.2848   6
   3   0  -5 171.121 17.8689   2
   3   0  -5 177.977 13.3160   5
   3   0  -5 153.364 17.9125   4
  -3   0   5 193.393 17.6897   6
  -3   0   5 191.757 18.2871   2
  -3   0   5 160.256 16.0898   6
  -3   0   5 162.480 15.8172   3
  -3   0   5 171.501 21.6079   4
  -3   0   5 153.840 18.0718   2
   2   0  -5 1040.57 80.3845   2
   2   0  -5 1145.10 77.3418   5
   2   0  -5 1106.56 80.2105   4
   2   0  -5 1122.23 79.7252   2
  -2   0   5 1000.28 80.3970   2
  -2   0   5 1022.97 80.6204   4
  -2   0   5 1078.95 77.4841   5
  -2   0   5 1001.07 78.8166   6
  -2   0   5 1105.88 77.0979   3
  -2   0   5 981.710 79.7827   2
  -2   0   5 1053.54 77.5876   6
   1   0  -5 3361.99 239.818   5
   1   0  -5 3394.21 239.700   2
   1   0  -5 3466.44 240.943   4
  -1   0   5 3125.73 239.175   2
  -1   0   5 3364.42 239.854   5
  -1   0  -5 2480.38 189.148   6
  -1   0  -5 2573.06 189.236   6
  -1   0  -5 2843.27 181.680   2
  -1   0  -5 2536.98 190.346   5
  -1   0  -5 2641.06 189.750   3
   1   0   5 2436.63 189.582   6
   1   0   5 2753.11 181.706   2
   1   0   5 2379.65 189.502   3
   1   0   5 2843.78 181.137   5
   1   0   5 2337.68 189.144   6
  -2   0  -5 15.0513 4.35234   6
  -2   0  -5 14.4277 4.46188   5
  -2   0  -5 11.9026 5.37673   2
  -2   0  -5 15.0274 4.71560   3
  -2   0  -5 28.9937 6.01503   6
  -2   0  -5 20.5445 6.22715   2
   2   0   5 19.8072 5.22176   6
   2   0   5 22.9822 6.74569   2
   2   0   5 13.1497 4.17143   5
   2   0   5 19.7097 5.33764   4
   2   0   5 21.1534 6.00694   2
   2   0   5 23.5782 6.10317   6
   2   0   5 14.7074 4.72303   3
  -3   0  -5 153.830 18.8705   2
  -3   0  -5 161.926 16.3901   5
  -3   0  -5 143.165 16.7021   3
  -3   0  -5 112.275 16.8614   2
  -3   0  -5 144.968 16.9209   6
  -3   0  -5 142.883 16.6420   6
   3   0   5 152.785 16.0613   6
   3   0   5 166.207 18.8055   4
   3   0   5 160.255 18.2518   6
   3   0   5 144.979 17.1286   3
   3   0   5 172.984 18.7499   2
   3   0   5 151.117 15.9490   5
   3   0   5 149.042 19.4656   2
  -4   0  -5 27.4310 10.0243   6
  -4   0  -5 42.3626 11.7956   2
  -4   0  -5 51.7208 9.78302   5
  -4   0  -5 73.9476 14.3749   2
  -4   0  -5 63.2934 14.2238   3
   4   0   5 47.9352 9.67174   6
   4   0   5 62.8346 10.9125   3
   4   0   5 47.6384 8.84734   5
   4   0   5 56.4660 13.1971   4
   4   0   5 54.7834 12.8687   2
   4   0   5 44.7370 11.2661   6
   4   0   5 47.6009 12.0296   2
  -5   0  -5 448.761 44.2732   2
  -5   0  -5 454.082 38.0530   5
  -5   0  -5 336.626 42.8351   2
  -5   0  -5 474.787 42.7750   6
   5   0   5 399.896 42.9953   2
   5   0   5 375.455 42.1478   6
   5   0   5 439.934 38.7670   6
   5   0   5 422.873 37.3448   5
   5   0   5 479.502 42.9157   3
  -6   0  -5 -7.3491 14.0364   2
  -6   0  -5 22.3294 11.6112   2
  -6   0  -5 9.80791 9.47884   6
   6   0   5 12.1431 10.5332   2
   6   0   5 1.46437 6.16284   5
   6   0   5 3.04411 8.06223   3
   6   0   5 13.2407 7.87079   6
  -7   0  -5 -11.349 11.4997   2
  -7   0  -5 -4.3354 11.6032   6
   7   0   5 5.61003 8.65296   6
   7   0   5 15.5834 7.95053   5
   7   0   5 -2.1776 13.8549   2
   7  -1  -5 5.55014 5.02369   6
   7  -1  -5 9.31497 14.2129   2
  -7   1   5 11.9531 10.3386   4
  -7   1   5 -15.691 9.66548   2
  -7   1   5 -6.8032 11.2076   2
  -7   1   5 8.86163 12.6023   6
   6  -1  -5 25.8840 7.19183   6
   6  -1  -5 35.8529 8.56673   6
   6  -1  -5 11.1761 8.69616   2
  -6   1   5 29.8738 12.6083   2
  -6   1   5 30.1938 13.4203   4
  -6   1   5 17.1839 11.5704   6
  -6   1   5 28.3296 11.5447   2
  -6   1   5 34.7404 11.5421   3
   5  -1  -5 1798.63 124.245   6
   5  -1  -5 1728.58 123.375   6
   5  -1  -5 1496.03 130.342   4
   5  -1  -5 1529.90 130.734   2
   5  -1  -5 1781.82 127.030   3
  -5   1   5 1601.67 132.306   2
  -5   1   5 1672.07 127.996   6
  -5   1   5 1939.18 126.971   3
  -5   1   5 1550.60 133.305   4
  -5   1   5 1586.00 135.444   2
   4  -1  -5 0.12414 3.51351   2
   4  -1  -5 1.46653 2.88569   3
   4  -1  -5 1.60922 1.88506   5
   4  -1  -5 5.05830 5.04136   2
   4  -1  -5 -5.4663 3.02599   6
   4  -1  -5 -14.030 5.03959   4
   4  -1  -5 2.88601 3.02944   6
  -4   1   5 3.25852 4.88029   2
  -4   1   5 2.89365 4.04777   3
  -4   1   5 7.24248 5.81687   6
  -4   1   5 1.58899 5.03183   2
  -4   1   5 -0.1571 3.95702   4
   3  -1  -5 47.8210 6.46127   5
   3  -1  -5 37.8194 9.07593   4
   3  -1  -5 51.9016 7.00207   6
   3  -1  -5 54.8287 10.0132   2
   3  -1  -5 57.7453 9.64974   2
   3  -1  -5 47.0011 7.07521   6
   3  -1  -5 54.5108 7.08204   3
  -3   1   5 50.2327 11.0920   4
  -3   1   5 48.6067 6.70879   3
  -3   1   5 40.8566 7.87479   6
  -3   1   5 61.3740 10.5350   2
  -3   1   5 64.5462 10.0303   2
   2  -1  -5 3864.36 263.442   2
   2  -1  -5 3640.54 263.851   4
   2  -1  -5 3516.50 266.201   2
   2  -1  -5 3608.25 261.622   6
   2  -1  -5 4067.45 262.044   5
   2  -1  -5 3641.95 261.022   6
   2  -1  -5 3742.78 259.873   3
  -2   1   5 3609.66 260.239   3
  -2   1   5 3459.25 264.956   6
  -2   1   5 3616.06 263.753   2
  -2   1   5 3532.96 263.943   6
  -2   1   5 3573.80 264.605   5
  -2   1   5 3605.44 266.409   2
   1  -1  -5 543.426 46.4813   2
   1  -1  -5 540.423 46.1816   5
   1  -1  -5 548.615 46.6882   4
   1  -1  -5 586.870 43.8809   6
   1  -1  -5 596.587 42.0349   3
   1  -1  -5 544.329 46.0833   2
   1  -1  -5 612.003 43.8479   6
  -1   1   5 602.668 45.5520   5
  -1   1   5 640.032 46.2920   4
  -1   1   5 552.155 44.5600   6
  -1   1   5 559.276 45.0702   6
  -1   1   5 649.553 45.8312   2
  -1   1   5 634.213 45.1285   2
   0  -1  -5 1805.68 128.785   2
   0  -1  -5 1744.83 127.279   6
   0  -1  -5 1622.66 130.401   4
   0  -1  -5 1591.51 136.240   5
   0  -1  -5 1859.29 127.899   6
   0   1   5 1870.32 129.121   2
   0   1   5 1985.94 127.878   6
   0   1   5 1936.09 128.796   4
   0   1   5 1631.17 136.751   5
   0   1   5 1740.88 128.729   2
  -1  -1  -5 63.8821 8.74064   2
  -1  -1  -5 37.1533 6.63581   5
  -1  -1  -5 49.3339 6.79765   3
  -1  -1  -5 45.8474 6.87031   6
  -1  -1  -5 57.6814 8.38258   2
  -1  -1  -5 43.8426 6.91788   6
   1   1   5 34.0959 6.38061   5
   1   1   5 56.8850 7.42409   6
   1   1   5 56.2210 7.37755   6
   1   1   5 32.7434 7.14617   2
   1   1   5 53.4793 8.02086   2
  -2  -1  -5 271.226 26.6888   2
  -2  -1  -5 269.391 26.4913   5
  -2  -1  -5 256.596 26.4199   6
  -2  -1  -5 328.095 26.5761   3
  -2  -1  -5 319.909 27.4915   2
  -2  -1  -5 263.014 24.4492   6
   2   1   5 280.771 26.8929   2
   2   1   5 263.247 25.5440   6
   2   1   5 274.582 24.5247   6
   2   1   5 265.582 25.8430   2
   2   1   5 285.870 25.3989   5
  -3  -1  -5 70.7387 10.9583   6
  -3  -1  -5 70.1708 11.8956   2
  -3  -1  -5 92.7440 11.9671   6
  -3  -1  -5 72.0093 10.2336   5
  -3  -1  -5 56.6770 12.4465   2
  -3  -1  -5 73.5096 12.0312   3
   3   1   5 79.1902 14.6153   2
   3   1   5 50.5821 10.7514   4
   3   1   5 84.7362 10.5036   5
   3   1   5 75.8935 12.8993   6
   3   1   5 62.5175 10.6024   6
   3   1   5 89.3929 12.3749   2
  -4  -1  -5 -0.2307 5.93408   6
  -4  -1  -5 9.54376 8.41320   2
  -4  -1  -5 -0.5794 3.46857   2
  -4  -1  -5 3.80002 4.42410   3
  -4  -1  -5 7.79441 5.04688   5
  -4  -1  -5 4.70610 4.32183   6
   4   1   5 5.90095 5.06739   6
   4   1   5 10.0431 4.88000   5
   4   1   5 -4.0076 7.94802   2
   4   1   5 -0.6149 5.09162   6
   4   1   5 5.83037 5.08972   2
   4   1   5 1.70599 6.28634   4
  -5  -1  -5 173.176 28.2756   2
  -5  -1  -5 175.511 24.2431   2
  -5  -1  -5 203.334 21.2591   5
   5   1   5 214.121 27.2494   6
   5   1   5 159.699 24.4097   4
   5   1   5 204.622 25.1979   2
   5   1   5 185.893 21.4162   6
   5   1   5 187.984 20.7925   5
  -6  -1  -5 -10.447 13.7044   2
  -6  -1  -5 -0.7791 9.75657   2
  -6  -1  -5 -7.7037 8.41703   6
  -6  -1  -5 1.35846 6.03848   5
   6   1   5 9.59687 7.23231   6
   6   1   5 9.66937 12.2008   4
   6   1   5 -15.784 8.60960   2
   6   1   5 2.93969 5.53258   5
   7   1   5 82.0849 21.4690   2
   7   1   5 72.2061 13.9496   5
   7  -2  -5 17.0094 7.95281   6
   7  -2  -5 -8.8436 8.51458   3
   7  -2  -5 7.59998 12.1184   2
  -7   2   5 10.4289 11.4201   6
  -7   2   5 15.4197 15.7370   4
  -7   2   5 -1.5323 11.8796   2
   6  -2  -5 672.967 65.5471   2
   6  -2  -5 665.268 51.6363   5
   6  -2  -5 747.748 55.5085   6
   6  -2  -5 655.387 59.0115   3
   6  -2  -5 687.698 50.3339   5
  -6   2   5 618.843 57.9915   3
  -6   2   5 721.606 67.1563   4
  -6   2   5 703.665 64.1448   2
  -6   2   5 655.413 64.7584   6
  -6   2   5 700.321 65.5780   2
   5  -2  -5 198.088 24.2085   6
   5  -2  -5 250.762 21.6462   5
   5  -2  -5 249.157 24.4442   3
   5  -2  -5 270.878 30.0615   2
   5  -2  -5 245.947 23.3128   6
  -5   2   5 243.379 31.1689   4
  -5   2   5 236.031 27.8375   2
  -5   2   5 227.854 23.7910   3
  -5   2   5 201.819 26.3098   6
  -5   2   5 205.694 28.8916   2
   4  -2  -5 16.8251 7.42791   4
   4  -2  -5 29.1505 6.26599   5
   4  -2  -5 27.4953 8.99040   2
   4  -2  -5 5.87302 5.88060   6
   4  -2  -5 27.4978 6.82755   6
   4  -2  -5 29.0308 9.64225   2
   4  -2  -5 17.6046 5.39181   3
  -4   2   5 27.7000 9.82362   4
  -4   2   5 27.8798 9.07734   2
  -4   2   5 23.0318 5.62463   3
  -4   2   5 36.7602 9.34473   6
  -4   2   5 30.0745 10.0922   2
  -4   2   5 18.1405 7.00209   6
   3  -2  -5 1700.80 125.852   2
   3  -2  -5 1529.55 125.443   4
   3  -2  -5 1622.65 122.786   6
   3  -2  -5 1680.87 123.116   5
   3  -2  -5 1548.02 122.568   6
   3  -2  -5 1520.54 121.032   3
   3  -2  -5 1800.50 127.573   2
  -3   2   5 1512.24 122.391   6
  -3   2   5 1910.30 126.785   2
  -3   2   5 1751.04 126.073   6
  -3   2   5 1638.92 127.793   4
  -3   2   5 1712.55 127.374   2
  -3   2   5 1627.81 120.877   3
   2  -2  -5 130.125 14.4076   6
   2  -2  -5 173.927 15.6096   6
   2  -2  -5 144.910 16.9957   5
   2  -2  -5 178.179 16.9032   2
   2  -2  -5 142.541 16.4195   4
   2  -2  -5 140.306 12.9806   3
   2  -2  -5 151.280 16.8909   2
  -2   2   5 137.260 14.1653   6
  -2   2   5 123.195 16.8481   4
  -2   2   5 162.394 16.5875   5
  -2   2   5 134.339 12.6277   3
  -2   2   5 123.634 15.1189   2
   1  -2  -5 1217.41 90.2687   3
   1  -2  -5 1304.54 90.0967   6
   1  -2  -5 1202.61 93.1305   2
   1  -2  -5 1194.63 95.7108   5
   1  -2  -5 1172.32 93.5933   2
   1  -2  -5 1068.38 91.2080   6
  -1   2   5 1275.84 91.8052   4
  -1   2   5 1160.80 94.0236   5
  -1   2   5 1264.30 89.1031   6
  -1   2   5 1279.20 91.7837   2
  -1   2   5 1267.47 90.7947   2
  -1   2   5 1244.65 92.2756   6
   0  -2  -5 645.536 52.2581   5
   0  -2  -5 643.405 51.6855   2
   0  -2  -5 580.026 49.9221   4
   0  -2  -5 643.134 49.9417   6
   0  -2  -5 672.928 49.8479   2
   0  -2  -5 604.195 50.4387   6
   0   2   5 716.776 50.2125   2
   0   2   5 651.408 50.0882   6
   0   2   5 645.280 52.8596   5
   0   2   5 659.832 49.7339   2
   0   2   5 567.705 49.7439   6
   0   2   5 660.113 49.7700   4
  -1  -2  -5 74.0150 9.99481   6
  -1  -2  -5 64.3601 9.35650   6
  -1  -2  -5 84.0792 11.1099   2
  -1  -2  -5 90.2628 11.3270   5
  -1  -2  -5 89.4437 11.4361   2
   1   2   5 79.9513 10.3803   6
   1   2   5 86.8496 10.8769   2
   1   2   5 76.7810 10.1496   6
   1   2   5 85.3835 9.26548   4
   1   2   5 77.2652 11.3386   2
   1   2   5 96.0410 12.3278   5
  -2  -2  -5 171.019 18.2576   5
  -2  -2  -5 198.556 19.8952   2
  -2  -2  -5 191.452 17.8586   6
  -2  -2  -5 170.282 17.9630   6
  -2  -2  -5 128.798 19.3395   2
  -2  -2  -5 215.211 19.5058   3
   2   2   5 184.727 19.2530   2
   2   2   5 120.459 18.0381   2
   2   2   5 170.888 20.5713   5
   2   2   5 172.520 18.5161   6
   2   2   5 153.631 17.0095   6
  -3  -2  -5 767.677 60.2944   6
  -3  -2  -5 669.713 58.9497   5
  -3  -2  -5 652.969 61.5385   2
  -3  -2  -5 647.667 60.6501   3
  -3  -2  -5 718.679 59.6687   6
  -3  -2  -5 788.674 62.2434   2
   3   2   5 805.722 61.0949   6
   3   2   5 842.131 63.6201   2
   3   2   5 794.865 60.6963   5
   3   2   5 807.578 59.3105   4
   3   2   5 758.202 61.3609   2
   3   2   5 654.163 58.5030   6
  -4  -2  -5 -6.1596 6.10472   6
  -4  -2  -5 3.52687 4.19906   2
  -4  -2  -5 0.92537 6.00484   2
   4   2   5 -1.5423 4.23616   6
   4   2   5 -8.8277 5.08156   4
   4   2   5 -3.8241 5.53690   2
   4   2   5 2.02862 4.53304   2
   4   2   5 4.99460 8.31357   6
   4   2   5 3.09113 4.86478   5
  -5  -2  -5 280.382 35.0704   2
  -5  -2  -5 278.407 31.1005   6
  -5  -2  -5 266.269 27.3253   5
  -5  -2  -5 243.816 31.2197   2
   5   2   5 202.980 30.7303   6
   5   2   5 279.610 29.5719   4
   5   2   5 283.540 31.9076   2
   5   2   5 279.543 28.2850   5
   5   2   5 281.330 27.2115   6
  -6  -2  -5 51.8091 18.3354   2
  -6  -2  -5 35.7414 10.3010   5
  -6  -2  -5 48.2307 15.4606   6
  -6  -2  -5 41.4481 14.0755   2
   6   2   5 43.3452 15.6914   2
   6   2   5 14.8942 8.37396   6
   6   2   5 36.9694 9.67212   5
  -7  -2  -5 316.982 38.8463   6
  -7  -2  -5 310.245 38.2498   2
   7   2   5 282.326 31.7966   6
   7   2   5 275.226 31.1192   5
   7   2   5 309.127 38.0846   2
   7  -3  -5 12.1603 5.90061   5
   7  -3  -5 3.06978 6.71850   5
   7  -3  -5 8.47233 16.2463   2
   7  -3  -5 -8.9441 8.82093   3
   7  -3  -5 10.6935 9.74312   6
  -7   3   5 13.1158 10.6501   2
  -7   3   5 12.2509 15.3334   6
   6  -3  -5 652.609 55.1957   6
   6  -3  -5 692.494 56.7005   3
   6  -3  -5 651.420 55.0560   5
   6  -3  -5 604.042 64.7514   2
  -6   3   5 835.129 66.0810   6
  -6   3   5 649.352 65.9096   4
  -6   3   5 642.340 56.8280   3
  -6   3   5 616.583 64.9598   2
   5  -3  -5 4.37892 5.18779   3
   5  -3  -5 4.62248 6.16593   6
   5  -3  -5 18.8759 9.18939   6
   5  -3  -5 2.47032 5.68775   5
  -5   3   5 1.03214 6.21935   4
  -5   3   5 -1.5947 5.24593   3
  -5   3   5 4.92978 7.21656   2
   4  -3  -5 -3.1364 5.98774   6
   4  -3  -5 3.54234 5.66572   2
   4  -3  -5 -3.0944 4.12619   6
   4  -3  -5 2.14149 5.11532   5
   4  -3  -5 -6.0927 7.03616   4
   4  -3  -5 7.24812 3.46522   3
   4  -3  -5 4.41987 7.33163   2
  -4   3   5 -1.7502 5.46707   6
  -4   3   5 2.58526 4.46618   2
  -4   3   5 -0.3251 4.79624   6
  -4   3   5 10.9880 4.80710   3
  -4   3   5 -0.5655 6.41527   2
  -4   3   5 1.62345 5.70669   4
   3  -3  -5 58.4837 10.4154   6
   3  -3  -5 40.2241 7.13518   3
   3  -3  -5 40.5943 11.2823   2
   3  -3  -5 58.0412 11.8786   4
   3  -3  -5 47.6846 9.43795   5
   3  -3  -5 38.9397 10.6253   2
   3  -3  -5 47.4736 8.33973   6
  -3   3   5 46.9627 9.17185   6
  -3   3   5 28.4336 9.33954   2
  -3   3   5 26.7940 8.08803   2
  -3   3   5 27.2989 10.0757   4
  -3   3   5 47.9247 7.12630   3
  -3   3   5 35.3735 10.0048   6
   2  -3  -5 639.809 52.3070   6
   2  -3  -5 636.141 55.2469   2
   2  -3  -5 627.711 54.0786   5
   2  -3  -5 676.744 54.4849   2
   2  -3  -5 583.087 54.1326   4
   2  -3  -5 655.405 52.9138   6
   2  -3  -5 617.053 50.5989   3
  -2   3   5 729.068 55.2922   6
  -2   3   5 694.733 55.8018   5
  -2   3   5 680.227 55.9780   2
  -2   3   5 742.361 54.9692   2
  -2   3   5 614.569 55.3806   4
  -2   3   5 629.491 51.5103   6
  -2   3   5 692.781 50.7303   3
   1  -3  -5 4317.34 301.259   6
   1  -3  -5 4573.03 303.918   5
   1  -3  -5 3980.73 305.529   2
   1  -3  -5 3869.52 304.568   4
   1  -3  -5 3831.24 306.169   2
   1  -3  -5 4583.70 300.648   6
   1  -3  -5 4275.39 299.220   3
  -1   3   5 3901.65 307.379   5
  -1   3   5 4473.09 300.142   6
  -1   3   5 4169.77 306.544   4
  -1   3   5 4480.03 302.856   6
  -1   3   5 3728.70 306.117   2
  -1   3   5 4230.37 302.908   2
   0  -3  -5 313.210 24.9352   6
   0  -3  -5 254.529 23.3183   6
   0  -3  -5 290.654 27.9604   2
   0  -3  -5 247.953 25.5458   5
   0  -3  -5 231.898 23.0519   4
   0  -3  -5 279.511 25.3272   2
   0   3   5 237.422 25.9756   5
   0   3   5 245.615 23.3286   6
   0   3   5 245.428 24.6628   2
   0   3   5 296.528 25.3379   6
   0   3   5 255.792 25.3935   2
   0   3   5 283.143 24.3437   4
  -1  -3  -5 11.1566 4.54930   2
  -1  -3  -5 8.38920 5.00730   5
  -1  -3  -5 11.0600 4.36425   6
  -1  -3  -5 9.39040 5.32792   2
  -1  -3  -5 10.8310 4.67233   6
   1   3   5 18.1857 5.47920   6
   1   3   5 18.3449 5.98284   2
   1   3   5 17.1094 5.78955   6
   1   3   5 24.4018 7.28782   5
   1   3   5 19.4289 4.60122   4
   1   3   5 8.88158 5.11994   2
  -2  -3  -5 2014.34 132.102   5
  -2  -3  -5 1731.74 131.844   2
  -2  -3  -5 1518.85 131.513   3
  -2  -3  -5 1833.80 130.128   6
  -2  -3  -5 1592.80 131.879   2
  -2  -3  -5 1945.86 130.299   6
   2   3   5 1719.30 129.991   6
   2   3   5 1716.17 129.275   6
   2   3   5 1878.33 133.134   2
   2   3   5 1507.39 132.391   5
   2   3   5 1780.05 131.288   2
   2   3   5 1618.96 127.267   4
  -3  -3  -5 76.3181 15.9235   3
  -3  -3  -5 132.375 15.9324   5
  -3  -3  -5 109.898 16.1207   2
  -3  -3  -5 84.0376 15.4022   2
  -3  -3  -5 99.4734 14.7385   6
  -3  -3  -5 156.001 16.6553   6
   3   3   5 123.283 17.5693   2
   3   3   5 137.167 15.5152   6
   3   3   5 119.469 13.4197   4
   3   3   5 124.497 17.3295   6
   3   3   5 123.884 12.2172   4
   3   3   5 104.959 16.5216   5
  -4  -3  -5 362.688 37.6920   5
  -4  -3  -5 439.557 40.4195   6
  -4  -3  -5 473.559 44.2455   2
  -4  -3  -5 441.521 41.9600   2
   4   3   5 395.243 37.2598   6
   4   3   5 445.332 41.2900   2
   4   3   5 422.016 40.1543   5
  -5  -3  -5 113.717 16.8563   6
  -5  -3  -5 88.4646 18.2164   2
  -5  -3  -5 73.6740 14.9280   5
  -5  -3  -5 115.593 20.2713   2
   5   3   5 76.7473 16.7212   2
   5   3   5 139.343 22.6109   6
   5   3   5 87.8836 14.5237   6
   5   3   5 84.9044 16.1913   5
   5   3   5 84.5477 14.8710   4
  -6  -3  -5 -0.0159 10.1743   2
  -6  -3  -5 -5.3998 12.4486   2
  -6  -3  -5 11.5881 11.1515   6
   6   3   5 6.16010 13.4251   2
   6   3   5 -8.7539 8.49453   6
   6   3   5 4.51104 8.71603   5
   6   3   5 1.45109 11.0481   4
   7  -4  -5 137.427 22.0356   3
   7  -4  -5 76.9322 17.5791   6
   7  -4  -5 113.874 18.4704   5
  -7   4   5 112.436 27.5056   6
  -7   4   5 139.633 27.8653   2
   6  -4  -5 76.2818 15.1856   5
   6  -4  -5 89.8707 15.7740   3
   6  -4  -5 49.5742 16.9792   6
   6  -4  -5 67.6787 18.9012   2
  -6   4   5 80.3557 20.8178   2
  -6   4   5 69.3931 21.2943   6
  -6   4   5 88.6883 23.4795   4
   5  -4  -5 7.93219 5.82722   6
   5  -4  -5 17.9572 9.57285   5
   5  -4  -5 1.51544 6.29258   3
   5  -4  -5 11.6681 12.2856   2
  -5   4   5 15.8364 11.9843   2
  -5   4   5 10.4411 10.1928   6
  -5   4   5 -6.1726 6.35258   2
  -5   4   5 15.9570 9.95089   4
   4  -4  -5 515.176 46.2151   6
   4  -4  -5 469.243 49.8959   2
   4  -4  -5 572.502 50.7079   6
   4  -4  -5 553.153 44.6225   3
   4  -4  -5 596.812 48.1689   5
  -4   4   5 515.845 49.6763   2
  -4   4   5 411.918 50.1052   4
  -4   4   5 531.296 52.1840   2
  -4   4   5 476.323 43.3473   3
  -4   4   5 555.619 50.7819   6
   3  -4  -5 675.052 54.5378   2
   3  -4  -5 513.548 48.0245   6
   3  -4  -5 558.722 47.1327   3
   3  -4  -5 576.212 55.1169   2
   3  -4  -5 581.971 48.7868   6
   3  -4  -5 563.753 50.8674   5
   3  -4  -5 575.330 50.7179   4
  -3   4   5 570.767 51.3524   2
  -3   4   5 509.848 45.9804   3
  -3   4   5 540.629 52.6624   2
  -3   4   5 636.529 54.4308   4
  -3   4   5 587.860 46.9594   6
   2  -4  -5 14.9561 6.14878   2
   2  -4  -5 5.64688 5.23686   5
   2  -4  -5 4.38551 4.70481   6
   2  -4  -5 16.5276 6.37530   6
   2  -4  -5 13.1802 6.90993   4
   2  -4  -5 -4.7112 5.05937   2
   2  -4  -5 19.4438 5.23023   3
  -2   4   5 8.24184 6.60381   6
  -2   4   5 11.3962 5.36696   2
  -2   4   5 10.3919 5.60687   4
  -2   4   5 28.8207 9.41614   2
  -2   4   5 4.82167 5.32337   6
   1  -4  -5 206.400 17.7980   3
   1  -4  -5 147.151 17.6145   4
   1  -4  -5 160.234 16.8663   6
   1  -4  -5 194.905 20.1953   2
   1  -4  -5 183.262 19.0344   6
   1  -4  -5 156.060 19.3486   2
   1  -4  -5 165.736 20.5550   5
  -1   4   5 168.126 17.2601   6
  -1   4   5 155.900 18.8995   4
  -1   4   5 136.436 20.4515   5
  -1   4   5 123.757 17.7527   6
  -1   4   5 132.938 18.2848   2
  -1   4   5 148.462 19.6784   2
   0  -4  -5 3.50970 4.09876   2
   0  -4  -5 3.43292 4.40245   6
   0  -4  -5 9.02957 5.35793   6
   0  -4  -5 5.36442 3.43458   4
   0  -4  -5 0.61536 4.27258   2
   0  -4  -5 12.5466 6.26652   5
   0   4   5 4.82322 3.67534   4
   0   4   5 2.58977 3.34842   6
   0   4   5 5.88354 4.32342   6
   0   4   5 6.27306 5.06677   2
   0   4   5 10.8745 7.67595   5
  -1  -4  -5 1025.88 82.0968   2
  -1  -4  -5 1070.72 82.5656   5
  -1  -4  -5 1045.02 79.6580   6
   1   4   5 947.896 80.1462   6
   1   4   5 1051.72 81.2666   2
   1   4   5 977.335 84.1387   5
   1   4   5 1150.38 77.7994   4
   1   4   5 973.883 81.8983   2
   1   4   5 929.084 79.3303   6
  -2  -4  -5 1.64505 5.17488   2
  -2  -4  -5 1.44489 5.50139   6
  -2  -4  -5 -0.7266 3.74029   6
  -2  -4  -5 2.70048 3.64895   2
  -2  -4  -5 5.61838 4.67973   5
   2   4   5 8.43838 5.53783   2
   2   4   5 -0.8851 2.33098   4
   2   4   5 -0.8666 3.59559   2
   2   4   5 1.76565 4.25369   6
   2   4   5 4.63566 4.86013   5
   2   4   5 -1.3277 4.57214   6
  -3  -4  -5 316.477 28.8100   6
  -3  -4  -5 246.860 29.6195   2
  -3  -4  -5 351.175 31.3359   5
  -3  -4  -5 293.001 30.4800   2
   3   4   5 307.517 31.5889   5
   3   4   5 270.125 29.5852   6
   3   4   5 271.969 23.8100   4
   3   4   5 260.978 27.1216   6
   3   4   5 262.856 22.6060   4
   3   4   5 245.717 28.3762   2
  -4  -4  -5 65.5446 14.5557   5
  -4  -4  -5 88.4276 20.1808   2
  -4  -4  -5 91.7587 16.5276   6
  -4  -4  -5 63.5219 15.3656   2
   4   4   5 74.6394 9.73839   4
   4   4   5 70.8238 8.33479   4
   4   4   5 71.0952 13.2164   6
   4   4   5 76.6942 15.7654   2
   4   4   5 80.6794 15.0002   5
  -5  -4  -5 298.077 30.5643   6
  -5  -4  -5 243.834 35.2326   2
  -5  -4  -5 240.550 27.5748   5
  -5  -4  -5 216.634 28.2668   2
   5   4   5 203.196 26.1807   6
   5   4   5 204.552 28.4479   5
   5   4   5 214.985 19.4431   4
  -6  -4  -5 30.0793 15.3046   2
   6   4   5 22.1539 12.2108   5
   6   4   5 17.3286 9.87588   6
   6  -5  -5 37.2863 16.8125   2
   6  -5  -5 20.8597 11.6378   6
  -6   5   5 -1.3652 9.82617   2
  -6   5   5 9.61829 14.7626   4
  -6   5   5 2.96717 13.9645   6
   5  -5  -5 168.348 28.1484   2
   5  -5  -5 126.512 18.1460   3
   5  -5  -5 133.041 20.2003   6
  -5   5   5 146.387 24.0569   2
  -5   5   5 94.1173 17.3771   3
  -5   5   5 101.989 23.5913   4
  -5   5   5 102.253 21.9884   6
   4  -5  -5 254.701 26.9089   3
   4  -5  -5 234.414 33.5826   5
   4  -5  -5 283.178 33.6208   2
  -4   5   5 288.828 36.3486   2
  -4   5   5 261.016 33.0455   4
  -4   5   5 225.301 31.7329   6
  -4   5   5 244.238 33.9716   2
   3  -5  -5 1966.92 153.435   3
   3  -5  -5 2019.24 158.294   5
   3  -5  -5 2184.14 156.223   6
   3  -5  -5 2196.19 162.253   2
   3  -5  -5 2115.43 158.769   2
  -3   5   5 1852.14 156.777   2
  -3   5   5 2353.16 161.577   4
  -3   5   5 1935.29 160.489   2
  -3   5   5 1870.93 158.321   6
   2  -5  -5 166.670 24.9931   2
   2  -5  -5 228.784 23.2484   6
   2  -5  -5 226.949 24.3581   2
   2  -5  -5 170.065 20.1484   3
   2  -5  -5 191.448 25.9164   6
   2  -5  -5 146.295 25.0342   5
  -2   5   5 246.119 25.5333   2
  -2   5   5 252.226 27.1307   2
  -2   5   5 173.340 24.2401   6
  -2   5   5 193.726 20.7278   6
  -2   5   5 238.036 26.7097   4
   1  -5  -5 469.263 44.1463   6
   1  -5  -5 457.309 41.8293   3
   1  -5  -5 461.296 45.9561   5
   1  -5  -5 477.074 43.8567   2
   1  -5  -5 452.325 46.0232   2
   1  -5  -5 535.625 42.8720   4
   1  -5  -5 579.176 42.9345   6
  -1   5   5 523.936 45.1472   4
  -1   5   5 435.693 45.9040   2
  -1   5   5 543.916 45.6691   6
  -1   5   5 498.042 44.1878   2
  -1   5   5 449.525 41.8293   6
   0  -5  -5 605.656 57.8767   2
   0  -5  -5 683.610 56.4864   6
   0  -5  -5 709.116 55.0586   6
   0  -5  -5 666.812 55.3585   3
   0  -5  -5 710.975 59.5891   5
   0  -5  -5 672.111 53.4479   4
   0  -5  -5 655.142 58.0950   2
   0   5   5 688.973 57.2991   2
   0   5   5 636.533 61.2524   5
   0   5   5 685.955 57.0500   6
   0   5   5 675.277 58.5830   2
  -1  -5  -5 153.181 17.6458   2
  -1  -5  -5 90.8125 18.4219   5
  -1  -5  -5 125.107 16.1364   6
  -1  -5  -5 105.695 18.2783   2
  -1  -5  -5 74.9625 14.4962   6
   1   5   5 133.232 20.5236   5
   1   5   5 138.833 21.1307   2
   1   5   5 117.354 13.9018   4
   1   5   5 121.537 16.6148   6
   1   5   5 100.315 17.8164   6
   1   5   5 145.693 17.8244   2
  -2  -5  -5 287.745 28.8002   6
  -2  -5  -5 295.889 30.5827   2
  -2  -5  -5 305.117 32.5683   2
   2   5   5 287.545 24.3634   4
   2   5   5 293.575 34.2708   5
   2   5   5 265.516 28.7650   6
   2   5   5 292.947 30.3648   2
  -3  -5  -5 7.35556 7.89149   2
  -3  -5  -5 12.6293 6.54138   6
  -3  -5  -5 20.2360 8.72621   2
   3   5   5 2.74073 6.62944   5
   3   5   5 4.97205 5.71165   2
   3   5   5 2.21270 6.82754   6
  -4  -5  -5 38.4457 13.2348   2
  -4  -5  -5 26.2273 11.5644   2
  -4  -5  -5 33.8057 11.1148   6
   4   5   5 22.2737 10.3779   6
   4   5   5 42.3628 12.3750   2
   4   5   5 27.1852 13.5530   5
  -5  -5  -5 34.9649 11.4308   2
  -5  -5  -5 42.0652 12.9187   6
   5   5   5 58.6421 16.4692   2
   5   5   5 29.1850 9.38739   6
   5   5   5 25.4063 19.0302   6
   6  -6  -5 65.2722 16.2979   3
   6  -6  -5 53.5212 24.0298   2
   6  -6  -5 58.0914 17.0616   6
  -6   6   5 48.1277 22.3950   4
  -6   6   5 49.4315 20.4453   6
  -6   6   5 103.258 24.0934   2
   5  -6  -5 -2.6613 10.2147   6
   5  -6  -5 -17.032 13.4430   2
  -5   6   5 27.0881 13.8948   6
  -5   6   5 8.70117 13.7721   2
   4  -6  -5 533.710 54.9805   2
   4  -6  -5 500.319 45.3616   3
  -4   6   5 429.727 53.6310   2
  -4   6   5 495.810 54.0868   4
  -4   6   5 482.422 49.7327   6
   3  -6  -5 4.73955 6.65693   3
   3  -6  -5 -9.2930 7.01034   2
   3  -6  -5 3.06648 5.27701   6
  -3   6   5 1.96206 7.59244   4
  -3   6   5 -4.4294 6.15009   2
  -3   6   5 6.99831 8.27641   6
   2  -6  -5 388.716 39.1478   6
   2  -6  -5 421.098 40.8302   4
   2  -6  -5 462.661 42.2265   2
   2  -6  -5 397.284 44.6101   2
   2  -6  -5 435.236 39.2239   3
  -2   6   5 431.801 43.6827   4
  -2   6   5 398.164 41.5883   6
  -2   6   5 423.976 44.6403   2
   1  -6  -5 23.2367 11.1234   2
   1  -6  -5 18.1357 9.95510   2
   1  -6  -5 29.6608 8.38881   3
   1  -6  -5 24.8802 8.22783   4
  -1   6   5 19.8723 9.17721   4
  -1   6   5 3.67170 8.00907   2
  -1   6   5 27.1376 10.3761   6
   0  -6  -5 26.2122 9.32115   2
   0  -6  -5 46.1880 10.4772   3
   0  -6  -5 20.7351 6.75711   4
   0  -6  -5 27.7867 11.2868   2
   0   6   5 20.6946 9.56287   2
   0   6   5 10.7926 6.62650   6
   0   6   5 22.4746 8.50899   4
   0   6   5 23.0171 8.92993   6
  -1  -6  -5 252.631 26.8072   6
  -1  -6  -5 246.234 30.1902   2
  -1  -6  -5 217.318 27.6246   2
   1   6   5 241.188 24.6138   4
   1   6   5 272.550 28.0331   6
   1   6   5 304.787 29.0137   6
   1   6   5 234.478 28.5865   2
  -2  -6  -5 -6.2242 5.61861   6
  -2  -6  -5 17.7871 8.62773   2
  -2  -6  -5 6.79846 7.34264   2
   2   6   5 -0.5869 2.84763   4
   2   6   5 -0.0912 7.85348   6
   2   6   5 4.77659 9.40185   6
   2   6   5 -1.8358 7.96941   2
  -3  -6  -5 154.238 30.7779   2
  -3  -6  -5 274.400 29.2264   2
  -3  -6  -5 213.055 25.2032   6
   3   6   5 197.650 30.2138   6
   3   6   5 223.266 27.1754   2
  -4  -6  -5 114.471 20.7289   2
  -4  -6  -5 120.154 25.5066   2
  -4  -6  -5 99.6642 19.0021   6
   4   6   5 80.9036 15.3207   6
   4   6   5 77.7164 17.6584   2
   4   6   5 32.4733 16.9589   6
   5  -7  -5 123.839 25.1632   6
   5  -7  -5 180.295 25.5264   3
   5  -7  -5 150.317 31.1340   2
  -5   7   5 162.828 30.5041   2
   4  -7  -5 238.989 26.8605   3
   4  -7  -5 205.582 36.4933   2
  -4   7   5 243.466 37.0254   4
  -4   7   5 163.346 31.2205   6
  -4   7   5 205.056 37.0400   2
   3  -7  -5 1105.08 88.8614   3
   3  -7  -5 1093.65 98.4562   2
   3  -7  -5 929.904 89.8484   6
  -3   7   5 1210.77 94.9936   6
  -3   7   5 1125.88 98.5536   2
  -3   7   5 1093.79 96.6783   4
   2  -7  -5 13.6662 8.08043   6
   2  -7  -5 0.15536 7.29113   2
   2  -7  -5 -6.1299 5.49579   3
  -2   7   5 5.78397 10.8915   6
  -2   7   5 1.16106 11.3196   2
  -2   7   5 -3.1221 9.01115   4
   1  -7  -5 13.7193 10.5888   2
   1  -7  -5 49.5919 11.6632   6
   1  -7  -5 44.7615 11.1807   3
   1  -7  -5 50.2301 11.2510   4
   1  -7  -5 11.8575 9.05546   2
  -1   7   5 19.5244 11.3620   6
  -1   7   5 37.4354 12.3029   4
  -1   7   5 22.4241 10.0784   2
   0  -7  -5 454.474 42.3756   3
   0  -7  -5 446.293 38.1620   4
   0  -7  -5 434.954 42.2331   6
   0  -7  -5 440.163 46.4086   2
   0   7   5 449.247 41.4859   4
   0   7   5 475.518 46.6154   2
   0   7   5 394.027 43.8034   6
  -1  -7  -5 19.8612 10.2417   2
  -1  -7  -5 17.6133 9.90156   3
  -1  -7  -5 24.5878 9.64077   6
   1   7   5 25.7026 10.5582   6
   1   7   5 32.9331 11.9435   2
   1   7   5 18.9001 7.02257   4
  -2  -7  -5 2.77663 8.07957   6
  -2  -7  -5 4.73575 8.74354   2
   2   7   5 5.70867 7.82301   2
   2   7   5 -5.9663 11.1037   6
   2   7   5 19.6515 12.6986   6
  -3  -7  -5 182.739 26.9073   2
  -3  -7  -5 145.737 20.0020   6
  -3  -7  -5 138.568 25.9321   2
   3   7   5 97.6619 19.0800   6
   3   7   5 128.054 24.1593   2
   4  -8  -5 191.245 29.3613   3
   4  -8  -5 149.522 38.4088   2
  -4   8   5 179.478 32.9197   6
  -4   8   5 184.910 35.0870   2
  -4   8   5 158.594 32.4494   4
   3  -8  -5 144.528 26.4182   2
   3  -8  -5 114.974 20.2404   3
  -3   8   5 179.372 30.1925   4
  -3   8   5 114.076 25.7000   6
   2  -8  -5 225.160 29.1871   3
   2  -8  -5 222.632 34.3448   2
   2  -8  -5 225.355 29.5644   6
  -2   8   5 224.708 32.2949   6
  -2   8   5 208.075 28.6229   4
  -2   8   5 133.516 29.2710   2
   1  -8  -5 32.0584 13.2194   4
   1  -8  -5 58.3010 13.4612   3
   1  -8  -5 36.9234 13.8128   6
   1  -8  -5 57.0655 19.0702   2
  -1   8   5 66.0181 16.9909   6
  -1   8   5 59.5128 15.8970   4
  -1   8   5 44.7035 17.4155   2
   0  -8  -5 13.2589 8.12709   4
   0  -8  -5 11.5999 7.41216   6
   0  -8  -5 6.50983 11.3997   2
   0  -8  -5 -16.439 8.23121   3
   0   8   5 -12.200 11.9634   2
   0   8   5 9.82178 8.98478   4
   0   8   5 -0.2364 11.3782   6
  -1  -8  -5 0.64108 9.11429   2
  -1  -8  -5 -7.9569 8.55388   6
  -1  -8  -5 4.54785 13.6538   2
  -1  -8  -5 2.71541 6.63179   3
   1   8   5 0.29161 5.75393   4
   1   8   5 -16.444 14.2344   2
   1   8   5 5.83453 11.4320   6
  -2  -8  -5 7.62001 10.6988   6
  -2  -8  -5 12.5096 12.1603   2
  -2  -8  -5 -13.040 10.9168   3
   2   8   5 -5.6676 13.4058   6
   2   8   5 15.6308 11.8809   2
  -2  -9   6 16.6490 11.5161   2
  -2  -9   6 12.3491 10.0327   3
  -2  -9   6 27.6039 10.5957   6
  -1  -9   6 103.364 17.9741   6
  -1  -9   6 83.0922 18.9773   2
  -1  -9   6 106.394 24.6521   3
  -1  -9   6 105.452 19.5891   2
   0   9  -6 176.530 30.1165   2
   0  -9   6 186.551 23.2075   6
   0  -9   6 188.716 26.7596   3
   0  -9   6 188.278 23.3351   4
   0  -9   6 140.885 25.0219   2
   0  -9   6 216.834 27.9923   2
  -1   9  -6 26.0101 15.4714   2
   1  -9   6 40.8055 14.3978   4
   1  -9   6 19.0103 14.1465   2
   1  -9   6 -1.5673 10.7663   3
   1  -9   6 27.4548 10.6718   6
   1  -9   6 9.37975 13.0323   2
  -2   9  -6 43.6397 19.9786   2
   2  -9   6 24.1887 16.7834   2
   2  -9   6 25.7018 12.2613   2
   2  -9   6 21.1667 11.7125   3
   2  -9   6 19.7751 12.2972   6
  -3   9  -6 1.35509 19.0622   2
   3  -9   6 -14.399 8.57154   2
   3  -9   6 -7.9153 8.11095   3
  -3  -8   6 54.8335 12.6606   6
  -3  -8   6 52.1038 13.0026   2
  -3  -8   6 72.8654 13.1908   2
  -3  -8   6 70.9955 15.2060   3
   2   8  -6 14.3525 8.93069   2
  -2  -8   6 23.0018 9.03480   2
  -2  -8   6 16.7422 8.13955   2
  -2  -8   6 21.3657 12.4775   3
   1   8  -6 139.054 22.8804   2
  -1  -8   6 131.356 17.9834   6
  -1  -8   6 192.941 22.6782   2
  -1  -8   6 153.110 14.8707   4
  -1  -8   6 189.881 25.3188   3
   0   8  -6 116.577 20.2030   2
   0  -8   6 153.134 20.1487   4
   0  -8   6 104.645 18.5174   3
   0  -8   6 100.864 17.7086   2
   0  -8   6 118.410 18.3777   6
   0  -8   6 118.306 19.2421   2
  -1   8  -6 260.212 35.9340   2
   1  -8   6 377.233 38.0750   3
   1  -8   6 326.635 36.6876   4
   1  -8   6 360.874 35.7314   2
   1  -8   6 377.838 33.9411   6
   1  -8   6 296.396 36.8319   2
  -2   8  -6 -8.8411 10.7883   2
   2  -8   6 2.59577 7.27519   2
   2  -8   6 21.4852 9.56152   6
   2  -8   6 -0.2076 6.61646   3
   2  -8   6 -4.4506 10.2331   2
  -3   8  -6 145.027 26.5466   2
   3  -8   6 170.059 26.1911   2
   3  -8   6 160.524 25.3570   3
   3  -8   6 147.976 24.5762   2
  -4   8  -6 2.85209 10.8330   6
  -4   8  -6 35.0970 18.9375   2
   4  -8   6 18.4451 11.3886   6
   4  -8   6 7.17775 10.8216   2
   4  -8   6 16.8818 12.2483   3
   4  -8   6 41.9920 20.4951   2
  -5   8  -6 7.92932 14.7494   2
  -5   8  -6 -6.2950 14.1952   6
   5  -8   6 11.2259 14.5417   6
   5  -8   6 1.39318 14.7650   3
   5  -8   6 -2.8819 11.5379   2
   4   7  -6 46.3092 12.9461   2
  -4  -7   6 42.8283 10.0474   2
  -4  -7   6 51.2611 12.6429   2
  -4  -7   6 63.2201 14.7049   3
   3   7  -6 110.294 17.3757   2
  -3  -7   6 149.992 18.4665   2
  -3  -7   6 140.925 17.4261   2
  -3  -7   6 142.058 20.4847   3
  -3  -7   6 124.991 17.1575   6
  -3  -7   6 95.5178 18.6764   6
   2   7  -6 16.5935 9.04473   2
  -2  -7   6 35.4721 11.0746   3
  -2  -7   6 32.7207 9.19117   6
  -2  -7   6 41.7679 8.30833   6
  -2  -7   6 41.7845 9.55335   2
  -2  -7   6 26.2692 8.13249   2
   1   7  -6 30.7509 10.0378   2
  -1  -7   6 27.1277 9.52228   6
  -1  -7   6 62.2484 13.2147   3
  -1  -7   6 39.4312 7.80963   4
  -1  -7   6 52.3819 9.89325   6
   0   7  -6 602.160 59.5641   2
   0  -7   6 853.531 63.5176   3
   0  -7   6 608.048 57.8230   2
   0  -7   6 854.373 67.3003   2
   0  -7   6 715.371 59.4877   4
   0  -7   6 710.379 60.6813   6
   0  -7   6 732.628 57.4063   6
  -1   7  -6 41.7582 12.5411   2
   1  -7   6 63.4329 13.8458   4
   1  -7   6 67.8749 12.0172   6
   1  -7   6 93.6572 16.1535   3
   1  -7   6 53.8120 13.6099   6
   1  -7   6 49.0159 13.2566   2
   1  -7   6 77.2314 13.8671   2
  -2   7  -6 252.108 33.2560   2
   2  -7   6 288.086 29.6558   6
   2  -7   6 278.247 33.3479   4
   2  -7   6 247.150 32.4421   2
   2  -7   6 295.343 31.5602   3
   2  -7   6 353.727 34.3212   2
  -3   7  -6 116.224 15.9538   6
  -3   7  -6 197.211 27.7507   2
   3  -7   6 114.465 22.7804   2
   3  -7   6 161.782 21.4890   3
   3  -7   6 133.397 24.8271   2
  -4   7  -6 0.04611 8.80038   2
  -4   7  -6 12.6189 9.45243   6
   4  -7   6 -0.7393 9.73064   2
   4  -7   6 3.10318 8.57739   3
   4  -7   6 2.35459 6.04386   6
   4  -7   6 -0.0805 7.58703   2
  -5   7  -6 132.670 24.6685   6
  -5   7  -6 154.144 30.5972   2
   5  -7   6 132.062 22.0699   6
   5  -7   6 137.679 25.4613   5
   5  -7   6 115.028 28.1927   2
   5  -7   6 166.583 24.3084   3
  -5  -6   6 4.81498 9.16464   5
  -5  -6   6 3.22145 8.21529   2
  -5  -6   6 15.5179 9.75674   6
  -5  -6   6 -1.9738 5.07742   2
   4   6  -6 1.50300 6.49609   2
  -4  -6   6 5.42063 4.32411   2
  -4  -6   6 5.16250 6.26625   6
  -4  -6   6 -2.8560 5.70521   2
  -4  -6   6 1.25266 8.90161   5
  -4  -6   6 6.22049 9.52805   6
   3   6  -6 10.7193 5.76091   2
  -3  -6   6 4.98282 5.01951   3
  -3  -6   6 19.8473 7.12824   6
  -3  -6   6 -2.8915 9.55023   5
  -3  -6   6 14.1748 4.47615   2
  -3  -6   6 6.18615 5.03765   2
  -3  -6   6 1.59034 5.39564   6
   2   6  -6 2.07614 5.05432   2
   2   6  -6 0.44538 4.06509   2
  -2  -6   6 -6.0126 8.86933   5
  -2  -6   6 1.54878 4.02445   3
  -2  -6   6 -1.3014 2.95432   6
  -2  -6   6 5.95341 4.54654   6
  -2  -6   6 9.74303 4.33198   2
  -2  -6   6 -1.9901 3.96165   2
   1   6  -6 340.978 33.5559   2
   1   6  -6 399.390 32.8629   2
  -1  -6   6 406.160 36.7117   3
  -1  -6   6 441.374 41.8542   5
  -1  -6   6 373.549 31.8571   6
  -1  -6   6 360.832 33.0177   2
  -1  -6   6 400.837 33.9917   6
  -1  -6   6 364.078 32.6499   4
  -1  -6   6 416.601 34.5993   2
   0   6  -6 185.770 20.1986   2
   0   6  -6 168.531 17.3747   2
   0  -6   6 166.768 16.5215   6
   0  -6   6 122.274 18.0591   6
   0  -6   6 140.804 16.8862   2
   0  -6   6 171.710 20.0344   3
   0  -6   6 184.436 20.0839   2
   0  -6   6 147.357 18.7517   4
  -1   6  -6 561.185 48.9248   2
  -1   6  -6 540.631 45.9421   2
  -1   6  -6 538.414 50.5819   3
   1  -6   6 481.276 44.2316   6
   1  -6   6 485.543 48.0446   2
   1  -6   6 580.781 48.2648   6
   1  -6   6 530.254 48.6127   4
   1  -6   6 581.755 48.7593   3
   1  -6   6 577.630 47.3517   2
  -2   6  -6 92.8673 12.3894   6
  -2   6  -6 93.2676 18.0134   2
  -2   6  -6 98.9480 10.8703   6
   2  -6   6 106.202 15.5472   3
   2  -6   6 92.0266 14.2681   6
   2  -6   6 77.1116 16.3314   2
   2  -6   6 106.902 18.1096   6
   2  -6   6 89.5992 16.2855   2
   2  -6   6 80.2552 18.2289   4
  -3   6  -6 78.8710 12.1801   6
  -3   6  -6 81.7907 14.7924   6
   3  -6   6 97.6052 16.6289   2
  -4   6  -6 332.290 42.7913   2
  -4   6  -6 486.138 47.6368   4
  -4   6  -6 420.095 41.0370   6
   4  -6   6 345.620 41.9563   2
   4  -6   6 417.644 39.9089   6
   4  -6   6 403.005 41.3292   3
   4  -6   6 432.034 44.7193   2
  -5   6  -6 125.996 25.5926   4
  -5   6  -6 114.494 25.2789   2
  -5   6  -6 80.8638 18.8208   6
   5  -6   6 68.2012 18.3127   2
   5  -6   6 76.1606 18.8983   3
   5  -6   6 89.8825 17.5385   6
  -6   6  -6 502.085 50.5444   6
  -6   6  -6 361.539 56.2484   2
   6  -6   6 620.905 53.8140   3
   6  -6   6 477.928 58.2442   2
   6  -6   6 539.991 55.6860   6
  -6  -5   6 172.347 25.9592   6
  -6  -5   6 179.743 26.2746   2
  -5  -5   6 108.648 17.9074   2
  -5  -5   6 110.206 13.4500   5
  -5  -5   6 91.8112 13.2107   2
  -5  -5   6 73.2577 15.5488   6
  -5  -5   6 87.0208 15.9212   6
   4   5  -6 102.225 12.4624   2
  -4  -5   6 105.047 15.2415   5
  -4  -5   6 90.6356 13.4571   6
  -4  -5   6 110.957 12.5470   2
  -4  -5   6 99.1947 14.4556   6
  -4  -5   6 96.1009 14.2883   2
   3   5  -6 4.37303 3.61374   2
  -3  -5   6 4.96652 6.44603   5
  -3  -5   6 9.66671 4.15085   2
  -3  -5   6 13.5454 4.43688   2
   2   5  -6 403.189 31.1071   2
   2   5  -6 376.459 31.0404   2
  -2  -5   6 361.176 30.7786   6
  -2  -5   6 376.914 30.1096   4
  -2  -5   6 343.973 34.4795   3
  -2  -5   6 373.646 37.3835   5
  -2  -5   6 383.357 29.2597   4
  -2  -5   6 384.299 31.2957   2
  -2  -5   6 395.407 31.1827   6
  -2  -5   6 380.165 31.4743   2
   1   5  -6 303.458 28.1065   2
   1   5  -6 328.962 27.4476   2
  -1  -5   6 314.961 28.1503   6
  -1  -5   6 347.300 29.0395   4
  -1  -5   6 336.863 28.7565   2
  -1  -5   6 318.416 26.6300   6
  -1  -5   6 354.792 28.1746   2
  -1  -5   6 379.577 31.9709   3
   0   5  -6 699.599 57.5056   2
   0  -5   6 810.945 56.4181   6
   0  -5   6 693.719 59.5967   2
   0  -5   6 731.471 60.8563   3
   0  -5   6 737.496 60.9568   6
   0  -5   6 808.272 58.3299   2
   0  -5   6 725.328 60.4250   4
  -1   5  -6 1359.92 101.898   2
  -1   5  -6 1348.24 103.765   2
  -1   5  -6 1211.25 101.847   3
   1  -5   6 1363.28 102.839   2
   1  -5   6 1437.12 105.402   4
   1  -5   6 1202.22 103.066   2
   1  -5   6 1390.16 100.164   6
   1  -5   6 1381.75 102.834   6
  -2   5  -6 588.048 48.8056   2
  -2   5  -6 510.976 42.9074   6
  -2   5  -6 588.456 44.9512   6
  -2   5  -6 505.759 47.2608   3
  -2   5  -6 597.342 50.8687   2
   2  -5   6 580.071 49.1661   6
   2  -5   6 566.535 48.6982   3
   2  -5   6 586.765 46.7410   6
   2  -5   6 483.036 48.5557   2
   2  -5   6 498.751 49.3918   2
   2  -5   6 645.632 52.1554   4
  -3   5  -6 831.508 67.9604   2
  -3   5  -6 763.350 58.5860   6
  -3   5  -6 768.864 61.8078   6
  -3   5  -6 710.337 65.0793   2
  -3   5  -6 685.178 61.9892   3
   3  -5   6 673.533 62.9567   3
   3  -5   6 751.759 65.0404   6
   3  -5   6 796.085 62.6075   6
   3  -5   6 832.902 67.3997   2
   3  -5   6 745.595 65.5839   2
   3  -5   6 696.762 66.4235   4
  -4   5  -6 338.497 37.1397   6
  -4   5  -6 349.677 40.8294   2
  -4   5  -6 370.248 34.6471   6
  -4   5  -6 423.390 42.6348   4
   4  -5   6 419.668 41.3177   6
   4  -5   6 368.740 41.0596   2
   4  -5   6 411.004 40.5190   5
   4  -5   6 382.898 39.4790   3
   4  -5   6 366.858 40.7661   2
  -5   5  -6 64.2063 19.5478   6
  -5   5  -6 65.1190 17.7270   4
  -5   5  -6 74.3859 18.8510   2
   5  -5   6 57.4981 15.2304   5
   5  -5   6 46.1327 12.9857   6
   5  -5   6 40.2392 13.7923   2
   5  -5   6 58.3972 14.0240   3
  -6   5  -6 743.520 84.3937   2
  -6   5  -6 1015.95 81.4661   6
   6  -5   6 896.167 80.3068   3
   6  -5   6 965.857 78.0453   6
   6  -5   6 1070.75 88.3185   2
   6  -5   6 758.294 76.9286   5
  -7   5  -6 -12.384 10.8671   2
   7  -5   6 -0.6416 10.6927   5
   7  -5   6 -4.7905 9.81596   2
   7  -5   6 0.25179 9.57875   3
  -6  -4   6 25.1844 11.0760   6
  -6  -4   6 23.8318 13.6503   2
  -6  -4   6 26.7850 9.32677   2
  -6  -4   6 20.4305 8.54198   4
  -5  -4   6 13.7061 8.02003   6
  -5  -4   6 13.6263 3.16530   5
  -5  -4   6 21.7731 5.98276   4
  -5  -4   6 7.18477 7.30955   2
  -5  -4   6 25.9596 3.67209   5
  -5  -4   6 18.8793 6.42844   2
  -5  -4   6 15.2253 8.17233   6
   4   4  -6 486.248 38.4797   2
  -4  -4   6 462.858 38.8575   6
  -4  -4   6 467.113 40.3885   6
  -4  -4   6 502.651 39.6073   2
  -4  -4   6 464.224 38.8083   4
  -4  -4   6 488.556 38.9460   5
  -4  -4   6 459.185 40.5451   2
   3   4  -6 194.336 17.0569   2
   3   4  -6 197.503 18.0787   2
  -3  -4   6 201.969 21.0423   5
  -3  -4   6 196.170 17.6878   2
  -3  -4   6 196.025 17.8782   4
  -3  -4   6 187.706 18.0198   6
  -3  -4   6 219.503 19.1750   2
  -3  -4   6 197.201 17.4399   6
   2   4  -6 390.597 29.7338   2
   2   4  -6 393.659 29.4950   2
  -2  -4   6 363.558 28.9393   6
  -2  -4   6 389.378 30.3396   2
  -2  -4   6 403.772 29.9847   2
  -2  -4   6 369.536 29.0444   6
  -2  -4   6 354.528 29.9851   4
   1   4  -6 71.9478 7.23811   2
   1   4  -6 66.6795 7.70331   2
  -1  -4   6 69.1403 6.31448   6
  -1  -4   6 62.6053 6.56072   6
  -1  -4   6 59.1533 8.98853   3
  -1  -4   6 65.2457 7.19170   2
   0   4  -6 13.3292 3.55627   2
   0   4  -6 16.7021 4.54877   2
   0   4  -6 12.2955 4.82608   3
   0  -4   6 18.6732 5.33137   3
   0  -4   6 16.2570 5.55666   4
   0  -4   6 11.3282 4.06867   2
   0  -4   6 19.7045 3.34224   6
   0  -4   6 10.7783 3.32355   6
  -1   4  -6 104.891 12.9010   2
  -1   4  -6 81.0840 6.61603   6
  -1   4  -6 74.5039 10.6822   2
  -1   4  -6 113.937 12.1123   3
   1  -4   6 70.9543 10.8428   3
   1  -4   6 92.9160 11.6585   2
   1  -4   6 61.2372 11.3307   4
   1  -4   6 91.4960 12.2392   2
   1  -4   6 77.6503 9.68968   6
  -2   4  -6 2594.86 180.259   6
  -2   4  -6 2482.99 185.197   3
  -2   4  -6 2498.89 181.947   6
   2  -4   6 2386.97 186.318   3
   2  -4   6 2680.90 187.143   2
   2  -4   6 2535.67 187.819   4
   2  -4   6 2484.06 186.747   6
   2  -4   6 2342.75 187.455   2
  -3   4  -6 5.11375 4.62013   6
  -3   4  -6 2.59519 5.07632   2
  -3   4  -6 7.53144 6.18674   6
  -3   4  -6 23.3972 7.98223   3
   3  -4   6 9.12146 5.57226   2
   3  -4   6 3.28992 4.00322   5
   3  -4   6 9.74383 7.27106   6
   3  -4   6 3.14122 3.85500   3
   3  -4   6 7.38705 5.24930   6
   3  -4   6 28.0917 9.90058   2
  -4   4  -6 152.145 23.2396   4
  -4   4  -6 149.039 23.6140   2
  -4   4  -6 152.850 20.6150   6
  -4   4  -6 147.003 18.7941   6
  -4   4  -6 101.977 20.0957   2
   4  -4   6 160.209 23.1549   2
   4  -4   6 115.713 19.4933   5
   4  -4   6 194.245 20.9966   6
   4  -4   6 169.288 21.1527   3
   4  -4   6 162.800 24.5808   2
  -5   4  -6 6.86596 9.71881   4
  -5   4  -6 -6.1047 9.02485   2
  -5   4  -6 3.35002 9.79431   6
   5  -4   6 -9.4630 5.38209   2
   5  -4   6 11.9718 7.55158   3
   5  -4   6 2.98229 5.04478   5
   5  -4   6 -3.2234 5.14063   6
   5  -4   6 2.36947 8.93519   2
  -6   4  -6 345.890 45.6718   2
  -6   4  -6 369.682 42.3369   6
   6  -4   6 379.440 41.5661   3
   6  -4   6 388.183 39.0133   5
   6  -4   6 284.449 43.2210   2
   6  -4   6 456.727 41.3546   6
  -7   4  -6 151.159 28.4458   2
  -7   4  -6 117.529 24.1966   6
   7  -4   6 149.547 24.5063   6
   7  -4   6 170.525 27.3369   2
  -7  -3   6 11.0573 12.0569   6
  -7  -3   6 -4.9745 8.90542   4
   6   3  -6 4.94182 9.49879   4
   6   3  -6 15.2910 7.92564   2
  -6  -3   6 1.86421 7.41867   4
  -6  -3   6 -9.0684 5.99250   2
  -6  -3   6 -0.2277 9.27590   2
   5   3  -6 60.3280 10.6472   2
   5   3  -6 50.5528 10.0420   4
  -5  -3   6 52.5097 10.9931   2
  -5  -3   6 78.9873 13.2407   6
  -5  -3   6 51.1516 10.4723   6
  -5  -3   6 51.2722 11.3840   4
   4   3  -6 -1.0245 3.08150   4
   4   3  -6 0.62719 2.83594   2
  -4  -3   6 -1.2784 4.05978   2
  -4  -3   6 3.10813 2.23029   5
  -4  -3   6 2.66139 4.43703   2
  -4  -3   6 0.29519 1.96722   5
  -4  -3   6 0.17420 3.99985   4
  -4  -3   6 -7.7350 5.92808   3
  -4  -3   6 2.22552 3.44662   6
   3   3  -6 733.544 54.4795   2
  -3  -3   6 725.817 55.1805   2
  -3  -3   6 688.567 55.9111   4
  -3  -3   6 719.486 53.0795   6
  -3  -3   6 698.944 53.9363   6
  -3  -3   6 735.247 54.4753   2
  -3  -3   6 717.864 55.1422   5
  -3  -3   6 682.924 55.3063   5
   2   3  -6 596.571 43.3336   2
   2   3  -6 599.815 43.1871   2
  -2  -3   6 599.877 46.2117   4
  -2  -3   6 593.126 44.5463   2
  -2  -3   6 598.926 44.0385   2
  -1  -3   6 26.8977 3.50363   2
  -1  -3   6 27.0833 5.80128   3
   0   3  -6 789.887 60.7941   3
   0   3  -6 799.607 59.1973   2
   0   3  -6 814.751 59.7027   2
   0  -3   6 821.490 61.3098   3
   0  -3   6 740.332 58.4632   6
   0  -3   6 764.920 59.5801   2
   0  -3   6 812.146 59.9877   2
   0  -3   6 817.777 57.4119   6
  -1   3  -6 36.4638 6.55776   2
  -1   3  -6 34.9867 6.77514   3
  -1   3  -6 27.6386 6.30948   2
  -1   3  -6 38.3298 4.04107   6
  -1   3  -6 33.3983 3.70323   6
   1  -3   6 23.1663 5.99278   2
   1  -3   6 39.2865 7.85721   3
   1  -3   6 21.8820 5.92791   6
   1  -3   6 30.7345 5.41612   6
   1  -3   6 30.4594 6.88658   2
   1  -3   6 32.4727 7.80987   4
  -2   3  -6 789.021 61.6771   3
  -2   3  -6 780.909 63.5887   2
  -2   3  -6 749.113 60.3366   6
  -2   3  -6 870.226 63.9088   2
  -2   3  -6 751.165 58.9520   6
   2  -3   6 897.333 63.0713   3
   2  -3   6 766.441 63.3184   5
   2  -3   6 774.396 62.3829   6
   2  -3   6 735.702 60.5473   6
   2  -3   6 669.346 63.0614   2
   2  -3   6 756.923 63.1674   2
   2  -3   6 823.339 65.1078   4
  -3   3  -6 45.6549 9.92938   3
  -3   3  -6 21.0251 9.48316   2
  -3   3  -6 28.0242 9.92102   2
  -3   3  -6 44.9265 10.0153   6
  -3   3  -6 48.4859 9.17754   6
   3  -3   6 43.9743 11.3972   2
   3  -3   6 37.3104 10.4578   6
   3  -3   6 42.2052 10.7626   2
   3  -3   6 44.9308 11.3857   4
   3  -3   6 54.5312 10.0220   6
   3  -3   6 40.7838 9.58813   3
   3  -3   6 37.5768 9.15874   5
  -4   3  -6 11.1220 10.0535   2
  -4   3  -6 29.8325 8.96356   6
  -4   3  -6 38.2890 9.90659   3
  -4   3  -6 23.7910 8.96404   6
  -4   3  -6 13.0241 8.99929   2
   4  -3   6 24.9862 9.91512   6
   4  -3   6 20.7063 12.6264   4
   4  -3   6 28.5621 8.81038   5
   4  -3   6 26.6210 7.92242   3
   4  -3   6 19.5294 8.64122   2
   4  -3   6 19.5240 8.27396   2
   4  -3   6 26.2435 8.12624   6
  -5   3  -6 84.5389 16.2973   6
  -5   3  -6 109.565 19.0904   2
   5  -3   6 85.9881 17.3264   3
   5  -3   6 47.9471 15.2511   2
   5  -3   6 69.0105 15.0647   6
   5  -3   6 75.1278 16.3409   2
   5  -3   6 67.2931 13.6550   5
  -6   3  -6 920.571 89.0937   2
  -6   3  -6 1048.19 86.6140   6
   6  -3   6 965.110 86.2864   3
   6  -3   6 982.020 80.5106   5
   6  -3   6 981.876 89.7914   2
   6  -3   6 1045.06 82.9092   6
  -7   3  -6 27.7011 14.0136   2
  -7   3  -6 17.8202 11.5217   6
   7  -3   6 -7.3306 13.4348   2
   7  -3   6 18.8836 10.7964   3
   7  -3   6 12.5525 8.64869   5
   7  -3   6 7.11543 12.0659   6
   7   2  -6 154.290 26.3202   2
  -7  -2   6 162.029 24.9497   2
  -7  -2   6 151.604 27.8307   2
  -7  -2   6 182.582 29.0886   6
  -7  -2   6 143.930 25.0482   4
   6   2  -6 589.722 53.7107   2
   6   2  -6 584.807 53.3762   4
  -6  -2   6 631.867 56.1933   4
  -6  -2   6 576.258 55.8909   6
  -6  -2   6 611.385 55.5331   2
  -6  -2   6 651.018 54.8297   2
   5   2  -6 531.948 46.0327   4
  -5  -2   6 564.856 47.8044   3
  -5  -2   6 573.899 47.5270   2
  -5  -2   6 544.732 48.1585   6
  -5  -2   6 467.083 44.6177   6
  -5  -2   6 544.670 49.2499   4
  -5  -2   6 538.838 47.8326   2
   4   2  -6 461.810 39.4783   4
   4   2  -6 460.660 39.4957   2
   4   2  -6 477.422 39.0863   2
  -4  -2   6 443.680 44.2313   4
  -4  -2   6 492.835 41.3143   3
  -4  -2   6 465.914 39.8101   6
  -4  -2   6 449.436 37.7921   6
  -4  -2   6 503.103 40.4305   2
   3   2  -6 19.5065 4.82819   2
   3   2  -6 19.4362 4.09893   2
  -3  -2   6 20.7674 5.06836   2
  -3  -2   6 19.9931 5.80695   3
  -3  -2   6 18.8244 3.32164   5
  -3  -2   6 16.5701 4.01732   6
  -3  -2   6 14.9583 3.10420   6
  -3  -2   6 15.5077 4.28154   2
  -3  -2   6 20.9105 5.49099   4
   2   2  -6 1026.50 74.1407   2
   2   2  -6 1033.91 74.0386   2
  -2  -2   6 1038.33 75.1846   2
  -2  -2   6 1080.28 75.1010   2
  -2  -2   6 954.146 76.5476   5
  -2  -2   6 1057.13 77.8126   4
  -1  -2   6 1796.82 131.375   3
  -1  -2   6 1823.95 131.047   4
  -1  -2   6 1789.26 132.825   5
   0   2  -6 259.060 21.8504   2
   0   2  -6 265.972 21.7803   2
   0   2  -6 280.492 22.7639   3
   0  -2   6 266.906 19.7580   6
   0  -2   6 281.371 22.9857   3
   0  -2   6 281.227 22.0082   2
   0  -2   6 313.547 22.0434   2
   0  -2   6 270.553 19.7779   6
   0  -2   6 237.332 24.0364   5
  -1   2  -6 697.153 57.5146   3
  -1   2  -6 732.234 55.4845   6
  -1   2  -6 760.870 58.5420   2
  -1   2  -6 781.336 55.3354   6
   1  -2   6 808.613 59.3300   2
   1  -2   6 791.067 56.8832   6
   1  -2   6 777.736 57.3965   6
   1  -2   6 652.534 58.7287   5
   1  -2   6 791.202 58.4355   3
   1  -2   6 722.891 58.2864   2
  -2   2  -6 2323.78 192.190   2
  -2   2  -6 2535.30 192.771   2
  -2   2  -6 2710.51 188.962   6
  -2   2  -6 2561.72 191.043   3
   2  -2   6 2618.90 195.926   2
   2  -2   6 2750.56 190.328   5
   2  -2   6 2646.35 191.851   3
   2  -2   6 2931.35 188.835   6
   2  -2   6 2404.47 192.882   2
   2  -2   6 2963.39 190.640   6
   2  -2   6 2155.11 192.552   4
  -3   2  -6 234.260 26.7843   2
  -3   2  -6 238.574 24.4407   3
  -3   2  -6 220.041 23.0637   6
  -3   2  -6 265.041 24.8473   6
  -3   2  -6 264.162 26.8865   2
   3  -2   6 244.522 24.9629   3
   3  -2   6 250.858 26.2888   6
   3  -2   6 229.596 26.7162   4
   3  -2   6 260.038 24.5500   5
   3  -2   6 279.404 27.2016   2
   3  -2   6 268.058 27.2193   2
   3  -2   6 195.776 22.5432   6
  -4   2  -6 176.048 21.5044   3
  -4   2  -6 166.797 25.2795   2
  -4   2  -6 157.651 21.7111   6
  -4   2  -6 188.330 22.3049   6
  -4   2  -6 182.466 24.0067   2
   4  -2   6 189.127 22.6183   3
   4  -2   6 199.532 21.1207   6
   4  -2   6 219.264 24.2037   6
   4  -2   6 220.774 25.9253   2
   4  -2   6 239.603 22.1424   5
   4  -2   6 180.658 26.3444   2
  -5   2  -6 189.226 27.2565   2
  -5   2  -6 193.597 25.5532   6
  -5   2  -6 236.826 29.5398   2
   5  -2   6 167.924 29.1732   2
   5  -2   6 196.606 22.2283   5
   5  -2   6 187.426 23.7019   6
   5  -2   6 219.000 25.5503   3
   5  -2   6 209.627 28.3325   2
  -6   2  -6 63.2895 18.3748   6
  -6   2  -6 111.703 22.0705   2
   6  -2   6 81.1946 17.7621   3
   6  -2   6 106.601 17.7135   6
   6  -2   6 108.218 15.4363   5
   6  -2   6 95.3288 21.1394   2
  -7   2  -6 204.162 30.7849   6
  -7   2  -6 216.357 33.2297   2
   7  -2   6 202.621 27.2908   3
   7  -2   6 162.790 21.1925   5
   7  -2   6 164.509 26.6353   6
   7  -2   6 169.707 28.1909   2
   7   1  -6 -7.2212 10.3233   2
  -7  -1   6 2.23297 10.4975   2
  -7  -1   6 -10.986 11.1615   4
  -7  -1   6 18.6113 13.0971   6
  -7  -1   6 16.2445 11.1218   2
   6   1  -6 22.5588 10.5884   2
  -6  -1   6 28.2580 11.7554   6
  -6  -1   6 34.1992 11.5679   4
  -6  -1   6 42.9816 11.9841   2
  -6  -1   6 40.5439 12.9512   2
  -6  -1   6 21.3382 12.4171   3
   5   1  -6 106.791 16.2912   2
   5   1  -6 109.882 16.8171   4
  -5  -1   6 113.429 15.7752   6
  -5  -1   6 105.976 15.7824   2
  -5  -1   6 90.9949 16.1506   2
  -5  -1   6 124.799 16.6722   3
  -5  -1   6 133.681 19.7443   4
  -5  -1   6 104.690 17.3715   6
   4   1  -6 453.939 37.4920   2
   4   1  -6 446.083 37.6293   2
   4   1  -6 441.143 38.3155   4
  -4  -1   6 387.095 37.6318   2
  -4  -1   6 455.814 38.6390   2
  -4  -1   6 422.700 36.7516   3
  -4  -1   6 409.891 35.7341   6
  -4  -1   6 474.985 38.2571   6
  -4  -1   6 404.339 39.4378   4
   3   1  -6 137.850 13.5248   2
   3   1  -6 138.982 14.7492   4
   3   1  -6 81.1802 16.0563   2
  -3  -1   6 126.149 13.4245   3
  -3  -1   6 131.624 12.1918   6
  -3  -1   6 117.388 15.2875   4
  -3  -1   6 128.411 10.2826   5
  -3  -1   6 133.905 13.9698   2
  -3  -1   6 136.094 14.1804   2
  -3  -1   6 129.862 13.1645   6
   2   1  -6 2705.40 194.721   4
   2   1  -6 2676.06 192.373   2
   2   1  -6 2675.25 192.780   2
  -2  -1   6 2615.01 196.817   4
  -2  -1   6 2653.44 192.460   5
  -2  -1   6 2772.45 190.839   6
  -2  -1   6 2722.60 193.390   2
  -2  -1   6 2698.03 192.860   2
  -2  -1   6 2640.32 192.373   6
   1   1  -6 2308.56 170.282   5
   1   1  -6 2440.05 167.460   2
   1   1  -6 2418.28 167.899   2
  -1  -1   6 2302.81 167.974   2
  -1  -1   6 2250.73 168.077   2
  -1  -1   6 2304.84 168.248   3
  -1  -1   6 2430.91 170.938   4
  -1  -1   6 2333.31 170.113   5
   0   1  -6 900.158 67.8016   3
   0   1  -6 902.686 68.3066   2
   0   1  -6 964.303 68.1853   5
   0  -1   6 900.593 66.9279   6
   0  -1   6 848.750 69.6171   5
   0  -1   6 913.752 65.9089   3
   0  -1   6 941.399 66.4090   2
   0  -1   6 898.344 66.6830   6
   0  -1   6 927.716 65.9815   2
  -1   1  -6 5116.40 360.750   2
   1  -1   6 5053.59 359.478   6
   1  -1   6 4880.89 360.798   5
  -2   1  -6 99.5772 11.7340   6
  -2   1  -6 105.491 12.6548   5
  -2   1  -6 100.592 11.2731   6
  -2   1  -6 94.5082 12.8910   2
  -2   1  -6 92.2514 11.4914   3
  -2   1  -6 103.624 12.9145   2
   2  -1   6 112.036 12.4975   3
   2  -1   6 87.1957 12.4453   6
   2  -1   6 89.1293 12.2595   2
   2  -1   6 110.257 13.5751   2
   2  -1   6 80.8222 11.1687   6
   2  -1   6 105.758 12.2012   5
   2  -1   6 96.0533 12.7053   4
  -3   1  -6 257.590 24.1610   6
  -3   1  -6 286.170 25.8229   5
  -3   1  -6 203.741 26.1567   2
  -3   1  -6 244.048 24.8540   3
  -3   1  -6 310.606 28.4504   2
  -3   1  -6 250.038 25.2852   6
   3  -1   6 215.114 26.3951   4
   3  -1   6 284.293 26.3006   3
   3  -1   6 290.011 25.1323   5
   3  -1   6 259.711 27.9838   2
   3  -1   6 286.987 28.0057   2
   3  -1   6 206.820 24.7991   6
   3  -1   6 266.639 24.7026   6
  -4   1  -6 60.7829 13.9038   2
  -4   1  -6 109.849 15.7306   2
  -4   1  -6 57.5379 12.0053   6
  -4   1  -6 72.4884 14.3267   3
  -4   1  -6 69.3288 12.3228   6
   4  -1   6 84.4117 15.9524   4
   4  -1   6 64.1929 14.3775   2
   4  -1   6 59.6673 12.1279   6
   4  -1   6 72.8246 11.4278   5
   4  -1   6 79.0707 16.0034   2
   4  -1   6 77.7745 13.5559   3
   4  -1   6 59.3955 15.9105   6
  -5   1  -6 18.2567 8.83960   2
  -5   1  -6 50.7266 15.6030   2
  -5   1  -6 35.0986 11.4870   6
   5  -1   6 25.6874 11.1621   2
   5  -1   6 28.7057 10.4850   3
   5  -1   6 42.3208 10.8878   6
   5  -1   6 23.2969 7.20934   5
   5  -1   6 41.6811 10.8917   4
  -6   1  -6 3.51592 9.16503   6
  -6   1  -6 3.34563 7.99827   2
   6  -1   6 -10.608 5.20520   3
   6  -1   6 6.32311 9.04931   6
   6  -1   6 -9.2673 9.23819   2
   6  -1   6 0.29911 5.30265   5
  -7   1  -6 165.450 30.0844   2
  -7   1  -6 169.988 26.4680   6
   7  -1   6 159.964 27.3082   3
   7  -1   6 193.815 27.4032   2
   7  -1   6 152.040 24.2460   6
   7  -1   6 164.966 20.2877   5
   7   0  -6 11.7722 13.1466   2
  -7   0   6 10.0565 10.4708   6
  -7   0   6 28.6329 13.3890   2
  -7   0   6 12.9761 15.0037   2
  -7   0   6 10.2576 13.3767   4
   6   0  -6 139.233 22.5954   2
  -6   0   6 139.858 23.6442   2
  -6   0   6 153.086 19.0484   3
  -6   0   6 141.518 25.5561   4
  -6   0   6 141.598 22.5564   2
   5   0  -6 392.286 35.4722   4
   5   0  -6 364.852 34.7455   2
  -5   0   6 342.781 32.8694   6
  -5   0   6 325.004 36.8893   4
  -5   0   6 299.402 34.1748   2
  -5   0   6 386.677 32.2186   3
  -5   0   6 292.225 34.0194   6
  -5   0   6 382.552 36.5972   2
   4   0  -6 24.1997 7.10885   2
   4   0  -6 39.0024 8.88516   2
   4   0  -6 30.3159 8.37327   4
  -4   0   6 29.7927 8.86529   2
  -4   0   6 24.8231 7.90923   6
  -4   0   6 19.6932 6.87618   2
  -4   0   6 28.1498 9.66798   4
  -4   0   6 37.1568 7.47097   3
  -4   0   6 17.8740 6.14081   6
   3   0  -6 4418.68 314.755   5
   3   0  -6 4265.98 321.419   2
   3   0  -6 4138.72 324.658   4
   3   0  -6 4495.72 319.494   2
  -3   0   6 4424.77 316.296   3
  -3   0   6 4364.27 315.243   5
  -3   0   6 4962.03 322.670   4
  -3   0   6 4627.34 318.364   6
  -3   0   6 4283.08 316.817   6
  -3   0   6 4287.15 319.780   2
  -3   0   6 4418.61 319.052   2
   2   0  -6 4571.81 342.052   4
   2   0  -6 4365.90 340.335   2
   2   0  -6 4939.02 338.462   2
  -2   0   6 4807.25 335.097   3
  -2   0   6 4741.27 336.225   6
  -2   0   6 4885.65 340.149   4
  -2   0   6 4944.44 337.810   2
  -2   0   6 4526.87 339.759   6
   1   0  -6 2104.22 151.284   2
   1   0  -6 1921.83 151.681   5
   1   0  -6 2070.94 151.460   2
   1   0  -6 2091.48 148.802   6
   1   0  -6 2105.20 152.874   4
  -1   0   6 2252.94 149.339   4
  -1   0   6 2122.91 152.081   5
  -1   0   6 1803.76 150.841   2
  -1   0   6 2131.54 150.277   6
  -1   0   6 2145.22 147.476   6
  -1   0   6 2165.55 151.678   2
   0   0  -6 1.05879 1.33087   2
   0   0  -6 1.76703 1.22576   6
   0   0  -6 -0.3701 0.93452   3
   0   0  -6 -1.0574 1.38244   2
   0   0  -6 0.69547 1.39205   5
   0   0  -6 -0.9519 1.04404   6
   0   0   6 1.02016 1.49573   4
   0   0   6 0.17086 1.22417   2
   0   0   6 -0.0018 0.85935   6
   0   0   6 -0.0152 1.55857   5
   0   0   6 0.08132 1.44918   6
   0   0   6 0.97469 1.33364   3
  -1   0  -6 2402.80 202.093   3
  -1   0  -6 2916.33 193.499   6
  -1   0  -6 2782.08 203.849   5
  -1   0  -6 2722.80 203.813   2
  -1   0  -6 2701.85 201.946   6
   1   0   6 2925.86 195.079   2
   1   0   6 2774.00 193.885   3
   1   0   6 2782.79 197.047   6
   1   0   6 2536.44 203.826   2
   1   0   6 2677.54 202.691   6
   1   0   6 2995.92 195.232   5
  -2   0  -6 228.982 19.4048   6
  -2   0  -6 197.426 21.0967   2
  -2   0  -6 235.295 20.4310   5
  -2   0  -6 154.333 20.3487   2
  -2   0  -6 238.431 20.1156   6
  -2   0  -6 205.103 19.5326   3
   2   0   6 154.199 20.2960   2
   2   0   6 209.047 19.3221   6
   2   0   6 198.645 20.2736   6
   2   0   6 197.328 20.3754   3
   2   0   6 235.174 21.6753   2
   2   0   6 198.502 19.3976   5
  -3   0  -6 23.2494 7.23283   6
  -3   0  -6 24.2577 6.39938   5
  -3   0  -6 22.6825 7.92983   2
  -3   0  -6 29.7451 8.22885   3
  -3   0  -6 21.0408 7.93742   2
  -3   0  -6 11.6126 5.88749   6
   3   0   6 14.0534 6.05973   3
   3   0   6 26.0962 8.50583   4
   3   0   6 24.4956 8.46307   2
   3   0   6 11.2659 6.36565   2
   3   0   6 15.5606 6.84792   6
   3   0   6 13.5755 5.84817   6
   3   0   6 25.1415 7.04075   5
  -4   0  -6 123.822 17.6129   6
  -4   0  -6 112.397 16.4570   6
  -4   0  -6 122.564 15.2128   5
  -4   0  -6 102.843 18.1602   2
  -4   0  -6 119.712 18.3729   3
  -4   0  -6 102.996 19.1309   2
   4   0   6 120.426 19.1276   4
   4   0   6 132.743 15.8429   6
   4   0   6 127.526 15.2020   5
   4   0   6 118.047 18.7189   2
   4   0   6 123.465 16.9060   3
   4   0   6 174.352 19.9422   2
  -5   0  -6 98.4035 16.4432   2
  -5   0  -6 79.4995 13.5806   5
  -5   0  -6 94.8798 19.7737   2
  -5   0  -6 91.8114 16.5014   6
   5   0   6 77.4328 16.9895   2
   5   0   6 76.3513 15.9348   3
   5   0   6 64.3082 13.1498   6
   5   0   6 75.7406 12.5549   5
   5   0   6 79.5717 17.5993   4
  -6   0  -6 36.6130 14.4529   6
  -6   0  -6 40.7056 14.9289   2
   6   0   6 37.3988 14.0465   2
   6   0   6 25.7856 8.08154   5
   6   0   6 24.3937 11.5490   3
  -7   0  -6 59.5952 21.3330   6
  -7   0  -6 96.4531 23.4126   2
   7   0   6 94.8190 15.5908   5
   7   0   6 73.0229 16.4599   6
   7  -1  -6 112.285 21.9998   2
  -7   1   6 102.431 23.8194   4
  -7   1   6 134.279 23.8237   6
  -7   1   6 147.772 23.8963   2
  -7   1   6 97.9218 23.0885   2
   6  -1  -6 1715.50 140.206   2
  -6   1   6 1820.49 137.542   6
  -6   1   6 1832.64 141.316   4
  -6   1   6 1618.82 139.589   2
  -6   1   6 1724.03 134.467   3
  -6   1   6 1811.63 142.469   2
   5  -1  -6 470.809 41.9532   3
   5  -1  -6 499.093 46.9775   2
   5  -1  -6 468.231 49.7286   4
   5  -1  -6 489.230 38.9871   6
  -5   1   6 475.104 46.3293   2
  -5   1   6 622.768 50.5286   2
  -5   1   6 475.744 45.5704   6
  -5   1   6 465.699 41.6501   3
  -5   1   6 482.799 48.8663   4
   4  -1  -6 8.32773 3.65684   6
   4  -1  -6 8.98770 2.61676   5
   4  -1  -6 10.3856 5.81585   2
   4  -1  -6 15.4697 4.91397   3
   4  -1  -6 9.51561 5.74457   4
   4  -1  -6 4.14282 6.10099   2
  -4   1   6 17.9217 5.04288   3
  -4   1   6 6.08822 5.97342   2
  -4   1   6 16.0428 7.05469   6
  -4   1   6 6.72400 6.96632   4
  -4   1   6 7.87202 6.28050   2
   3  -1  -6 540.686 43.8478   4
   3  -1  -6 475.261 43.0205   2
   3  -1  -6 514.281 39.1199   6
   3  -1  -6 525.146 39.1583   3
   3  -1  -6 567.942 43.2972   2
   3  -1  -6 488.605 39.0742   6
   3  -1  -6 480.497 39.0938   5
  -3   1   6 528.395 40.3779   5
  -3   1   6 581.080 46.2666   4
  -3   1   6 459.797 42.2734   6
  -3   1   6 414.847 43.2023   2
  -3   1   6 477.769 40.7537   6
  -3   1   6 601.884 43.8014   2
  -3   1   6 456.734 39.0448   3
   2  -1  -6 2020.59 160.428   2
   2  -1  -6 2186.22 155.928   3
   2  -1  -6 2063.98 161.511   4
   2  -1  -6 2202.82 157.521   6
   2  -1  -6 2006.11 161.220   2
   2  -1  -6 2279.80 157.735   6
   2  -1  -6 2194.58 158.604   5
  -2   1   6 2198.33 158.287   6
  -2   1   6 2223.59 162.087   4
  -2   1   6 2285.55 159.596   6
  -2   1   6 2140.50 160.747   2
  -2   1   6 2144.27 160.320   5
  -2   1   6 2463.87 161.526   2
  -2   1   6 2168.00 156.786   3
   1  -1  -6 293.459 22.6530   6
   1  -1  -6 314.612 22.9563   6
   1  -1  -6 274.903 26.1352   4
   1  -1  -6 277.723 20.5643   3
   1  -1  -6 280.495 24.6148   2
   1  -1  -6 287.506 24.1094   5
  -1   1   6 265.598 24.0734   2
  -1   1   6 278.548 23.8899   6
  -1   1   6 259.003 24.5022   2
  -1   1   6 258.720 22.9003   6
  -1   1   6 265.714 25.0944   4
  -1   1   6 290.379 24.6036   5
   0  -1  -6 313.508 28.5243   2
   0  -1  -6 350.437 27.9159   6
   0  -1  -6 347.672 29.0542   2
   0  -1  -6 356.240 29.5308   5
   0  -1  -6 338.737 27.0237   3
   0  -1  -6 320.733 27.1742   6
   0   1   6 340.848 28.6842   4
   0   1   6 378.907 27.3663   6
   0   1   6 329.221 28.1633   6
   0   1   6 349.534 29.8938   5
   0   1   6 374.766 29.4893   2
   0   1   6 293.757 28.3799   2
  -1  -1  -6 1494.13 113.891   5
  -1  -1  -6 1408.58 117.192   2
  -1  -1  -6 1441.32 115.653   6
  -1  -1  -6 1699.55 113.309   6
   1   1   6 1672.83 113.382   6
   1   1   6 1485.96 113.987   2
   1   1   6 1568.23 113.342   6
   1   1   6 1557.69 114.505   5
  -2  -1  -6 1074.31 78.5220   6
  -2  -1  -6 886.329 80.8944   2
  -2  -1  -6 1030.86 77.9513   6
  -2  -1  -6 1039.11 78.9523   3
  -2  -1  -6 1171.45 79.4036   5
   2   1   6 1067.58 79.3276   6
   2   1   6 1003.79 81.2373   2
   2   1   6 886.495 81.1007   2
   2   1   6 1026.92 79.5957   6
   2   1   6 1117.10 79.4024   5
  -3  -1  -6 1440.72 109.664   2
  -3  -1  -6 1286.28 108.225   2
  -3  -1  -6 1427.85 106.971   6
  -3  -1  -6 1436.78 106.112   6
  -3  -1  -6 1486.59 104.967   5
  -3  -1  -6 1478.83 107.724   3
   3   1   6 1156.78 104.485   6
   3   1   6 1419.53 109.978   2
   3   1   6 1405.89 112.250   2
   3   1   6 1227.49 106.681   6
   3   1   6 1443.29 107.212   4
   3   1   6 1501.19 105.420   5
  -4  -1  -6 -4.3761 5.93896   2
  -4  -1  -6 7.48659 5.34205   5
  -4  -1  -6 0.28785 8.59509   2
  -4  -1  -6 7.24265 7.25097   3
  -4  -1  -6 11.3013 5.25917   6
  -4  -1  -6 8.54591 6.79575   6
   4   1   6 14.1458 6.64810   2
   4   1   6 6.81928 5.62635   6
   4   1   6 18.0040 7.42805   6
   4   1   6 18.4047 9.78598   2
   4   1   6 13.1588 5.59725   5
   4   1   6 22.1338 8.11608   4
  -5  -1  -6 13.7940 12.0005   2
  -5  -1  -6 -2.2954 4.61616   6
  -5  -1  -6 3.56216 6.85743   2
  -5  -1  -6 -7.1129 5.38793   5
   5   1   6 4.98716 6.36079   6
   5   1   6 9.57019 7.06325   5
   5   1   6 12.5590 6.58785   4
   5   1   6 6.37215 6.60094   2
  -6  -1  -6 75.8427 18.4889   2
  -6  -1  -6 113.142 16.7581   5
  -6  -1  -6 118.370 21.2678   6
  -6  -1  -6 100.783 20.8162   2
   6   1   6 68.9309 14.9524   6
   6   1   6 58.8261 20.9678   4
   6   1   6 76.3215 14.3265   5
   6   1   6 97.4355 18.5751   2
  -7  -1  -6 76.7826 21.7326   2
  -7  -1  -6 72.6068 19.3583   6
   7   1   6 55.1046 14.2260   5
   7   1   6 101.710 18.1137   6
   7   1   6 65.3142 17.3287   2
   7  -2  -6 174.772 34.5395   2
  -7   2   6 165.047 30.9910   2
  -7   2   6 219.183 33.7583   6
  -7   2   6 256.343 36.8407   4
  -7   2   6 231.635 34.1490   2
   6  -2  -6 56.6741 13.5235   6
   6  -2  -6 43.6018 11.4225   3
   6  -2  -6 59.1924 7.22746   5
   6  -2  -6 43.2383 15.6949   2
   6  -2  -6 56.1581 6.99531   5
   6  -2  -6 44.3108 10.2995   6
  -6   2   6 43.9025 13.5730   2
  -6   2   6 40.5350 15.7125   2
  -6   2   6 36.2060 14.7517   6
  -6   2   6 48.7816 17.6346   4
  -6   2   6 76.7927 13.4578   3
   5  -2  -6 3.23327 3.75771   5
   5  -2  -6 2.21018 4.72995   6
   5  -2  -6 -1.2984 7.39736   6
   5  -2  -6 3.96771 5.41430   2
   5  -2  -6 -3.4045 4.12510   3
  -5   2   6 -2.9602 6.32294   4
  -5   2   6 14.2113 6.11907   3
  -5   2   6 7.74872 7.72601   2
  -5   2   6 -0.6973 5.17927   6
  -5   2   6 7.32121 9.12559   2
   4  -2  -6 43.9851 7.50046   3
   4  -2  -6 32.5919 10.5938   2
   4  -2  -6 42.8548 9.80856   2
   4  -2  -6 43.8467 8.84042   6
   4  -2  -6 28.8566 9.65468   4
   4  -2  -6 39.2629 7.96431   6
  -4   2   6 40.8725 10.8362   4
  -4   2   6 36.7195 7.16119   3
  -4   2   6 43.1796 10.5826   6
  -4   2   6 57.7865 12.0981   6
  -4   2   6 36.6450 10.6675   2
  -4   2   6 38.1174 10.4076   2
   3  -2  -6 3460.77 267.545   2
   3  -2  -6 3696.36 260.229   5
   3  -2  -6 3923.05 260.209   6
   3  -2  -6 3639.26 264.882   6
   3  -2  -6 3626.44 257.867   3
   3  -2  -6 3336.31 268.534   2
  -3   2   6 3338.91 267.191   2
  -3   2   6 3954.48 263.364   6
  -3   2   6 3635.43 260.731   3
  -3   2   6 3655.74 264.347   2
  -3   2   6 3338.25 269.983   4
  -3   2   6 3775.08 260.068   6
   2  -2  -6 221.684 23.9050   2
   2  -2  -6 238.197 20.1804   3
   2  -2  -6 239.506 22.2685   6
   2  -2  -6 254.577 24.2719   4
   2  -2  -6 218.446 21.8456   6
   2  -2  -6 249.765 23.5028   5
   2  -2  -6 296.063 24.9274   2
  -2   2   6 244.261 23.9308   5
  -2   2   6 250.302 23.8273   6
  -2   2   6 286.145 26.5096   4
  -2   2   6 265.786 22.3255   6
  -2   2   6 208.950 23.0286   2
  -2   2   6 261.892 20.1460   3
  -2   2   6 247.941 24.7085   2
   1  -2  -6 1345.74 106.020   6
   1  -2  -6 1512.46 107.171   2
   1  -2  -6 1248.52 106.150   6
   1  -2  -6 1461.75 106.881   5
   1  -2  -6 1463.63 106.205   4
   1  -2  -6 1512.06 102.888   3
  -1   2   6 1414.01 106.953   4
  -1   2   6 1539.77 104.660   6
  -1   2   6 1386.81 106.801   2
  -1   2   6 1358.89 107.536   2
  -1   2   6 1373.84 107.194   5
  -1   2   6 1415.24 106.079   6
   0  -2  -6 4.81089 2.85207   2
   0  -2  -6 2.59922 2.75079   4
   0  -2  -6 6.74236 4.02936   5
   0  -2  -6 8.85210 3.37538   6
   0  -2  -6 5.61519 2.96775   6
   0   2   6 4.39963 3.69834   6
   0   2   6 -1.5401 2.93275   2
   0   2   6 7.52290 3.76658   2
   0   2   6 -0.1616 2.57566   4
   0   2   6 1.38706 3.92981   5
   0   2   6 8.11651 2.95919   6
  -1  -2  -6 613.549 53.7932   2
  -1  -2  -6 671.096 54.3230   5
  -1  -2  -6 765.839 52.9471   6
  -1  -2  -6 772.278 53.3045   3
  -1  -2  -6 636.693 54.3540   2
  -1  -2  -6 673.111 52.7560   6
   1   2   6 609.602 54.4733   6
   1   2   6 661.701 53.2653   6
   1   2   6 646.849 58.0009   5
   1   2   6 655.560 51.9478   4
   1   2   6 642.798 53.9338   2
  -2  -2  -6 606.953 49.2239   5
  -2  -2  -6 702.960 51.4934   2
  -2  -2  -6 567.852 50.6992   2
  -2  -2  -6 583.912 48.0069   6
  -2  -2  -6 578.038 48.4432   6
  -2  -2  -6 588.264 49.3412   3
   2   2   6 519.845 47.8412   6
   2   2   6 519.770 48.6493   6
   2   2   6 700.024 51.2509   5
   2   2   6 675.441 51.6877   2
   2   2   6 538.501 49.4939   2
  -3  -2  -6 68.9789 12.6586   6
  -3  -2  -6 92.7626 14.9715   6
  -3  -2  -6 97.5772 16.3471   2
  -3  -2  -6 68.5172 12.3348   5
  -3  -2  -6 99.0328 14.0947   3
   3   2   6 97.5087 13.9037   5
   3   2   6 79.3326 15.6231   2
   3   2   6 88.8176 12.7405   6
   3   2   6 119.665 16.3543   6
   3   2   6 82.3028 14.4339   2
   3   2   6 77.7444 12.5923   4
  -4  -2  -6 135.635 21.4102   2
  -4  -2  -6 126.121 17.4338   6
  -4  -2  -6 90.1545 15.1485   5
  -4  -2  -6 103.879 16.7378   2
   4   2   6 89.3094 15.8789   6
   4   2   6 90.1621 15.7739   2
   4   2   6 109.434 16.6135   4
   4   2   6 150.968 16.5959   6
   4   2   6 117.271 16.5839   5
  -5  -2  -6 154.357 26.6124   2
  -5  -2  -6 152.772 22.9209   2
  -5  -2  -6 98.8669 17.6303   5
  -5  -2  -6 107.119 20.3816   6
   5   2   6 143.814 19.1579   5
   5   2   6 133.671 22.7084   2
   5   2   6 155.203 19.0143   6
   5   2   6 143.023 20.9562   4
  -6  -2  -6 42.8233 20.8586   2
  -6  -2  -6 79.4158 17.6844   2
  -6  -2  -6 64.6902 15.1527   6
  -6  -2  -6 47.6268 12.3695   5
   6   2   6 63.7971 14.4013   5
   6   2   6 72.0214 13.6111   6
   6   2   6 47.2950 16.1994   4
   6   2   6 66.5604 17.9439   2
  -7  -2  -6 50.3446 17.8006   2
   7   2   6 42.5908 12.5324   5
   7   2   6 37.5924 20.3814   2
   7  -3  -6 6.58169 18.4727   2
   7  -3  -6 19.6098 5.22650   5
   7  -3  -6 28.2251 10.2449   6
  -7   3   6 8.28940 11.6753   6
   6  -3  -6 442.817 47.5831   2
   6  -3  -6 419.796 38.8251   3
   6  -3  -6 415.148 38.8005   6
   6  -3  -6 388.883 36.7420   5
  -6   3   6 445.976 48.2608   2
  -6   3   6 448.195 45.1944   6
  -6   3   6 363.128 38.2771   3
  -6   3   6 409.851 49.8733   4
   5  -3  -6 -9.4579 6.01111   2
   5  -3  -6 0.00173 3.76339   3
   5  -3  -6 3.92984 5.66253   5
   5  -3  -6 5.64547 7.98410   6
   5  -3  -6 3.80064 5.93287   6
  -5   3   6 0.33672 5.59014   3
  -5   3   6 -10.243 9.22134   4
  -5   3   6 2.56647 9.44674   2
  -5   3   6 12.7430 8.54785   6
  -5   3   6 2.35654 8.31313   2
   4  -3  -6 71.2972 15.7655   2
   4  -3  -6 88.8332 14.6433   6
   4  -3  -6 105.855 18.6485   2
   4  -3  -6 119.684 15.2279   5
   4  -3  -6 109.413 14.2582   6
   4  -3  -6 119.856 15.0235   3
  -4   3   6 86.9302 18.0437   2
  -4   3   6 85.1041 18.1198   4
  -4   3   6 131.712 15.2541   6
  -4   3   6 93.4923 11.9559   3
  -4   3   6 95.3358 17.7850   6
  -4   3   6 100.307 17.7307   2
   3  -3  -6 237.727 23.3045   6
   3  -3  -6 223.988 25.3296   2
   3  -3  -6 181.197 28.0470   2
   3  -3  -6 207.162 23.5642   5
   3  -3  -6 233.325 27.6196   4
   3  -3  -6 259.542 21.6771   3
   3  -3  -6 243.457 23.8446   6
  -3   3   6 276.832 28.4365   4
  -3   3   6 242.983 26.5950   2
  -3   3   6 243.779 26.1882   6
  -3   3   6 230.246 21.7790   3
  -3   3   6 242.200 22.7738   6
  -3   3   6 218.551 24.6998   2
   2  -3  -6 4.02035 3.94694   2
   2  -3  -6 -0.0245 2.83912   6
   2  -3  -6 -3.7534 4.49726   4
   2  -3  -6 0.45362 2.75988   2
   2  -3  -6 2.54597 2.51893   3
   2  -3  -6 -1.0822 3.78935   6
   2  -3  -6 -1.5436 4.85160   5
  -2   3   6 2.25981 3.37598   2
  -2   3   6 -1.8448 3.84897   2
  -2   3   6 -0.3028 3.10916   6
  -2   3   6 -1.5545 4.31025   5
  -2   3   6 0.52468 4.33526   4
  -2   3   6 8.80307 4.29996   6
   1  -3  -6 857.523 67.6346   4
   1  -3  -6 903.309 69.4813   2
   1  -3  -6 785.338 68.7365   5
   1  -3  -6 816.202 66.9524   6
   1  -3  -6 729.665 67.5240   2
   1  -3  -6 892.659 65.2915   3
   1  -3  -6 834.234 66.3479   6
  -1   3   6 953.653 69.6131   4
  -1   3   6 863.681 66.3428   6
  -1   3   6 942.523 68.8436   6
  -1   3   6 885.330 68.5198   2
  -1   3   6 815.335 69.1492   2
  -1   3   6 928.090 70.6968   5
   0  -3  -6 103.483 14.4935   2
   0  -3  -6 129.289 15.3213   6
   0  -3  -6 134.163 14.1488   4
   0  -3  -6 131.715 16.4855   5
   0  -3  -6 122.295 15.3751   2
   0  -3  -6 133.587 14.1573   6
   0   3   6 111.978 14.9895   6
   0   3   6 161.669 18.4890   2
   0   3   6 132.057 14.6179   4
   0   3   6 125.110 17.2491   5
   0   3   6 135.162 14.0203   6
   0   3   6 118.122 15.1926   2
  -1  -3  -6 20.1965 6.36787   6
  -1  -3  -6 26.0115 7.25579   2
  -1  -3  -6 30.2722 8.07863   2
  -1  -3  -6 8.77423 6.54967   5
  -1  -3  -6 21.4484 6.05978   6
   1   3   6 18.9417 7.23193   2
   1   3   6 14.8313 6.11433   2
   1   3   6 19.5203 5.14949   4
   1   3   6 22.1005 7.26820   5
   1   3   6 29.2581 7.49500   6
   1   3   6 33.7668 7.53281   6
  -2  -3  -6 1287.87 109.957   2
  -2  -3  -6 1315.17 108.309   6
  -2  -3  -6 1498.28 109.489   3
  -2  -3  -6 1432.96 107.545   6
  -2  -3  -6 1494.50 109.308   5
  -2  -3  -6 1165.65 109.566   2
   2   3   6 1311.82 110.963   5
   2   3   6 1486.60 104.886   4
   2   3   6 1595.98 108.413   6
   2   3   6 1457.51 110.998   2
   2   3   6 1569.49 109.171   6
  -3  -3  -6 641.369 55.0142   2
  -3  -3  -6 569.214 54.8245   2
  -3  -3  -6 679.550 53.0089   6
  -3  -3  -6 617.578 54.6992   3
  -3  -3  -6 541.557 51.6557   6
  -3  -3  -6 656.993 53.5520   5
   3   3   6 622.018 54.5496   5
   3   3   6 649.849 51.8543   6
   3   3   6 611.888 50.0658   4
   3   3   6 609.750 55.2133   2
   3   3   6 597.143 48.6672   4
   3   3   6 644.156 53.6695   6
  -4  -3  -6 43.9263 12.2262   5
  -4  -3  -6 59.5993 15.6742   2
   4   3   6 38.4652 17.5672   2
   4   3   6 47.6720 10.0353   6
   4   3   6 76.6177 11.7296   4
   4   3   6 38.2623 13.1634   6
   4   3   6 36.9206 11.8936   5
  -5  -3  -6 35.7309 10.7955   6
  -5  -3  -6 19.5941 16.1894   2
  -5  -3  -6 10.6830 9.56217   5
  -5  -3  -6 20.8155 10.5914   2
   5   3   6 24.7648 10.1174   4
   5   3   6 17.6522 8.68763   5
   5   3   6 8.34077 7.10890   6
   5   3   6 33.7577 12.5774   2
  -6  -3  -6 15.1647 10.8831   5
  -6  -3  -6 19.4184 23.6094   2
  -6  -3  -6 42.7786 13.3263   2
  -6  -3  -6 34.5622 12.2066   6
   6   3   6 14.8444 8.98555   6
   6   3   6 -4.7222 12.8200   4
   6   3   6 19.6562 15.0663   2
   6   3   6 12.5291 9.80011   5
   7  -4  -6 51.1355 15.0798   3
   7  -4  -6 49.8584 14.3470   6
   7  -4  -6 29.1794 11.1835   5
   7  -4  -6 37.0241 25.1980   2
  -7   4   6 70.3312 21.8261   6
  -7   4   6 36.6983 17.1768   4
  -7   4   6 36.0862 20.5695   2
   6  -4  -6 19.2703 13.8508   2
   6  -4  -6 -18.498 9.21187   5
   6  -4  -6 3.35907 7.59987   3
  -6   4   6 -0.0808 9.63668   3
  -6   4   6 1.00191 9.48361   6
  -6   4   6 -9.5268 11.5094   2
  -6   4   6 14.0458 14.6644   4
   5  -4  -6 7.20519 7.87914   6
   5  -4  -6 5.82578 8.33860   2
   5  -4  -6 -4.4599 8.72195   5
   5  -4  -6 3.85850 5.78699   3
  -5   4   6 16.4838 6.77888   3
  -5   4   6 4.49969 7.38959   2
  -5   4   6 -6.1043 6.19404   6
  -5   4   6 6.64424 11.9037   4
  -5   4   6 4.54207 11.5120   2
   4  -4  -6 1083.57 77.9876   5
   4  -4  -6 819.086 74.9379   6
   4  -4  -6 912.481 73.8873   3
   4  -4  -6 963.212 81.6561   2
  -4   4   6 930.501 79.4090   2
  -4   4   6 937.663 82.6301   4
  -4   4   6 982.469 80.9068   6
  -4   4   6 904.218 82.1112   2
  -4   4   6 917.258 72.6873   3
   3  -4  -6 15.8409 7.24447   6
   3  -4  -6 29.9567 9.79114   5
   3  -4  -6 25.5343 6.49024   3
   3  -4  -6 39.2366 9.84712   4
   3  -4  -6 38.9657 9.37564   2
   3  -4  -6 32.7038 10.1150   6
   3  -4  -6 38.0861 10.9725   2
  -3   4   6 13.2637 6.17068   6
  -3   4   6 35.2591 10.3032   4
  -3   4   6 16.7311 5.52560   3
  -3   4   6 22.8694 8.41606   2
  -3   4   6 29.9307 10.1403   2
  -3   4   6 29.8227 9.43812   6
   2  -4  -6 13.6315 8.04608   2
   2  -4  -6 13.5536 7.71590   4
   2  -4  -6 14.7932 6.50794   5
   2  -4  -6 23.1188 7.12943   2
   2  -4  -6 42.1489 8.63967   6
  -2   4   6 4.25334 6.72510   5
  -2   4   6 23.9225 8.66706   2
  -2   4   6 31.1159 9.87650   4
  -2   4   6 48.7224 10.5711   2
  -2   4   6 17.1993 7.44905   6
  -2   4   6 21.8102 6.49751   6
   1  -4  -6 1391.93 112.154   3
   1  -4  -6 1586.89 112.200   6
   1  -4  -6 1443.46 115.570   2
   1  -4  -6 1683.74 113.345   4
   1  -4  -6 1404.34 114.068   6
   1  -4  -6 1462.25 117.085   2
  -1   4   6 1310.79 117.599   5
  -1   4   6 1402.93 115.691   6
  -1   4   6 1595.64 114.326   2
  -1   4   6 1616.32 116.511   2
  -1   4   6 1537.81 114.904   4
   0  -4  -6 138.539 16.7969   6
   0  -4  -6 138.294 15.4587   4
   0  -4  -6 147.921 20.0801   5
   0  -4  -6 118.956 16.9070   2
   0  -4  -6 182.794 19.8752   2
   0  -4  -6 145.592 16.5453   6
   0   4   6 146.749 18.4590   6
   0   4   6 180.511 19.7118   2
   0   4   6 156.704 19.2808   2
   0   4   6 147.928 17.2534   4
   0   4   6 121.577 18.8017   5
   0   4   6 159.172 16.5838   6
  -1  -4  -6 133.996 16.6882   2
  -1  -4  -6 126.470 17.8257   2
  -1  -4  -6 101.393 14.4356   6
  -1  -4  -6 101.710 17.6102   6
   1   4   6 99.2440 15.7621   2
   1   4   6 139.728 17.6637   2
   1   4   6 96.1944 18.4657   5
   1   4   6 91.9435 15.1551   6
   1   4   6 164.575 17.7265   6
   1   4   6 135.979 14.0681   4
  -2  -4  -6 -2.5613 6.06072   5
  -2  -4  -6 -5.1420 4.59620   2
[truncated: 1,813,822 more chars]
