# Supplementary material for: Syntheses and crystal structures of 4-(4-nitro­phen­yl)piperazin-1-ium benzoate monohydrate and 4-(4-nitro­phen­yl)piperazin-1-ium 2-carb­oxy-4,6-di­nitro­phenolate
Source: Acta Crystallogr E Crystallogr Commun. 2022 Jul 26;78(Pt 8):840–5. doi: 10.1107/S2056989022007472 (PMC9361384; doi:10.1107/S2056989022007472)
Supplement: Supplementary file 2 [file e-78-00840-Isup2.hkl]

data_I                                                                          
_shelx_title ' hsy8 m22114 : space group P-1'                                   
_shelx_refln_list_code          4                                               
_shelx_F_calc_maximum       60.62                                               
_exptl_crystal_F_000       368.00                                               
_reflns_d_resolution_high  0.7681                                               
                                                                                
loop_                                                                           
 _space_group_symop_operation_xyz                                               
 'x, y, z'                                                                      
 '-x, -y, -z'                                                                   
                                                                                
_cell_length_a     6.0768                                                       
_cell_length_b     7.4427                                                       
_cell_length_c    18.4737                                                       
_cell_angle_alpha  78.894                                                       
_cell_angle_beta   85.870                                                       
_cell_angle_gamma  83.668                                                       
                                                                                
_shelx_F_squared_multiplier     1.000                                           
                                                                                
loop_                                                                           
 _refln_index_h                                                                 
 _refln_index_k                                                                 
 _refln_index_l                                                                 
 _refln_F_squared_calc                                                          
 _refln_F_squared_meas                                                          
 _refln_F_squared_sigma                                                         
 _refln_observed_status                                                         
   1   0   0        249.41        225.88         4.92 o                         
   2   0   0        206.26        193.68         4.20 o                         
   3   0   0        194.02        222.12         5.16 o                         
   4   0   0         26.29         30.45         1.25 o                         
   5   0   0        186.05        184.85         4.77 o                         
   6   0   0          3.94          3.51         1.09 o                         
   7   0   0          5.50          5.59         1.64 o                         
  -7   1   0          0.77         -1.92         1.92 o                         
  -6   1   0         11.27         10.30         1.54 o                         
  -5   1   0          5.75          4.77         0.75 o                         
  -4   1   0          0.01          0.96         0.40 o                         
  -3   1   0         12.70         12.46         0.63 o                         
  -2   1   0       1311.02       1279.53        29.02 o                         
   0   1   0        541.59        491.77        10.58 o                         
   1   1   0         21.92         15.59         0.61 o                         
   2   1   0        254.67        252.14         6.26 o                         
   3   1   0        849.37        916.21        19.43 o                         
   4   1   0        172.71        201.01         4.80 o                         
   5   1   0          0.08         -0.38         0.49 o                         
   6   1   0        137.59        137.44         4.99 o                         
   7   1   0         96.89         97.94         4.88 o                         
  -7   2   0          0.53          0.87         1.59 o                         
  -6   2   0        359.94        365.49        12.39 o                         
  -5   2   0          0.83         -0.20         1.01 o                         
  -4   2   0         20.39         21.48         1.15 o                         
  -3   2   0          1.96          2.38         0.37 o                         
  -2   2   0         56.83         56.73         1.83 o                         
   0   2   0        168.95        151.36         3.46 o                         
   1   2   0        122.29        119.75         3.12 o                         
   2   2   0         66.56         64.54         2.06 o                         
   3   2   0        175.28        189.62         4.69 o                         
   4   2   0        204.10        202.65         5.14 o                         
   5   2   0         78.35         82.36         2.83 o                         
   6   2   0         49.34         48.90         3.21 o                         
   7   2   0        112.32        112.30         6.24 o                         
  -7   3   0        180.99        179.75        13.17 o                         
  -6   3   0          8.42          9.44         1.52 o                         
  -5   3   0          0.55          0.66         0.61 o                         
  -4   3   0         22.30         21.29         1.13 o                         
  -3   3   0        804.61        810.39        20.92 o                         
  -2   3   0        152.57        154.54         5.40 o                         
  -1   3   0         34.49         39.28         1.52 o                         
   0   3   0       1527.66       1505.96        43.30 o                         
   1   3   0        157.83        176.16         4.29 o                         
   2   3   0        916.04        950.22        27.16 o                         
   3   3   0         52.88         51.59         1.88 o                         
   4   3   0          4.50          4.95         0.79 o                         
   5   3   0         55.21         49.28         2.58 o                         
   6   3   0        127.59        132.61         5.50 o                         
   7   3   0         50.44         53.15         3.41 o                         
  -6   4   0          1.61          2.00         2.05 o                         
  -5   4   0          2.81          1.91         1.27 o                         
  -4   4   0        164.87        159.85         5.73 o                         
  -3   4   0        105.86        100.64         3.77 o                         
  -2   4   0        172.38        161.74         4.28 o                         
  -1   4   0        607.02        600.58        16.62 o                         
   0   4   0        374.70        399.35        10.61 o                         
   1   4   0        225.24        252.80         5.79 o                         
   2   4   0          5.37          3.56         0.58 o                         
   3   4   0         90.26         96.99         3.54 o                         
   4   4   0         74.13         74.82         2.57 o                         
   5   4   0         20.65         14.93         1.70 o                         
   6   4   0         25.67         25.98         2.32 o                         
   7   4   0         10.84         11.85         2.01 o                         
  -6   5   0         72.59         72.65         6.49 o                         
  -5   5   0          2.10          2.59         1.01 o                         
  -4   5   0          5.98          4.85         0.93 o                         
  -3   5   0          0.02         -0.36         0.50 o                         
  -2   5   0         45.18         49.64         1.73 o                         
  -1   5   0         48.29         51.04         1.92 o                         
   0   5   0         47.83         38.36         1.69 o                         
   1   5   0        152.37        154.11         4.00 o                         
   2   5   0        658.96        696.55        15.87 o                         
   3   5   0         22.79         18.93         1.45 o                         
   4   5   0          0.44          0.81         0.88 o                         
   5   5   0        143.38        145.29         5.94 o                         
   6   5   0          6.49          7.65         2.25 o                         
   7   5   0        132.31        128.07         6.14 o                         
  -5   6   0          3.67          1.50         1.36 o                         
  -4   6   0          1.37          1.04         0.95 o                         
  -3   6   0          0.73          3.09         0.94 o                         
  -2   6   0          0.68          0.58         0.56 o                         
  -1   6   0        145.23        145.60         4.28 o                         
   0   6   0         62.14         60.78         2.53 o                         
   1   6   0        202.49        203.68         5.97 o                         
   2   6   0         36.01         35.47         1.86 o                         
   3   6   0         34.72         31.87         3.07 o                         
   4   6   0        162.46        153.07         6.03 o                         
   5   6   0         32.17         34.27         3.07 o                         
   6   6   0        191.24        193.90        12.62 o                         
  -4   7   0         54.00         51.96         3.49 o                         
  -3   7   0          3.93          2.26         0.97 o                         
  -2   7   0          4.58          4.18         0.96 o                         
  -1   7   0         21.01         22.04         1.63 o                         
   0   7   0         32.58         32.61         2.18 o                         
   1   7   0          6.46          9.95         1.31 o                         
   2   7   0          0.00         -1.01         1.13 o                         
   3   7   0         36.47         45.10         3.51 o                         
   4   7   0        106.95        101.18         6.88 o                         
   5   7   0         54.31         58.66         4.06 o                         
  -3   8   0          5.03          0.75         1.74 o                         
  -2   8   0         62.85         70.47         3.33 o                         
  -1   8   0         52.05         57.11         3.44 o                         
   0   8   0         48.85         54.94         3.22 o                         
   1   8   0          0.83          0.45         1.27 o                         
   2   8   0         38.34         43.93         3.66 o                         
   3   8   0        393.57        402.51        17.68 o                         
   4   8   0          0.59         -0.24         1.67 o                         
  -1   9   0          1.31         -0.59         1.32 o                         
   0   9   0         11.20          5.72         2.26 o                         
   1   9   0        180.81        200.79         9.61 o                         
   2   9   0         12.82         12.44         3.09 o                         
   3   9   0         46.72         56.50         6.28 o                         
  -3  -9   1         16.66         22.62         7.10 o                         
  -2  -9   1        250.96        252.43        12.27 o                         
  -1  -9   1         72.99         64.63         5.27 o                         
   0  -9   1         12.90          5.58         2.11 o                         
   1  -9   1          8.15         10.69         2.64 o                         
  -4  -8   1         18.58         13.59         2.55 o                         
  -3  -8   1        365.58        376.67        14.70 o                         
  -2  -8   1         73.51         71.65         4.57 o                         
  -1  -8   1         10.06          7.54         1.64 o                         
   0  -8   1          3.26          3.50         1.31 o                         
   1  -8   1         31.20         29.09         2.07 o                         
   2  -8   1          1.16          1.91         1.01 o                         
   3  -8   1         47.67         50.48         3.45 o                         
  -5  -7   1          0.69          2.91         1.84 o                         
  -4  -7   1        115.92        112.67         4.69 o                         
  -3  -7   1         17.47         15.13         1.53 o                         
  -2  -7   1         97.09         93.63         4.90 o                         
  -1  -7   1          0.22         -0.38         0.86 o                         
   0  -7   1        132.59        129.25         5.16 o                         
   1  -7   1          1.72          2.16         0.83 o                         
   2  -7   1         12.00         11.42         0.94 o                         
   3  -7   1         16.36         12.77         1.85 o                         
   4  -7   1         14.05         17.45         1.84 o                         
  -6  -6   1        124.15        133.31         7.23 o                         
  -5  -6   1        176.75        149.93         6.71 o                         
  -4  -6   1         57.50         58.63         3.06 o                         
  -3  -6   1        292.33        295.78         9.58 o                         
  -2  -6   1        106.26         99.35         3.39 o                         
  -1  -6   1         10.00         11.11         1.11 o                         
   0  -6   1         23.25         27.46         1.62 o                         
   1  -6   1         69.48         73.94         2.85 o                         
   2  -6   1         75.01         73.02         2.27 o                         
   3  -6   1         14.96         13.71         1.08 o                         
   4  -6   1        111.44        113.95         4.93 o                         
   5  -6   1          0.00         -0.46         1.07 o                         
  -7  -5   1          0.09         -1.59         1.91 o                         
  -6  -5   1        349.34        345.08        18.30 o                         
  -5  -5   1         23.95         21.48         2.19 o                         
  -4  -5   1        146.34        143.08         4.95 o                         
  -3  -5   1        274.92        282.34         7.23 o                         
  -2  -5   1        210.29        210.49         5.42 o                         
  -1  -5   1        540.23        502.84        13.62 o                         
   0  -5   1        281.86        280.40         8.37 o                         
   1  -5   1        115.40        125.74         3.77 o                         
   2  -5   1        143.11        142.22         3.75 o                         
   3  -5   1          2.62          3.08         0.82 o                         
   4  -5   1         34.57         38.02         2.09 o                         
   5  -5   1         35.13         36.13         2.50 o                         
   6  -5   1         86.19         66.03         6.92 o                         
  -7  -4   1         48.17         51.01         3.96 o                         
  -6  -4   1         24.90         27.44         2.52 o                         
  -5  -4   1          6.71          4.33         1.18 o                         
  -4  -4   1         70.57         66.07         3.58 o                         
  -3  -4   1        174.39        179.99         4.73 o                         
  -2  -4   1        323.07        322.06         7.76 o                         
  -1  -4   1         74.96         94.40         2.84 o                         
   0  -4   1          0.76          0.39         0.31 o                         
   1  -4   1        846.17        904.01        23.12 o                         
   2  -4   1         87.04         99.65         2.97 o                         
   3  -4   1         61.54         57.53         2.02 o                         
   4  -4   1        124.29        117.81         3.74 o                         
   5  -4   1        284.29        283.57        10.16 o                         
   6  -4   1          9.60          6.10         2.37 o                         
  -7  -3   1         17.08         14.10         1.95 o                         
  -6  -3   1         14.51         14.09         1.92 o                         
  -5  -3   1         78.98         75.30         3.27 o                         
  -4  -3   1        229.43        230.08         6.27 o                         
  -3  -3   1        109.70        118.02         3.18 o                         
  -2  -3   1        660.54        727.24        17.11 o                         
  -1  -3   1        696.47        692.99        16.08 o                         
   0  -3   1          0.39          0.09         0.20 o                         
   1  -3   1         43.99         49.50         1.75 o                         
   2  -3   1         20.11         16.66         0.77 o                         
   3  -3   1          3.03          4.71         0.54 o                         
   4  -3   1       2346.00       2261.48        54.11 o                         
   5  -3   1        395.90        389.93        12.56 o                         
   6  -3   1          4.24          3.46         1.15 o                         
   7  -3   1         67.61         78.76         9.05 o                         
  -7  -2   1          2.91         -1.14         1.14 o                         
  -6  -2   1        125.58        125.00         5.12 o                         
  -5  -2   1          5.06          5.36         0.87 o                         
  -4  -2   1         74.23         82.25         2.54 o                         
  -3  -2   1        932.44        979.77        27.44 o                         
  -2  -2   1         24.15         31.23         1.23 o                         
  -1  -2   1        113.56         98.71         2.42 o                         
   0  -2   1        220.00        219.94         5.79 o                         
   1  -2   1        262.24        283.54         9.25 o                         
   2  -2   1        295.35        295.55         7.35 o                         
   3  -2   1        101.40         89.23         2.55 o                         
   4  -2   1        340.96        317.34         8.95 o                         
   5  -2   1          0.91          0.45         0.83 o                         
   6  -2   1          9.64         11.47         1.70 o                         
   7  -2   1          0.02         -1.80         1.80 o                         
  -7  -1   1          8.33          7.64         1.40 o                         
  -6  -1   1         94.76         97.32         3.99 o                         
  -5  -1   1          3.10          2.37         0.64 o                         
  -4  -1   1        221.75        240.75         5.61 o                         
  -3  -1   1         30.64         39.22         1.77 o                         
  -2  -1   1        643.40        581.17        11.91 o                         
  -1  -1   1        616.27        613.01        13.36 o                         
   0  -1   1         21.67         28.71         1.13 o                         
   1  -1   1        421.85        384.67        11.35 o                         
   2  -1   1        691.85        683.73        15.70 o                         
   3  -1   1        123.67        128.67         3.28 o                         
   4  -1   1         17.48         19.55         1.06 o                         
   5  -1   1         37.95         39.07         1.81 o                         
   6  -1   1        115.88        120.42         4.23 o                         
   7  -1   1         95.62        109.69         6.14 o                         
  -7   0   1          5.91          3.06         2.26 o                         
  -6   0   1         23.77         21.74         2.09 o                         
  -5   0   1          9.32          9.81         1.27 o                         
  -4   0   1          2.02          0.87         0.41 o                         
  -3   0   1          6.35          5.95         0.50 o                         
  -2   0   1        139.45        134.20         3.83 o                         
  -1   0   1        994.11        919.81        39.36 o                         
   1   0   1        687.85        632.91        13.66 o                         
   2   0   1          0.30          0.16         0.14 o                         
   3   0   1        260.03        270.19         6.33 o                         
   4   0   1         36.58         48.37         1.58 o                         
   5   0   1          1.13          0.23         0.72 o                         
   6   0   1          0.05          1.08         1.03 o                         
   7   0   1          4.64          5.38         1.43 o                         
  -7   1   1         13.19         12.20         2.34 o                         
  -6   1   1         16.64         17.94         1.92 o                         
  -5   1   1        105.21         99.49         3.39 o                         
  -4   1   1          1.42          1.52         0.46 o                         
  -3   1   1         71.69         66.86         1.79 o                         
  -2   1   1       1207.94       1173.39        24.32 o                         
  -1   1   1        711.66        689.94        14.31 o                         
   0   1   1        172.36        157.48         3.87 o                         
   2   1   1        124.38        132.04         3.30 o                         
   3   1   1          5.24          6.28         0.55 o                         
   4   1   1        391.42        396.53         8.66 o                         
   5   1   1         51.34         52.30         1.95 o                         
   6   1   1         14.61         15.91         1.20 o                         
   7   1   1          2.24          2.81         1.54 o                         
  -7   2   1         24.09         31.62         4.45 o                         
  -6   2   1          1.48          1.69         1.76 o                         
  -5   2   1          7.99          8.40         0.84 o                         
  -4   2   1         76.16         78.65         2.39 o                         
  -3   2   1         40.04         42.27         1.30 o                         
  -2   2   1        303.14        285.51         6.43 o                         
  -1   2   1          7.11          3.27         0.31 o                         
   1   2   1        163.46        165.05         3.94 o                         
   2   2   1        249.30        234.83         7.60 o                         
   3   2   1        265.84        255.50         6.51 o                         
   4   2   1         31.25         31.10         1.41 o                         
   5   2   1         14.65         18.12         1.27 o                         
   6   2   1         11.99         11.18         1.60 o                         
   7   2   1         17.87         17.91         1.92 o                         
  -7   3   1        111.65        115.70         9.92 o                         
  -6   3   1         15.69         15.45         2.03 o                         
  -5   3   1         79.71         78.83         3.48 o                         
  -4   3   1         17.05         17.40         1.00 o                         
  -3   3   1        549.27        543.90        13.46 o                         
  -2   3   1         22.34         20.69         1.38 o                         
  -1   3   1       1622.84       1561.68        42.59 o                         
   0   3   1         52.04         54.67         1.59 o                         
   1   3   1         11.85         16.96         0.76 o                         
   2   3   1          0.05         -0.14         0.36 o                         
   3   3   1         12.59         17.51         1.09 o                         
   4   3   1         89.15         91.69         2.94 o                         
   5   3   1         19.58         17.41         1.48 o                         
   6   3   1         11.95         11.67         1.74 o                         
   7   3   1         27.16         28.19         2.56 o                         
  -6   4   1         52.02         53.96         4.93 o                         
  -5   4   1          8.57         10.54         1.35 o                         
  -4   4   1        366.15        349.63        11.36 o                         
  -3   4   1        201.75        196.81         6.62 o                         
  -2   4   1        152.56        150.16         5.12 o                         
  -1   4   1        382.44        394.94        10.53 o                         
   0   4   1        188.82        195.51         5.55 o                         
   1   4   1         84.90         76.25         2.15 o                         
   2   4   1        182.28        192.99         4.75 o                         
   3   4   1         31.35         31.59         1.55 o                         
   4   4   1         16.57         14.60         1.20 o                         
   5   4   1          7.22          6.73         1.41 o                         
   6   4   1          0.01         -0.05         1.05 o                         
   7   4   1        187.60        202.50         7.84 o                         
  -6   5   1          0.19          0.86         2.19 o                         
  -5   5   1          3.46          2.40         1.10 o                         
  -4   5   1        362.85        377.49        12.21 o                         
  -3   5   1         34.77         35.10         1.98 o                         
  -2   5   1        130.37        140.35         5.03 o                         
  -1   5   1          0.00         -0.10         0.40 o                         
   0   5   1          7.23          5.96         0.89 o                         
   1   5   1         85.84        100.93         2.87 o                         
   2   5   1         12.50          7.05         0.89 o                         
   3   5   1         44.83         48.38         1.97 o                         
   4   5   1         87.60         93.39         3.94 o                         
   5   5   1         27.84         30.46         2.48 o                         
   6   5   1          0.08         -1.23         1.23 o                         
   7   5   1         70.32         82.03         6.27 o                         
  -5   6   1         12.24         10.42         1.71 o                         
  -4   6   1         62.94         70.34         3.38 o                         
  -3   6   1         44.88         48.89         2.54 o                         
  -2   6   1         24.06         25.16         1.52 o                         
  -1   6   1        104.20        100.95         3.43 o                         
   0   6   1         34.94         36.00         1.88 o                         
   1   6   1        184.69        185.79         5.84 o                         
   2   6   1          0.37         -0.18         0.63 o                         
   3   6   1         41.66         42.45         2.61 o                         
   4   6   1        115.15        112.87         5.04 o                         
   5   6   1         27.15         25.63         2.40 o                         
   6   6   1         42.97         45.04         3.58 o                         
  -4   7   1         15.99         18.81         2.29 o                         
  -3   7   1         45.67         48.61         2.86 o                         
  -2   7   1         12.52         12.65         1.39 o                         
  -1   7   1         17.08         16.27         2.28 o                         
   0   7   1        278.67        273.62        11.68 o                         
   1   7   1         19.28         24.71         2.11 o                         
   2   7   1        108.77        108.39         4.95 o                         
   3   7   1         55.39         53.59         5.17 o                         
   4   7   1          0.43          1.02         1.23 o                         
   5   7   1         57.62         53.07         3.90 o                         
  -3   8   1          1.12         -0.01         1.30 o                         
  -2   8   1          0.52          0.94         1.09 o                         
  -1   8   1        131.09        135.21         5.32 o                         
   0   8   1          1.34          2.13         1.27 o                         
   1   8   1         21.61         25.77         2.84 o                         
   2   8   1          1.98          5.19         1.79 o                         
   3   8   1          3.51          2.70         1.30 o                         
   4   8   1          1.83          1.41         1.70 o                         
   5   8   1         23.55         21.19         6.85 o                         
  -1   9   1          1.49          0.59         1.10 o                         
   0   9   1         12.95         15.88         3.40 o                         
   1   9   1        109.22        104.32         5.83 o                         
   2   9   1          0.17         -1.49         2.87 o                         
   3   9   1          6.37          7.29         2.64 o                         
  -2  -9   2        118.76        121.73        13.67 o                         
  -1  -9   2        109.27        122.43         7.88 o                         
   0  -9   2          6.08          4.16         2.23 o                         
   1  -9   2         38.78         42.35         3.35 o                         
  -4  -8   2         46.51         52.07         5.83 o                         
  -3  -8   2         12.46         12.22         2.15 o                         
  -2  -8   2        108.56        116.49         7.21 o                         
  -1  -8   2         29.07         30.13         3.57 o                         
   0  -8   2          0.33          2.53         1.07 o                         
   1  -8   2        148.67        140.69         6.46 o                         
   2  -8   2         26.15         28.09         2.11 o                         
   3  -8   2          1.30         -0.08         0.95 o                         
  -5  -7   2         29.51         21.42         3.89 o                         
  -4  -7   2          0.69          0.21         1.35 o                         
  -3  -7   2          9.67          8.19         1.24 o                         
  -2  -7   2        270.58        276.95        10.87 o                         
  -1  -7   2         23.59         25.94         2.00 o                         
   0  -7   2         66.86         68.56         3.02 o                         
   1  -7   2          6.09          7.34         1.58 o                         
   2  -7   2         19.69         18.11         1.26 o                         
   3  -7   2          2.87          3.49         1.77 o                         
   4  -7   2          2.58          2.00         1.29 o                         
  -6  -6   2          3.15          2.33         2.07 o                         
  -5  -6   2         59.18         57.40         4.08 o                         
  -4  -6   2         20.23         17.43         1.88 o                         
  -3  -6   2        426.07        425.01        14.12 o                         
  -2  -6   2          1.32          0.17         0.46 o                         
  -1  -6   2          8.52          9.23         1.06 o                         
   0  -6   2         68.03         67.19         3.76 o                         
   1  -6   2          0.63          1.65         0.60 o                         
   2  -6   2          6.78          7.29         0.78 o                         
   3  -6   2          0.50         -0.49         0.62 o                         
   4  -6   2         25.98         24.55         2.09 o                         
   5  -6   2         22.25         21.88         2.29 o                         
  -6  -5   2         74.77         79.64         4.59 o                         
  -5  -5   2        102.49        100.36         7.93 o                         
  -4  -5   2         92.44         79.49         4.29 o                         
  -3  -5   2          0.34         -0.30         0.66 o                         
  -2  -5   2        682.48        606.59        15.51 o                         
  -1  -5   2        406.14        402.51        10.43 o                         
   0  -5   2         11.79         16.16         1.10 o                         
   1  -5   2         46.23         51.02         1.82 o                         
   2  -5   2          0.02          0.37         0.32 o                         
   3  -5   2         47.91         52.26         2.02 o                         
   4  -5   2        107.82        111.76         4.19 o                         
   5  -5   2         99.29        100.81         4.93 o                         
   6  -5   2          5.04          6.81         1.81 o                         
  -7  -4   2         56.74         55.50         4.86 o                         
  -6  -4   2        149.29        142.53         6.44 o                         
  -5  -4   2          3.08          0.14         0.90 o                         
  -4  -4   2         62.24         57.49         2.53 o                         
  -3  -4   2          2.86          3.02         0.72 o                         
  -2  -4   2        943.98        939.57        24.57 o                         
  -1  -4   2         30.41         32.11         1.82 o                         
   0  -4   2          4.85          5.76         0.54 o                         
   1  -4   2         20.72         24.92         1.10 o                         
   2  -4   2        152.93        142.96         4.20 o                         
   3  -4   2         78.51         74.49         2.41 o                         
   4  -4   2        181.30        178.68         5.58 o                         
   5  -4   2          8.38          7.09         0.78 o                         
   6  -4   2         10.40          8.98         1.91 o                         
  -7  -3   2          0.54          1.47         1.50 o                         
  -6  -3   2        244.39        246.85         8.71 o                         
  -5  -3   2         61.84         56.53         2.81 o                         
  -4  -3   2         34.02         34.79         1.62 o                         
  -3  -3   2         17.22         23.61         1.27 o                         
  -2  -3   2        778.24        732.51        17.21 o                         
  -1  -3   2       1115.84       1145.73        30.23 o                         
   0  -3   2        161.79        147.64         3.93 o                         
   1  -3   2          1.39          0.71         0.28 o                         
   2  -3   2          2.19          1.66         0.22 o                         
   3  -3   2          2.02          0.88         0.41 o                         
   4  -3   2         38.35         40.17         1.52 o                         
   5  -3   2        382.16        384.27        13.71 o                         
   6  -3   2         97.52        100.49         5.44 o                         
   7  -3   2         57.32         49.80         6.64 o                         
  -7  -2   2        199.06        195.93         9.26 o                         
  -6  -2   2         74.53         86.16         4.12 o                         
  -5  -2   2          0.51         -0.26         0.76 o                         
  -4  -2   2        156.75        161.50         4.60 o                         
  -3  -2   2         59.48         71.85         2.45 o                         
  -2  -2   2       1364.34       1464.39        31.85 o                         
  -1  -2   2        284.57        270.01         6.49 o                         
   0  -2   2        687.34        614.72        15.65 o                         
   1  -2   2        341.95        350.41        11.29 o                         
   2  -2   2          0.24          0.08         0.18 o                         
   3  -2   2          4.12          5.35         0.50 o                         
   4  -2   2        444.36        411.29        10.62 o                         
   5  -2   2        209.31        199.47         6.23 o                         
   6  -2   2         31.19         30.70         3.75 o                         
   7  -2   2         16.34         18.20         2.45 o                         
  -7  -1   2          5.81          4.39         1.38 o                         
  -6  -1   2         72.65         67.36         3.25 o                         
  -5  -1   2         21.53         24.25         1.57 o                         
  -4  -1   2          3.63          2.81         0.51 o                         
  -3  -1   2         17.23         26.08         1.12 o                         
  -2  -1   2        189.77        197.65         4.39 o                         
  -1  -1   2          8.33          8.54         0.48 o                         
   0  -1   2        933.60        860.27        30.71 o                         
   1  -1   2        279.73        286.46         7.88 o                         
   2  -1   2          7.23          5.94         0.35 o                         
   3  -1   2          2.98          2.90         0.44 o                         
   4  -1   2        683.53        678.94        16.91 o                         
   5  -1   2        105.49        104.63         3.88 o                         
   6  -1   2        255.18        254.60        11.67 o                         
   7  -1   2          9.04         11.47         2.64 o                         
  -7   0   2          4.41          2.87         1.66 o                         
  -6   0   2         22.14         19.92         1.62 o                         
  -5   0   2         31.62         30.17         1.71 o                         
  -4   0   2        125.35        125.74         3.28 o                         
  -3   0   2        139.98        146.81         3.96 o                         
  -2   0   2        122.08        125.81         2.80 o                         
  -1   0   2       1146.81       1047.44        28.39 o                         
   0   0   2          0.90          0.52         0.08 o                         
   1   0   2        133.79        134.59         2.70 o                         
   2   0   2        104.97         93.94         2.16 o                         
   3   0   2        129.34        124.56         3.44 o                         
   4   0   2         57.55         60.85         1.98 o                         
   5   0   2        189.58        191.99         5.42 o                         
   6   0   2         36.17         35.38         2.71 o                         
   7   0   2         11.30         12.01         1.70 o                         
  -7   1   2          0.92          1.53         1.67 o                         
  -6   1   2          3.18          1.68         1.07 o                         
  -5   1   2         12.54          9.43         0.92 o                         
  -4   1   2         28.29         34.33         1.32 o                         
  -3   1   2        356.00        388.79         8.53 o                         
  -2   1   2       1747.84       1674.51        42.49 o                         
  -1   1   2        397.31        402.02         8.82 o                         
   0   1   2         66.97         88.20         2.07 o                         
   2   1   2         39.73         34.79         1.14 o                         
   3   1   2        451.78        447.54        10.76 o                         
   4   1   2        205.87        213.26         5.03 o                         
   5   1   2        111.10        104.55         2.86 o                         
   6   1   2         58.72         56.21         2.97 o                         
   7   1   2         25.01         19.91         2.01 o                         
  -7   2   2         15.40         13.27         2.65 o                         
  -6   2   2          3.23          4.56         1.14 o                         
  -5   2   2        141.10        147.81         4.50 o                         
  -4   2   2         23.38         28.06         1.12 o                         
  -3   2   2        400.33        378.41         8.30 o                         
  -2   2   2        437.87        448.20         9.99 o                         
   1   2   2         32.21         31.22         1.01 o                         
   2   2   2         80.42         94.81         3.70 o                         
   3   2   2         44.21         37.82         1.57 o                         
   4   2   2          2.12          2.28         0.54 o                         
   5   2   2          4.93          7.03         0.90 o                         
   6   2   2          4.99          7.16         1.23 o                         
   7   2   2         82.73         85.90         5.15 o                         
  -7   3   2         80.54         98.91         9.43 o                         
  -6   3   2          1.08          2.96         1.37 o                         
  -5   3   2          2.88          3.17         0.83 o                         
  -4   3   2          0.02          0.34         0.44 o                         
  -3   3   2          3.46          5.56         0.70 o                         
  -2   3   2       2560.45       2477.86        88.64 o                         
  -1   3   2       2199.60       2234.34        79.73 o                         
   0   3   2         45.42         39.02         1.47 o                         
   1   3   2        550.41        577.03        14.25 o                         
   2   3   2       1000.75        994.19        28.16 o                         
   3   3   2         36.80         35.82         1.49 o                         
   4   3   2          0.31          0.71         0.52 o                         
   5   3   2         16.01         15.81         1.54 o                         
   6   3   2         66.83         68.84         4.27 o                         
   7   3   2        117.11        124.59         5.86 o                         
  -6   4   2        208.58        234.45        12.56 o                         
  -5   4   2          1.68          0.12         1.48 o                         
  -4   4   2          8.96         10.06         1.34 o                         
  -3   4   2          5.46          4.17         0.74 o                         
  -2   4   2        808.11        762.83        22.95 o                         
  -1   4   2        469.28        489.37        13.71 o                         
   0   4   2         16.29         20.44         1.03 o                         
   1   4   2        452.40        461.43        10.58 o                         
   2   4   2         11.50         17.01         1.03 o                         
   3   4   2         25.49         30.91         1.48 o                         
   4   4   2         84.74         83.92         2.86 o                         
   5   4   2        148.81        147.41         6.27 o                         
   6   4   2         31.26         33.74         2.96 o                         
   7   4   2         47.00         44.34         2.97 o                         
  -6   5   2          1.20          2.29         2.69 o                         
  -5   5   2          5.41          6.74         1.57 o                         
  -4   5   2        355.69        347.50        13.95 o                         
  -3   5   2       2035.72       1976.04        58.26 o                         
  -2   5   2        186.40        190.55         7.11 o                         
  -1   5   2          2.86          3.05         0.56 o                         
   0   5   2        230.00        245.35         6.64 o                         
   1   5   2        118.30        117.43         3.16 o                         
   2   5   2         41.71         41.98         1.78 o                         
   3   5   2         20.33         19.52         1.32 o                         
   4   5   2         10.17         11.84         1.51 o                         
   5   5   2         11.80         15.66         1.97 o                         
   6   5   2          0.05          1.35         1.34 o                         
   7   5   2         37.14         39.28         3.28 o                         
  -5   6   2          4.36          4.74         1.54 o                         
  -4   6   2        437.93        443.76        15.83 o                         
  -3   6   2         13.57         14.53         1.62 o                         
  -2   6   2         62.32         61.13         2.91 o                         
  -1   6   2        281.71        267.95         7.70 o                         
   0   6   2        216.99        234.52         6.55 o                         
   1   6   2          1.39          0.35         0.51 o                         
   2   6   2         74.62         77.23         3.00 o                         
   3   6   2          0.00         -0.85         0.98 o                         
   4   6   2        138.58        148.54         6.01 o                         
   5   6   2         21.03         20.58         3.66 o                         
   6   6   2          8.03         11.23         2.01 o                         
  -4   7   2         23.96         26.35         2.63 o                         
  -3   7   2         29.42         29.77         2.19 o                         
  -2   7   2         13.32         10.84         1.93 o                         
  -1   7   2         59.30         64.32         3.31 o                         
   0   7   2          0.83          3.19         1.04 o                         
   1   7   2         46.02         42.34         2.58 o                         
   2   7   2          8.16          5.28         1.03 o                         
   3   7   2        105.86        105.72         5.63 o                         
   4   7   2         47.34         56.57         3.56 o                         
   5   7   2          2.63          4.22         2.11 o                         
   6   7   2         25.91         22.73         3.48 o                         
  -3   8   2         25.13         23.74         2.52 o                         
  -2   8   2          8.94          6.98         1.74 o                         
  -1   8   2         55.79         59.86         4.46 o                         
   0   8   2         41.24         44.92         2.90 o                         
   1   8   2        141.37        127.29         6.50 o                         
   2   8   2          1.86          0.85         1.49 o                         
   3   8   2         55.58         58.65         4.81 o                         
   4   8   2          2.95          6.44         1.96 o                         
   5   8   2          1.70          0.74         2.31 o                         
  -2   9   2          0.26         -2.07         3.64 o                         
  -1   9   2          9.77          9.68         2.17 o                         
   0   9   2        208.80        201.17         8.55 o                         
   1   9   2         68.08         64.50         3.88 o                         
   2   9   2          1.50          0.00         2.32 o                         
   3   9   2          4.30          5.92         3.41 o                         
  -2  -9   3          8.37          6.37         2.99 o                         
  -1  -9   3         82.20         89.65         5.98 o                         
   0  -9   3          1.51          1.34         1.50 o                         
  -4  -8   3         22.35         21.18         3.64 o                         
  -3  -8   3          0.12         -0.28         1.37 o                         
  -2  -8   3         16.95         16.85         2.60 o                         
  -1  -8   3         36.78         35.72         3.38 o                         
   0  -8   3         16.99         17.21         1.71 o                         
   1  -8   3          0.89          0.20         0.76 o                         
   2  -8   3         55.41         50.28         3.99 o                         
   3  -8   3        171.30        164.43         9.44 o                         
  -5  -7   3         11.17          7.51         3.38 o                         
  -4  -7   3          3.76          5.59         1.52 o                         
  -3  -7   3          8.52          9.14         2.03 o                         
  -2  -7   3         39.19         37.05         3.53 o                         
  -1  -7   3         63.33         67.47         4.50 o                         
   0  -7   3        202.97        215.73         6.97 o                         
   1  -7   3         12.68         13.20         1.14 o                         
   2  -7   3         90.13         90.81         3.61 o                         
   3  -7   3         65.33         66.65         7.43 o                         
   4  -7   3          8.95         12.26         2.12 o                         
  -6  -6   3         48.27         51.62         4.14 o                         
  -5  -6   3         68.98         57.95         4.24 o                         
  -4  -6   3          8.70          8.38         1.31 o                         
  -3  -6   3          0.15         -0.01         0.96 o                         
  -2  -6   3        140.94        128.32         8.70 o                         
  -1  -6   3         51.85         52.01         2.47 o                         
   0  -6   3         40.46         40.42         1.86 o                         
   1  -6   3         28.02         32.93         1.48 o                         
   2  -6   3        127.00        131.12         4.22 o                         
   3  -6   3         74.80         74.33         3.31 o                         
   4  -6   3          0.02         -0.17         0.95 o                         
   5  -6   3         42.48         44.28         4.58 o                         
  -6  -5   3         23.78         14.70         2.24 o                         
  -5  -5   3         38.80         40.41         4.42 o                         
  -4  -5   3        112.46        123.07         5.20 o                         
  -3  -5   3          4.58          5.54         0.87 o                         
  -2  -5   3        333.76        325.26         8.88 o                         
  -1  -5   3         50.49         51.39         2.20 o                         
   0  -5   3         30.47         26.41         1.36 o                         
   1  -5   3         11.68          9.39         0.78 o                         
   2  -5   3          3.25          2.83         0.47 o                         
   3  -5   3          1.09          1.53         0.46 o                         
   4  -5   3         36.94         35.44         1.70 o                         
   5  -5   3          2.39          2.10         0.68 o                         
   6  -5   3          0.18         -1.04         2.12 o                         
  -7  -4   3         51.49         51.90         4.33 o                         
  -6  -4   3         18.71         18.57         2.21 o                         
  -5  -4   3        392.93        398.82        12.80 o                         
  -4  -4   3        230.33        213.17         8.23 o                         
  -3  -4   3         16.04         17.81         1.16 o                         
  -2  -4   3        235.80        227.12         5.77 o                         
  -1  -4   3         69.18         81.64         2.87 o                         
   0  -4   3          5.95          6.17         0.55 o                         
   1  -4   3        120.25        113.37         4.08 o                         
   2  -4   3        194.92        205.20         7.97 o                         
   3  -4   3         13.86         13.63         0.76 o                         
   4  -4   3        223.83        229.18         6.86 o                         
   5  -4   3          2.31          1.98         0.87 o                         
   6  -4   3          1.71          2.90         1.43 o                         
  -7  -3   3          9.62          4.85         1.73 o                         
  -6  -3   3        370.72        372.63        13.12 o                         
  -5  -3   3         24.34         29.30         2.25 o                         
  -4  -3   3         13.87          9.02         0.98 o                         
  -3  -3   3         13.48         15.77         1.09 o                         
  -2  -3   3        256.37        293.73         6.75 o                         
  -1  -3   3         13.22         12.40         0.64 o                         
   0  -3   3        285.58        298.42         7.89 o                         
   1  -3   3         17.33         10.10         1.12 o                         
   2  -3   3        216.55        224.11         7.42 o                         
   3  -3   3        245.95        267.56         7.25 o                         
   4  -3   3          1.42          0.15         0.38 o                         
   5  -3   3         22.49         21.58         1.68 o                         
   6  -3   3          6.37          0.68         1.29 o                         
   7  -3   3          0.61          0.69         3.01 o                         
  -7  -2   3        141.26        138.69         6.27 o                         
  -6  -2   3         20.49         19.66         2.15 o                         
  -5  -2   3        286.40        290.48         8.46 o                         
  -4  -2   3         39.54         43.37         2.00 o                         
  -3  -2   3         73.75         80.41         2.37 o                         
  -2  -2   3        877.68        951.61        21.02 o                         
  -1  -2   3        129.98        113.72         2.76 o                         
   0  -2   3        295.98        292.52         8.26 o                         
   2  -2   3        117.19        117.47         3.52 o                         
   3  -2   3        371.98        372.15         8.42 o                         
   4  -2   3        401.87        379.55        11.13 o                         
   5  -2   3        203.11        200.05         6.22 o                         
   6  -2   3         31.60         34.36         2.88 o                         
   7  -2   3        165.61        164.90         7.71 o                         
  -7  -1   3          1.76         -0.85         2.10 o                         
  -6  -1   3        268.52        257.74        11.73 o                         
  -5  -1   3        167.12        154.70         4.64 o                         
  -4  -1   3          6.42          6.41         0.72 o                         
  -3  -1   3        713.78        751.87        16.16 o                         
  -2  -1   3        155.78        167.54         4.01 o                         
   0  -1   3        238.82        227.47         6.93 o                         
   1  -1   3        502.33        480.07        13.08 o                         
   2  -1   3        336.13        337.52         7.92 o                         
   3  -1   3          5.68          7.29         0.71 o                         
   4  -1   3       1086.26       1058.62        25.95 o                         
   5  -1   3          2.68          1.47         0.87 o                         
   6  -1   3         22.09         18.66         3.00 o                         
   7  -1   3        188.37        183.23         8.54 o                         
  -7   0   3         66.27         60.77         3.77 o                         
  -6   0   3        310.69        305.67        10.73 o                         
  -5   0   3          0.42          0.36         0.62 o                         
  -4   0   3        564.28        582.53        12.90 o                         
  -3   0   3       2340.94       2434.82        46.61 o                         
  -2   0   3        484.32        507.87        10.44 o                         
  -1   0   3         35.60         35.99         1.03 o                         
   0   0   3        108.71        110.28         2.41 o                         
   1   0   3         47.45         33.98         0.83 o                         
   2   0   3       1590.74       1459.86        34.82 o                         
   3   0   3         10.68         12.34         0.71 o                         
   4   0   3          0.24          0.68         0.36 o                         
   5   0   3          1.85          1.82         0.71 o                         
   6   0   3        473.67        495.95        20.28 o                         
   7   0   3          5.22          4.92         3.31 o                         
  -7   1   3         15.89         12.85         2.91 o                         
  -6   1   3         39.54         37.00         2.32 o                         
  -5   1   3        378.27        354.84         9.09 o                         
  -4   1   3        208.54        214.19         5.43 o                         
  -3   1   3        809.30        874.93        20.39 o                         
  -2   1   3       3674.91       3673.85       263.03 o                         
  -1   1   3        159.46        161.15         4.25 o                         
   0   1   3         12.07         18.61         0.59 o                         
   2   1   3        133.58        130.28         3.26 o                         
   3   1   3        661.59        661.05        13.58 o                         
   4   1   3         18.09         19.31         0.94 o                         
   5   1   3        282.70        286.63         6.36 o                         
   6   1   3        346.55        370.60        11.02 o                         
   7   1   3          0.84         -0.25         2.23 o                         
  -7   2   3          1.69          1.85         1.64 o                         
  -6   2   3         32.94         34.61         2.76 o                         
  -5   2   3          1.89          2.40         0.70 o                         
  -4   2   3        120.76        118.41         3.19 o                         
  -3   2   3        552.70        568.69        12.24 o                         
  -2   2   3         56.04         65.55         1.86 o                         
  -1   2   3          0.53          1.10         0.20 o                         
   2   2   3         14.36         12.27         0.74 o                         
   3   2   3        131.51        122.43         3.55 o                         
   4   2   3        380.15        399.40         9.15 o                         
   5   2   3        340.21        333.14         8.34 o                         
   6   2   3         18.05         22.40         1.95 o                         
   7   2   3         27.04         28.14         1.90 o                         
  -7   3   3          8.82          8.77         3.52 o                         
  -6   3   3          0.60          0.14         1.00 o                         
  -5   3   3          1.52          1.75         0.88 o                         
  -4   3   3          2.73          2.61         0.53 o                         
  -3   3   3         83.16         84.29         2.63 o                         
  -2   3   3        602.61        629.61        17.50 o                         
  -1   3   3          0.45          0.26         0.23 o                         
   0   3   3        122.76        136.55         3.80 o                         
   1   3   3       1086.74       1070.92        22.34 o                         
   2   3   3         17.69         17.47         0.97 o                         
   3   3   3        121.91        129.79         3.99 o                         
   4   3   3         29.03         31.94         1.61 o                         
   5   3   3        115.49        116.34         4.72 o                         
   6   3   3          1.78          1.63         1.05 o                         
   7   3   3         18.88         17.55         1.99 o                         
  -6   4   3         34.83         44.98         3.96 o                         
  -5   4   3        135.36        138.04         8.65 o                         
  -4   4   3         89.90         87.12         4.13 o                         
  -3   4   3        674.65        682.91        19.29 o                         
  -2   4   3         55.96         54.07         2.43 o                         
  -1   4   3       1718.64       1802.33        48.82 o                         
   0   4   3         34.21         22.33         0.92 o                         
   1   4   3        182.41        171.92         4.86 o                         
   2   4   3         12.38          8.44         0.73 o                         
   3   4   3         41.11         35.83         1.73 o                         
   4   4   3         90.71         98.49         3.27 o                         
   5   4   3         39.68         36.70         2.87 o                         
   6   4   3         18.11         24.34         2.34 o                         
   7   4   3          7.48          5.11         1.57 o                         
  -6   5   3         92.16        108.38        12.64 o                         
  -5   5   3          0.05          0.59         1.08 o                         
  -4   5   3         97.84        100.45         4.28 o                         
  -3   5   3         24.88         31.30         2.32 o                         
  -2   5   3         26.24         28.22         1.63 o                         
  -1   5   3        318.09        313.52         8.66 o                         
   0   5   3        236.02        230.44         5.72 o                         
   1   5   3        289.11        299.27         6.90 o                         
   2   5   3        129.65        135.04         4.54 o                         
   3   5   3         96.97         87.03         3.19 o                         
   4   5   3          2.62          3.63         1.19 o                         
   5   5   3         46.73         45.15         3.65 o                         
   6   5   3          5.11          6.50         1.54 o                         
   7   5   3         34.70         29.15         3.50 o                         
  -5   6   3         34.10         37.94         5.01 o                         
  -4   6   3         35.61         29.08         2.89 o                         
  -3   6   3          0.66         -0.65         0.94 o                         
  -2   6   3        723.13        700.07        19.94 o                         
  -1   6   3         64.77         67.01         2.59 o                         
   0   6   3        168.17        177.46         7.71 o                         
   1   6   3         47.01         46.93         1.78 o                         
   2   6   3          0.29          0.23         0.61 o                         
   3   6   3         70.58         74.20         3.67 o                         
   4   6   3         78.79         72.73         3.90 o                         
   5   6   3         43.51         51.84         3.64 o                         
   6   6   3          0.02          1.11         1.68 o                         
  -4   7   3         23.02         23.81         2.63 o                         
  -3   7   3        206.83        191.38         7.76 o                         
  -2   7   3         59.76         55.53         3.21 o                         
  -1   7   3          0.23          0.72         0.88 o                         
   0   7   3         17.76         16.11         1.63 o                         
   1   7   3          6.88          7.96         0.85 o                         
   2   7   3        253.91        259.85         8.29 o                         
   3   7   3         77.37         83.54         3.70 o                         
   4   7   3         25.98         24.27         2.79 o                         
   5   7   3         13.27         11.20         3.12 o                         
   6   7   3         43.55         42.22         3.92 o                         
  -3   8   3         21.40         19.34         2.72 o                         
  -2   8   3         59.54         56.88         3.52 o                         
  -1   8   3          5.12          3.66         1.12 o                         
   0   8   3          9.25          8.75         1.53 o                         
   1   8   3         10.13          9.48         1.68 o                         
   2   8   3          1.19          2.76         1.15 o                         
   3   8   3         10.23          9.19         2.02 o                         
   4   8   3         15.75         11.96         2.10 o                         
   5   8   3         58.07         64.27         4.68 o                         
  -2   9   3         10.28          7.05         2.31 o                         
  -1   9   3         40.59         37.42         3.73 o                         
   0   9   3         69.28         69.35         3.94 o                         
   1   9   3          7.50          7.21         1.94 o                         
   2   9   3          9.24          9.57         2.30 o                         
   3   9   3          1.17         -2.11         2.11 o                         
  -1  -9   4         12.26         13.41         2.58 o                         
   0  -9   4         65.32         56.10         4.80 o                         
  -4  -8   4         36.43         38.05         5.44 o                         
  -3  -8   4          1.07          3.20         1.71 o                         
  -2  -8   4         42.75         42.26         3.59 o                         
  -1  -8   4        139.08        136.34         6.44 o                         
   0  -8   4         24.88         25.38         1.89 o                         
   1  -8   4         40.80         39.51         2.40 o                         
   2  -8   4         10.55         13.86         2.40 o                         
  -5  -7   4         19.21         16.77         3.00 o                         
  -4  -7   4          1.56         -0.41         1.18 o                         
  -3  -7   4          5.85          5.22         2.10 o                         
  -2  -7   4        123.78        133.97         6.91 o                         
  -1  -7   4        170.41        171.02         6.19 o                         
   0  -7   4          9.79          9.92         1.22 o                         
   1  -7   4         11.70         14.13         1.57 o                         
   2  -7   4        115.02        105.78         5.40 o                         
   3  -7   4         29.18         30.93         1.94 o                         
   4  -7   4          1.27          2.40         1.70 o                         
  -6  -6   4          3.37          2.35         1.93 o                         
  -5  -6   4          2.95          0.59         1.58 o                         
  -4  -6   4          1.54          0.65         1.13 o                         
  -3  -6   4          0.00         -0.62         0.84 o                         
  -2  -6   4        343.15        360.34        13.53 o                         
  -1  -6   4         12.38         12.58         1.38 o                         
   0  -6   4         19.54         20.35         1.28 o                         
   1  -6   4        169.13        163.84         5.03 o                         
   2  -6   4         45.71         50.25         2.14 o                         
   3  -6   4          9.29         12.13         1.49 o                         
   4  -6   4         96.03         93.55         3.45 o                         
   5  -6   4          0.04          0.96         1.58 o                         
  -6  -5   4         20.23         10.85         2.09 o                         
  -5  -5   4        260.48        298.71        10.39 o                         
  -4  -5   4         78.88         83.96         3.98 o                         
  -3  -5   4          6.64          6.00         0.98 o                         
  -2  -5   4         32.81         31.48         1.34 o                         
  -1  -5   4          0.17          1.26         0.53 o                         
   0  -5   4         16.81         21.60         1.19 o                         
   1  -5   4         16.56         18.95         0.91 o                         
   2  -5   4         24.31         28.26         1.14 o                         
   3  -5   4         29.66         27.00         1.71 o                         
   4  -5   4         22.68         20.95         1.91 o                         
   5  -5   4         57.28         59.91         2.69 o                         
   6  -5   4          0.19          1.84         2.22 o                         
  -7  -4   4         10.69          7.28         2.34 o                         
  -6  -4   4        139.26        161.29         7.15 o                         
  -5  -4   4        693.55        694.52        20.68 o                         
  -4  -4   4         30.55         24.59         1.93 o                         
  -3  -4   4         60.04         57.98         2.22 o                         
  -2  -4   4        148.38        158.55         4.08 o                         
  -1  -4   4        195.13        195.44         7.53 o                         
   0  -4   4         78.65         80.27         2.55 o                         
   1  -4   4          5.24          8.06         0.83 o                         
   2  -4   4        236.58        242.01        13.66 o                         
   3  -4   4         32.50         32.48         1.40 o                         
   4  -4   4         38.53         37.48         1.43 o                         
   5  -4   4          2.74          0.95         1.26 o                         
   6  -4   4         14.56         13.50         2.29 o                         
  -7  -3   4         10.17          7.66         2.62 o                         
  -6  -3   4         27.89         22.91         2.35 o                         
  -5  -3   4          1.32          2.39         1.09 o                         
  -4  -3   4         30.11         33.20         1.81 o                         
  -3  -3   4         59.86         61.02         2.12 o                         
  -2  -3   4       1574.75       1649.17        35.98 o                         
  -1  -3   4        324.97        323.21         8.35 o                         
   0  -3   4        147.40        145.66         3.87 o                         
   1  -3   4        840.15        840.97        35.30 o                         
   2  -3   4        861.28        928.16        33.37 o                         
   3  -3   4          0.64          1.72         0.29 o                         
   4  -3   4         60.31         62.15         1.89 o                         
   5  -3   4         39.06         39.45         2.00 o                         
   6  -3   4         79.20         82.04         4.26 o                         
   7  -3   4         14.58         13.99         3.93 o                         
  -7  -2   4         59.57         69.12         4.14 o                         
  -6  -2   4         36.03         36.59         2.81 o                         
  -5  -2   4         90.70         75.37         3.45 o                         
  -4  -2   4         72.39         73.30         2.62 o                         
  -3  -2   4        101.64         92.29         2.74 o                         
  -2  -2   4       1027.09        983.78        21.84 o                         
  -1  -2   4        331.17        282.96         6.82 o                         
   0  -2   4        108.22        102.91         2.72 o                         
   1  -2   4        684.80        676.32        28.52 o                         
   2  -2   4        319.38        387.48        11.55 o                         
   3  -2   4          7.47          6.81         0.52 o                         
   4  -2   4        166.57        176.29         5.32 o                         
   5  -2   4        203.47        201.94         6.70 o                         
   6  -2   4        223.39        228.12         8.40 o                         
   7  -2   4         67.95         59.60         4.45 o                         
  -7  -1   4         38.71         35.31         3.30 o                         
  -6  -1   4        176.39        174.57        10.54 o                         
  -5  -1   4          0.23         -0.58         0.76 o                         
  -4  -1   4        422.38        421.84        10.70 o                         
  -3  -1   4         30.05         22.88         1.12 o                         
  -2  -1   4          3.89          7.98         0.60 o                         
  -1  -1   4        148.69        141.69         3.30 o                         
   0  -1   4         68.05         77.31         2.08 o                         
   1  -1   4         45.85         47.86         1.46 o                         
   2  -1   4         25.44         23.24         0.83 o                         
   3  -1   4        178.01        201.35         5.71 o                         
   4  -1   4         42.29         44.55         1.85 o                         
   5  -1   4       2526.72       2474.41        63.24 o                         
   6  -1   4         41.78         38.67         2.84 o                         
   7  -1   4          9.58          8.02         2.18 o                         
  -7   0   4         58.89         44.02         7.53 o                         
  -6   0   4         26.16         25.41         2.22 o                         
  -5   0   4         76.40         66.67         2.83 o                         
  -4   0   4         86.22         92.49         2.67 o                         
  -3   0   4         23.02         27.03         1.15 o                         
  -2   0   4         25.99         27.11         1.13 o                         
  -1   0   4        383.59        337.60        10.19 o                         
   0   0   4        133.70        131.68         3.16 o                         
   1   0   4          7.78          9.01         0.33 o                         
   2   0   4        169.65        170.02         3.66 o                         
   3   0   4        192.93        187.20         4.36 o                         
   4   0   4        383.77        358.25         8.48 o                         
   5   0   4        152.17        154.83         4.75 o                         
   6   0   4         39.73         39.09         2.59 o                         
   7   0   4          0.32         -1.20         1.98 o                         
  -7   1   4          2.92          1.47         1.95 o                         
  -6   1   4         24.48         23.93         2.26 o                         
  -5   1   4        256.98        245.06         7.00 o                         
  -4   1   4         30.43         29.94         1.46 o                         
  -3   1   4        202.99        223.44         5.47 o                         
  -2   1   4         49.51         45.46         1.50 o                         
  -1   1   4        214.54        180.41         4.26 o                         
   0   1   4         30.65         34.32         0.96 o                         
   1   1   4        423.48        415.62         8.45 o                         
   2   1   4        283.79        280.54         6.16 o                         
   3   1   4         87.27         95.31         2.57 o                         
   4   1   4          0.02          0.30         0.29 o                         
   5   1   4         33.05         34.64         1.33 o                         
   6   1   4         26.04         26.19         1.98 o                         
   7   1   4         14.99         14.33         1.93 o                         
  -7   2   4         12.61         12.10         2.99 o                         
  -6   2   4          8.86          6.58         1.24 o                         
  -5   2   4         16.40         16.66         1.47 o                         
  -4   2   4          4.34          4.25         0.68 o                         
  -3   2   4         11.77         14.03         0.82 o                         
  -2   2   4         28.61         34.22         1.37 o                         
  -1   2   4         17.47         20.72         0.81 o                         
   0   2   4         99.26         98.96         2.39 o                         
   1   2   4        488.15        461.05         9.84 o                         
   2   2   4        218.99        249.04         6.63 o                         
   3   2   4         62.92         65.73         2.04 o                         
   4   2   4        118.23         98.12         2.75 o                         
   5   2   4        349.92        351.81         9.96 o                         
   6   2   4         82.26         87.04         3.17 o                         
   7   2   4         39.47         39.26         3.03 o                         
  -7   3   4          7.92          7.16         3.94 o                         
  -6   3   4         24.81         22.69         2.10 o                         
  -5   3   4          6.58          4.81         0.84 o                         
  -4   3   4        217.67        228.46         6.08 o                         
  -3   3   4         20.78         18.47         0.92 o                         
  -2   3   4        487.93        489.85        11.67 o                         
  -1   3   4          9.73         13.88         0.70 o                         
   0   3   4         55.46         51.17         1.49 o                         
   1   3   4        272.67        280.25         6.52 o                         
   2   3   4        420.88        472.41        10.41 o                         
   3   3   4         23.35         24.18         1.14 o                         
   4   3   4        548.73        517.26        11.67 o                         
   5   3   4        324.11        334.08         8.92 o                         
   6   3   4         32.18         32.82         2.35 o                         
   7   3   4          0.00          0.30         1.34 o                         
  -6   4   4         69.97         84.21         6.61 o                         
  -5   4   4         14.58         12.65         3.30 o                         
  -4   4   4        166.42        169.98         7.22 o                         
  -3   4   4        129.49        128.67         4.72 o                         
  -2   4   4        409.55        395.36        10.37 o                         
  -1   4   4        614.06        613.26        16.20 o                         
   0   4   4         39.21         41.31         1.38 o                         
   1   4   4        732.73        731.76        17.91 o                         
   2   4   4          9.82          6.19         0.66 o                         
   3   4   4        213.89        205.29         5.23 o                         
   4   4   4        143.70        152.42         4.78 o                         
   5   4   4         96.98         94.12         4.11 o                         
   6   4   4          4.24          6.62         1.34 o                         
   7   4   4        114.43        117.34         5.51 o                         
  -6   5   4         51.01         59.61         5.29 o                         
  -5   5   4         84.39         87.97         4.55 o                         
  -4   5   4          5.18          4.00         1.09 o                         
  -3   5   4        100.58        104.50         4.26 o                         
  -2   5   4        381.23        379.54        11.23 o                         
  -1   5   4          4.34          2.88         0.53 o                         
   0   5   4         35.77         36.11         1.35 o                         
   1   5   4         14.23         16.12         0.98 o                         
   2   5   4          0.57          0.95         0.51 o                         
   3   5   4         25.49         26.88         1.68 o                         
   4   5   4         71.78         66.19         3.29 o                         
   5   5   4         92.88         94.44         4.91 o                         
   6   5   4         22.19         24.99         2.72 o                         
   7   5   4         35.78         41.89         4.11 o                         
  -5   6   4         83.63         85.18         6.10 o                         
  -4   6   4          0.09          1.04         1.39 o                         
  -3   6   4         20.73         18.05         1.72 o                         
  -2   6   4        204.08        196.96         8.54 o                         
  -1   6   4         41.08         43.70         1.96 o                         
   0   6   4         69.32         70.09         2.37 o                         
   1   6   4         92.18         92.54         2.90 o                         
   2   6   4          9.22         10.40         0.98 o                         
   3   6   4          7.45          7.36         1.18 o                         
   4   6   4         22.21         18.10         2.02 o                         
   5   6   4         14.32         17.12         2.25 o                         
   6   6   4         24.81         26.86         5.18 o                         
  -4   7   4         16.71         16.28         2.41 o                         
  -3   7   4        419.37        398.66        18.88 o                         
  -2   7   4          6.82          8.76         1.30 o                         
  -1   7   4         20.25         24.68         1.67 o                         
   0   7   4          2.04          1.59         0.89 o                         
   1   7   4         65.83         63.41         4.40 o                         
   2   7   4          1.07          0.18         0.96 o                         
   3   7   4          3.80          2.49         1.20 o                         
   4   7   4         60.35         63.25         4.13 o                         
   5   7   4         72.98         63.68         6.13 o                         
   6   7   4         22.38         30.05         3.85 o                         
  -3   8   4         69.43         66.20         5.05 o                         
  -2   8   4         26.82         32.11         3.90 o                         
  -1   8   4          4.30          2.33         1.15 o                         
   0   8   4        129.13        130.40         5.40 o                         
   1   8   4          6.49          3.49         1.31 o                         
   2   8   4          1.37          1.15         1.15 o                         
   3   8   4         23.69         21.33         2.06 o                         
   4   8   4          1.43          0.18         1.86 o                         
   5   8   4        132.29        141.95         7.12 o                         
  -2   9   4          4.31          2.60         2.54 o                         
  -1   9   4          3.67          5.56         1.91 o                         
   0   9   4          4.36          3.10         1.57 o                         
   1   9   4          1.06         -0.51         1.68 o                         
   2   9   4         17.16         23.44         3.04 o                         
   3   9   4         48.98         66.03         6.86 o                         
  -3  -8   5          0.92          1.64         2.06 o                         
  -2  -8   5        117.19        114.89         5.55 o                         
  -1  -8   5          3.42          1.60         1.36 o                         
   0  -8   5         66.16         61.01         3.36 o                         
   1  -8   5         50.67         51.72         3.42 o                         
   2  -8   5         27.51         31.28         3.42 o                         
  -5  -7   5         14.98         13.74         2.29 o                         
  -4  -7   5          9.03         11.61         1.74 o                         
  -3  -7   5         13.12         14.14         2.08 o                         
  -2  -7   5         27.68         25.44         2.72 o                         
  -1  -7   5        648.19        689.80        22.89 o                         
   0  -7   5        184.57        181.77         6.22 o                         
   1  -7   5          4.15          3.84         0.83 o                         
   2  -7   5        312.89        302.94        15.08 o                         
   3  -7   5         35.50         36.64         4.52 o                         
   4  -7   5          9.58          6.94         2.04 o                         
  -5  -6   5          3.33          3.28         1.62 o                         
  -4  -6   5         37.01         37.07         2.73 o                         
  -3  -6   5        206.55        203.99         7.14 o                         
  -2  -6   5          4.09          5.41         1.07 o                         
  -1  -6   5        241.88        264.67         8.93 o                         
   0  -6   5          5.53          5.22         0.71 o                         
   1  -6   5        127.44        128.59         4.71 o                         
   2  -6   5        142.62        137.15         4.98 o                         
   3  -6   5        377.27        356.97        11.51 o                         
   4  -6   5         11.10         13.61         1.45 o                         
   5  -6   5          2.57          2.31         1.69 o                         
  -6  -5   5          8.05          4.21         1.92 o                         
  -5  -5   5          5.03          2.58         1.54 o                         
  -4  -5   5         95.09         94.32         4.40 o                         
  -3  -5   5         49.36         51.08         2.46 o                         
  -2  -5   5         24.98         26.70         1.61 o                         
  -1  -5   5        223.58        234.82         6.60 o                         
   0  -5   5          5.97          4.95         0.61 o                         
   1  -5   5        212.88        212.82         6.77 o                         
   2  -5   5        376.05        339.22        15.69 o                         
   3  -5   5         44.51         50.26         2.35 o                         
   4  -5   5          3.56          4.14         0.90 o                         
   5  -5   5          0.24         -0.35         0.70 o                         
  -7  -4   5         11.71          9.76         3.59 o                         
  -6  -4   5         19.52         23.26         2.62 o                         
  -5  -4   5         77.92         82.87         4.19 o                         
  -4  -4   5        191.62        202.15         8.55 o                         
  -3  -4   5         85.22         80.48         2.65 o                         
  -2  -4   5        537.48        511.66        11.86 o                         
  -1  -4   5        295.20        295.07         7.89 o                         
   0  -4   5        127.71        117.44         3.33 o                         
   1  -4   5          0.45          1.33         0.41 o                         
   2  -4   5        321.51        348.01        15.66 o                         
   3  -4   5         14.45         14.66         1.82 o                         
   4  -4   5          7.26          7.34         0.74 o                         
   5  -4   5         34.48         39.63         1.96 o                         
   6  -4   5         23.77         23.61         2.55 o                         
  -7  -3   5          0.51          0.27         2.14 o                         
  -6  -3   5          5.19          1.54         1.37 o                         
  -5  -3   5          1.65          2.60         1.06 o                         
  -4  -3   5          5.12          2.76         0.90 o                         
  -3  -3   5         25.57         28.12         1.39 o                         
  -2  -3   5        265.05        260.36         6.51 o                         
  -1  -3   5       1550.56       1644.27        41.94 o                         
   0  -3   5        437.99        447.26        11.07 o                         
   1  -3   5        338.25        330.28        14.75 o                         
   2  -3   5          9.98         14.04         1.50 o                         
   3  -3   5          0.05         -0.06         0.23 o                         
   4  -3   5         55.13         52.73         1.72 o                         
   5  -3   5         52.73         54.83         2.37 o                         
   6  -3   5          5.89          4.64         1.43 o                         
  -7  -2   5         11.26         13.00         1.99 o                         
  -6  -2   5          5.28          5.58         1.58 o                         
  -5  -2   5         32.84         35.70         2.49 o                         
  -4  -2   5        264.59        267.04         7.07 o                         
  -3  -2   5         89.30         81.78         2.70 o                         
  -2  -2   5         35.26         45.86         2.29 o                         
  -1  -2   5       1531.06       1517.10        32.83 o                         
   0  -2   5        608.32        611.12        14.75 o                         
   1  -2   5         93.29         98.54         4.91 o                         
   2  -2   5         91.77         93.25         3.82 o                         
   3  -2   5         85.39        103.92         2.89 o                         
   4  -2   5          3.23          4.81         1.01 o                         
   5  -2   5         10.53         11.20         1.20 o                         
   6  -2   5         40.93         43.98         3.23 o                         
   7  -2   5         31.47         32.17         3.65 o                         
  -7  -1   5         56.64         62.90         3.88 o                         
  -6  -1   5          1.17         -0.67         1.07 o                         
  -5  -1   5         13.37         12.09         1.35 o                         
  -4  -1   5         28.83         27.43         1.48 o                         
  -3  -1   5        116.34         98.05         2.91 o                         
  -2  -1   5         37.37         36.97         1.27 o                         
  -1  -1   5       2069.25       1882.06        78.01 o                         
   0  -1   5        335.93        342.11         8.41 o                         
   1  -1   5        916.51        881.41        22.39 o                         
   2  -1   5        995.67       1006.99        24.14 o                         
   3  -1   5         49.99         48.40         1.59 o                         
   4  -1   5        168.12        162.82         4.72 o                         
   5  -1   5         40.53         41.82         2.22 o                         
   6  -1   5         12.76         11.93         1.81 o                         
   7  -1   5          2.07          1.18         2.02 o                         
  -7   0   5          0.10          0.84         1.69 o                         
  -6   0   5          1.51          2.86         1.25 o                         
  -5   0   5        172.49        161.56         5.14 o                         
  -4   0   5         21.71         19.52         1.21 o                         
  -3   0   5         58.69         56.68         1.80 o                         
  -2   0   5          4.42          6.94         0.54 o                         
  -1   0   5       1003.27        975.16        22.18 o                         
   1   0   5       1353.18       1254.72        40.23 o                         
   2   0   5        383.47        398.75         8.93 o                         
   3   0   5         62.08         64.30         1.75 o                         
   4   0   5          0.94          0.89         0.36 o                         
   5   0   5         59.84         58.79         2.14 o                         
   6   0   5        325.04        322.48        12.51 o                         
   7   0   5         87.77         89.82         5.59 o                         
  -7   1   5         60.75         67.57         6.17 o                         
  -6   1   5        109.24         82.44         4.53 o                         
  -5   1   5        203.76        182.43         5.57 o                         
  -4   1   5         20.25         18.27         1.18 o                         
  -3   1   5        598.53        617.01        14.23 o                         
  -2   1   5        266.31        269.76         7.40 o                         
  -1   1   5        763.82        763.88        17.56 o                         
   0   1   5        207.01        204.90         4.72 o                         
   1   1   5        931.70        904.93        18.03 o                         
   2   1   5          8.13         10.75         0.53 o                         
   3   1   5          0.05         -0.18         0.26 o                         
   4   1   5          5.82          5.17         0.54 o                         
   5   1   5        771.02        816.68        19.56 o                         
   6   1   5         56.14         57.15         3.13 o                         
   7   1   5          9.75          7.31         2.16 o                         
  -7   2   5         13.98         15.97         4.32 o                         
  -6   2   5         54.72         49.12         2.91 o                         
  -5   2   5        169.32        168.77         5.60 o                         
  -4   2   5         98.53        108.62         3.11 o                         
  -3   2   5        504.45        530.33        11.60 o                         
  -2   2   5        262.80        298.92         6.72 o                         
  -1   2   5        204.94        212.24         5.01 o                         
   0   2   5       1904.11       1798.60        57.68 o                         
   1   2   5        964.15        913.54        17.65 o                         
   2   2   5         74.03         68.72         2.05 o                         
   3   2   5         63.20         55.75         2.00 o                         
   4   2   5        115.15        107.10         2.94 o                         
   5   2   5        108.17        112.30         3.42 o                         
   6   2   5        262.29        270.14         7.37 o                         
   7   2   5          0.00         -0.78         1.47 o                         
  -7   3   5          2.69          1.77         2.78 o                         
  -6   3   5          9.28          9.26         1.47 o                         
  -5   3   5        127.29        129.76         5.23 o                         
  -4   3   5         43.01         44.77         1.87 o                         
  -3   3   5        114.56        129.98         3.40 o                         
  -2   3   5        196.33        203.79         4.76 o                         
  -1   3   5        733.05        736.72        18.01 o                         
   0   3   5        193.20        201.57         5.61 o                         
   1   3   5        270.49        283.19         6.73 o                         
   2   3   5        483.62        495.94        11.09 o                         
   3   3   5         24.32         27.20         1.68 o                         
   4   3   5        613.02        631.63        14.79 o                         
   5   3   5        387.79        365.84         9.65 o                         
   6   3   5         12.71          9.39         1.47 o                         
   7   3   5          5.77         10.34         1.46 o                         
  -6   4   5         77.58         73.86         6.41 o                         
  -5   4   5          3.30          0.28         1.28 o                         
  -4   4   5        184.15        190.58         6.56 o                         
  -3   4   5         74.61         77.48         2.88 o                         
  -2   4   5        454.96        463.10        11.74 o                         
  -1   4   5          0.04          0.06         0.48 o                         
   0   4   5        273.67        273.33         6.51 o                         
   1   4   5       2497.71       2318.30        50.03 o                         
   2   4   5         22.32         20.01         1.07 o                         
   3   4   5         62.91         57.85         2.09 o                         
   4   4   5        374.10        362.49         8.29 o                         
   5   4   5        355.35        352.83         9.98 o                         
   6   4   5         16.58         17.65         1.94 o                         
   7   4   5          0.47         -1.62         1.62 o                         
  -6   5   5         59.95         59.54         5.26 o                         
  -5   5   5          6.62          4.09         1.91 o                         
  -4   5   5          0.04          1.92         1.16 o                         
  -3   5   5          2.68          2.29         0.81 o                         
  -2   5   5          0.02          0.57         0.47 o                         
  -1   5   5          1.45          1.01         0.41 o                         
   0   5   5        138.25        144.09         3.66 o                         
   1   5   5          2.22          1.60         0.48 o                         
   2   5   5        338.67        349.67         9.05 o                         
   3   5   5        790.33        814.98        19.57 o                         
   4   5   5        334.05        311.25         8.54 o                         
   5   5   5         14.58         12.65         1.73 o                         
   6   5   5          0.45         -1.61         1.76 o                         
   7   5   5          3.43          4.83         1.93 o                         
  -5   6   5        176.35        174.10         7.56 o                         
  -4   6   5          0.78          2.04         1.14 o                         
  -3   6   5        112.51        121.93         4.99 o                         
  -2   6   5        422.79        428.78        13.92 o                         
  -1   6   5        200.98        204.25         6.55 o                         
   0   6   5         33.39         32.49         1.62 o                         
   1   6   5         87.32         91.85         2.81 o                         
   2   6   5        193.96        191.04         5.22 o                         
   3   6   5        180.39        172.15         6.25 o                         
   4   6   5          3.23          3.34         1.35 o                         
   5   6   5         29.34         31.95         3.27 o                         
   6   6   5         16.72         10.06         2.40 o                         
  -4   7   5         79.86         78.30         5.55 o                         
  -3   7   5        673.27        672.69        25.87 o                         
  -2   7   5          1.17          2.39         1.23 o                         
  -1   7   5          3.49          2.51         0.74 o                         
   0   7   5         28.36         30.16         1.66 o                         
   1   7   5        107.88        111.39         3.83 o                         
   2   7   5        120.05        128.31         4.52 o                         
   3   7   5          0.00          1.56         1.13 o                         
   4   7   5         18.46         18.84         2.38 o                         
   5   7   5         49.97         38.54         3.54 o                         
   6   7   5          1.95         -1.21         2.68 o                         
  -3   8   5          8.95          1.99         1.75 o                         
  -2   8   5        256.93        241.60        10.79 o                         
  -1   8   5          0.36          0.52         1.28 o                         
   0   8   5        203.53        207.33         7.75 o                         
   1   8   5         18.04         14.71         1.62 o                         
   2   8   5          3.63          3.17         1.26 o                         
   3   8   5          5.50          6.78         1.67 o                         
   4   8   5         77.17         70.91         4.74 o                         
   5   8   5         54.74         49.52         4.85 o                         
  -2   9   5          0.94         -1.67         1.67 o                         
  -1   9   5          2.06          0.33         1.75 o                         
   0   9   5          8.56         10.09         1.69 o                         
   1   9   5         29.27         37.19         3.99 o                         
   2   9   5          0.04          0.19         1.73 o                         
   3   9   5          0.74         -0.91         2.08 o                         
  -3  -8   6          5.10          5.96         2.07 o                         
  -2  -8   6         46.11         43.72         4.42 o                         
  -1  -8   6         45.20         46.35         4.24 o                         
   0  -8   6        403.27        399.50        16.62 o                         
   1  -8   6         22.57         23.78         2.16 o                         
   2  -8   6          4.93          4.65         2.22 o                         
  -4  -7   6          0.02         -0.35         1.33 o                         
  -3  -7   6          3.12          2.57         1.59 o                         
  -2  -7   6          1.89          0.86         1.33 o                         
  -1  -7   6        347.18        361.05        11.23 o                         
   0  -7   6          1.51          2.90         1.13 o                         
   1  -7   6          5.74          5.97         0.69 o                         
   2  -7   6        272.39        284.95         9.60 o                         
   3  -7   6          6.16          2.51         1.51 o                         
  -5  -6   6         51.08         55.71         4.28 o                         
  -4  -6   6         10.94          8.60         1.40 o                         
  -3  -6   6         30.86         32.19         2.75 o                         
  -2  -6   6         94.39         93.29         5.18 o                         
  -1  -6   6        169.34        178.62         5.79 o                         
   0  -6   6         57.42         57.86         2.23 o                         
   1  -6   6         22.41         21.23         1.34 o                         
   2  -6   6          7.16          4.72         0.74 o                         
   3  -6   6        128.76        127.36         5.10 o                         
   4  -6   6         50.52         43.80         3.04 o                         
   5  -6   6          3.28          5.05         2.10 o                         
  -6  -5   6          0.47         -0.24         1.49 o                         
  -5  -5   6          1.22          0.40         1.20 o                         
  -4  -5   6         44.72         44.09         2.60 o                         
  -3  -5   6         62.83         66.08         3.06 o                         
  -2  -5   6        182.63        178.18         5.89 o                         
  -1  -5   6         31.39         32.18         2.15 o                         
   0  -5   6         54.19         51.68         1.83 o                         
   1  -5   6        185.85        194.77         6.83 o                         
   2  -5   6         23.42         22.88         2.47 o                         
   3  -5   6         61.65         64.15         4.29 o                         
   4  -5   6          0.03          1.10         0.73 o                         
   5  -5   6          1.31          1.98         1.32 o                         
  -6  -4   6          9.11          6.06         1.61 o                         
  -5  -4   6        131.60        122.24         6.94 o                         
  -4  -4   6         95.13        101.24         5.59 o                         
  -3  -4   6         42.46         37.50         1.80 o                         
  -2  -4   6          0.34          0.49         0.43 o                         
  -1  -4   6        166.61        165.07         4.85 o                         
   0  -4   6        151.54        149.72         4.12 o                         
   1  -4   6        376.04        405.63        22.43 o                         
   2  -4   6          2.28          1.78         0.97 o                         
   3  -4   6          0.61         -1.00         1.00 o                         
   4  -4   6        158.88        155.37         5.21 o                         
   5  -4   6         38.86         40.81         2.78 o                         
   6  -4   6         12.07         10.00         1.66 o                         
  -7  -3   6          0.05          0.59         2.18 o                         
  -6  -3   6          2.80          1.32         1.25 o                         
  -5  -3   6        136.68        132.47         5.57 o                         
  -4  -3   6        386.88        375.27        11.81 o                         
  -3  -3   6        150.96        152.61         4.13 o                         
  -2  -3   6        135.81        143.36         3.93 o                         
  -1  -3   6        414.89        425.48        10.80 o                         
   0  -3   6        627.04        662.28        16.15 o                         
   1  -3   6         47.60         56.26         3.50 o                         
   2  -3   6        613.93        616.03        26.47 o                         
   3  -3   6         76.91         79.60         3.48 o                         
   4  -3   6         33.86         36.00         1.38 o                         
   5  -3   6          4.84          6.72         0.89 o                         
   6  -3   6         77.77         86.16         4.78 o                         
  -7  -2   6         16.14         16.89         2.43 o                         
  -6  -2   6         35.02         31.76         2.75 o                         
  -5  -2   6        326.21        319.23        12.39 o                         
  -4  -2   6         97.53         99.47         3.19 o                         
  -3  -2   6          0.72          0.15         0.50 o                         
  -2  -2   6        132.66        148.51         3.79 o                         
  -1  -2   6       1465.68       1549.44        32.14 o                         
   0  -2   6         13.26         19.82         0.86 o                         
   1  -2   6        616.81        593.56        19.34 o                         
   2  -2   6         49.72         52.53         2.12 o                         
   3  -2   6         34.84         31.28         1.16 o                         
   4  -2   6        117.42        132.79         3.88 o                         
   5  -2   6         11.45         10.92         1.24 o                         
   6  -2   6          9.06         11.88         1.63 o                         
   7  -2   6          0.35          0.30         2.60 o                         
  -7  -1   6          1.04         -1.12         1.53 o                         
  -6  -1   6         37.15         36.47         2.79 o                         
  -5  -1   6         45.91         44.70         2.63 o                         
  -4  -1   6        267.58        264.54         6.28 o                         
  -3  -1   6         10.91         14.40         1.28 o                         
  -2  -1   6        101.43        106.73         3.01 o                         
  -1  -1   6          5.26         11.53         0.62 o                         
   0  -1   6         71.27         71.14         2.05 o                         
   1  -1   6        965.26       1008.70        25.64 o                         
   2  -1   6       1107.89       1138.66        27.29 o                         
   3  -1   6        376.39        416.54         9.91 o                         
   4  -1   6         14.42         18.01         1.29 o                         
   5  -1   6         74.83         75.80         3.10 o                         
   6  -1   6          9.39          9.14         1.55 o                         
   7  -1   6          1.06         -0.29         1.72 o                         
  -7   0   6         36.20         31.51         3.45 o                         
  -6   0   6         15.26         11.83         1.95 o                         
  -5   0   6         28.61         30.53         1.92 o                         
  -4   0   6         50.12         46.92         1.88 o                         
  -3   0   6         10.13          7.47         0.72 o                         
  -2   0   6         73.70         77.95         2.42 o                         
  -1   0   6       1039.56       1035.59        22.53 o                         
   0   0   6          0.19          0.09         0.13 o                         
   1   0   6        810.73        783.84        17.04 o                         
   2   0   6       1721.70       1774.57        44.91 o                         
   3   0   6       1602.14       1663.28        36.06 o                         
   4   0   6         13.94         10.65         0.96 o                         
   5   0   6        133.79        132.02         4.73 o                         
   6   0   6         54.57         54.07         3.75 o                         
   7   0   6          9.14          5.44         2.15 o                         
  -7   1   6         43.91         28.28         4.39 o                         
  -6   1   6          0.01         -0.27         1.04 o                         
  -5   1   6         92.90         71.11         3.14 o                         
  -4   1   6          2.75          1.37         0.55 o                         
  -3   1   6         27.95         27.97         1.26 o                         
  -2   1   6        125.98        105.30         2.94 o                         
  -1   1   6         29.55         18.32         1.02 o                         
   0   1   6        615.61        672.14        15.42 o                         
   1   1   6        212.65        220.61         4.70 o                         
   2   1   6       1347.94       1372.33        27.37 o                         
   3   1   6         22.06         19.22         0.88 o                         
   4   1   6          0.44          0.19         0.41 o                         
   5   1   6        644.25        631.74        15.30 o                         
   6   1   6          9.40         10.06         1.32 o                         
   7   1   6          3.25          0.82         1.50 o                         
  -7   2   6         10.97          8.18         1.92 o                         
  -6   2   6         57.89         48.36         2.54 o                         
  -5   2   6        107.24         81.13         3.25 o                         
  -4   2   6         15.61         22.69         1.25 o                         
  -3   2   6          2.92          2.80         0.57 o                         
  -2   2   6       1085.45       1159.37        25.37 o                         
  -1   2   6       1006.03       1045.05        24.04 o                         
   0   2   6         87.57         88.36         2.27 o                         
   1   2   6        603.59        626.65        14.58 o                         
   2   2   6          3.79          4.73         0.58 o                         
   3   2   6        622.07        601.92        15.98 o                         
   4   2   6          2.31          1.59         0.61 o                         
   5   2   6          1.36          2.63         0.66 o                         
   6   2   6         75.71         71.99         2.62 o                         
   7   2   6         22.64         23.99         2.81 o                         
  -6   3   6         19.64         11.67         1.51 o                         
  -5   3   6         17.77         12.91         1.30 o                         
  -4   3   6          8.61          7.88         0.87 o                         
  -3   3   6         20.17         19.97         1.17 o                         
  -2   3   6       1634.23       1647.16        34.22 o                         
  -1   3   6        769.34        751.16        17.47 o                         
   0   3   6          0.22         -0.11         0.25 o                         
   1   3   6        685.88        671.73        14.99 o                         
   2   3   6       1017.79       1076.18        22.72 o                         
   3   3   6         69.07         69.48         2.21 o                         
   4   3   6        255.67        260.53         6.14 o                         
   5   3   6         28.69         26.25         1.64 o                         
   6   3   6          9.97          6.83         1.71 o                         
   7   3   6         16.08         18.49         2.10 o                         
  -6   4   6         24.08         22.15         2.89 o                         
  -5   4   6          2.51          4.32         1.76 o                         
  -4   4   6         12.01          9.40         1.23 o                         
  -3   4   6         15.02         18.59         1.23 o                         
  -2   4   6        129.40        138.15         3.94 o                         
  -1   4   6         98.65        100.61         2.83 o                         
   0   4   6          9.66         10.50         0.72 o                         
   1   4   6       1715.68       1669.42        39.67 o                         
   2   4   6       1692.43       1645.71        40.32 o                         
   3   4   6         30.82         24.37         1.38 o                         
   4   4   6          0.10         -0.08         0.59 o                         
   5   4   6          1.22          0.03         0.96 o                         
   6   4   6          5.58          4.93         2.57 o                         
   7   4   6          1.43          0.36         1.62 o                         
  -6   5   6          0.41         -0.83         2.46 o                         
  -5   5   6          0.08          0.85         1.23 o                         
  -4   5   6         78.96         70.05         5.27 o                         
  -3   5   6        130.75        135.82         5.87 o                         
  -2   5   6         53.37         60.89         3.11 o                         
  -1   5   6        156.36        152.95         4.13 o                         
   0   5   6         83.83         74.70         2.26 o                         
   1   5   6        112.00        115.90         3.23 o                         
   2   5   6        193.36        189.29         4.87 o                         
   3   5   6        205.05        202.27         5.10 o                         
   4   5   6         12.46         12.12         1.37 o                         
   5   5   6        427.52        435.23        14.83 o                         
   6   5   6          2.73          0.98         1.62 o                         
   7   5   6         14.28         10.87         2.25 o                         
  -5   6   6        139.64        147.27        10.91 o                         
  -4   6   6         43.49         42.70         3.49 o                         
  -3   6   6        163.75        168.49         7.80 o                         
  -2   6   6        289.23        305.40        11.31 o                         
  -1   6   6         12.81         10.32         0.85 o                         
   0   6   6        203.75        217.65         6.16 o                         
   1   6   6          5.17          2.75         0.67 o                         
   2   6   6         26.25         24.71         1.83 o                         
   3   6   6         21.10         19.38         1.90 o                         
   4   6   6        206.93        211.03         9.24 o                         
   5   6   6         41.82         40.70         3.27 o                         
   6   6   6          2.74          1.22         1.73 o                         
  -4   7   6          1.82         -0.10         1.78 o                         
  -3   7   6          1.17          2.54         1.62 o                         
  -2   7   6         92.37        102.40         5.67 o                         
  -1   7   6         46.41         48.32         3.91 o                         
   0   7   6          0.76          0.78         0.67 o                         
   1   7   6         56.91         53.78         2.82 o                         
   2   7   6         28.13         33.10         2.01 o                         
   3   7   6         43.30         45.41         3.01 o                         
   4   7   6        209.55        212.98         8.62 o                         
   5   7   6         21.32         28.52         3.03 o                         
   6   7   6         64.75         64.75         5.12 o                         
  -3   8   6          3.13          1.77         1.86 o                         
  -2   8   6         71.21         66.63         4.18 o                         
  -1   8   6         18.86         19.13         2.95 o                         
   0   8   6         19.96         21.70         2.03 o                         
   1   8   6         51.04         55.17         5.44 o                         
   2   8   6        115.86        119.52         5.70 o                         
   3   8   6          0.28          2.11         1.44 o                         
   4   8   6          4.72          3.00         2.06 o                         
   5   8   6         94.32         97.66         7.45 o                         
  -1   9   6          0.01         -0.99         2.35 o                         
   0   9   6          0.56         -0.57         1.39 o                         
   1   9   6         83.02         89.66         5.21 o                         
   2   9   6          4.08          5.34         2.05 o                         
   3   9   6         99.61         98.70         6.19 o                         
  -3  -8   7         30.97         28.88         3.46 o                         
  -2  -8   7          7.04          4.72         2.18 o                         
  -1  -8   7         71.84         71.08         4.82 o                         
   0  -8   7         79.18         71.34         4.25 o                         
   1  -8   7          0.02          1.41         3.07 o                         
   2  -8   7         12.40         13.42         3.51 o                         
  -4  -7   7         23.35         16.97         3.13 o                         
  -3  -7   7         90.91         94.32         5.39 o                         
  -2  -7   7        123.14        131.45         5.75 o                         
  -1  -7   7        310.87        334.32        12.62 o                         
   0  -7   7         34.91         36.76         2.14 o                         
   1  -7   7          0.58          1.14         0.99 o                         
   2  -7   7         10.96         12.87         1.33 o                         
   3  -7   7         63.81         65.53         4.69 o                         
  -5  -6   7          8.31          9.70         2.82 o                         
  -4  -6   7        154.79        156.76         6.97 o                         
  -3  -6   7         22.60         21.54         2.23 o                         
  -2  -6   7        365.93        353.34        11.24 o                         
  -1  -6   7         49.18         49.30         3.18 o                         
   0  -6   7          6.31          6.65         0.85 o                         
   1  -6   7         62.12         58.97         2.82 o                         
   2  -6   7          1.00          0.44         0.62 o                         
   3  -6   7         74.32         66.97         3.04 o                         
   4  -6   7          1.76         -1.03         1.03 o                         
  -6  -5   7          9.60          8.70         2.76 o                         
  -5  -5   7         87.74         86.31         4.66 o                         
  -4  -5   7         25.20         27.11         2.28 o                         
  -3  -5   7        155.66        148.83         8.02 o                         
  -2  -5   7        134.16        143.59         5.32 o                         
  -1  -5   7         17.43         20.02         1.61 o                         
   0  -5   7        179.47        179.78         4.96 o                         
   1  -5   7         30.98         36.93         1.79 o                         
   2  -5   7        125.71        126.47         6.99 o                         
   3  -5   7          8.68          7.51         1.97 o                         
   4  -5   7          0.70          1.43         0.79 o                         
   5  -5   7         22.68         20.35         2.17 o                         
  -6  -4   7          6.47          5.64         1.76 o                         
  -5  -4   7          0.06          0.03         1.07 o                         
  -4  -4   7         57.16         59.82         2.98 o                         
  -3  -4   7        118.74        108.79         4.08 o                         
  -2  -4   7        112.17        110.18         3.07 o                         
  -1  -4   7        504.66        498.43        14.48 o                         
   0  -4   7         15.57         15.86         0.86 o                         
   1  -4   7        195.00        205.96        10.10 o                         
   2  -4   7          0.16         -0.82         0.82 o                         
   3  -4   7          0.29          0.24         0.93 o                         
   4  -4   7          0.01          0.37         0.71 o                         
   5  -4   7         26.51         28.20         1.75 o                         
   6  -4   7         36.46         50.99         4.79 o                         
  -7  -3   7         41.68         38.44         3.45 o                         
  -6  -3   7         18.85         12.87         2.05 o                         
  -5  -3   7        149.43        154.39         6.75 o                         
  -4  -3   7        714.86        725.69        21.15 o                         
  -3  -3   7          7.36          7.99         0.89 o                         
  -2  -3   7        164.48        163.54         4.15 o                         
  -1  -3   7        354.53        353.10         9.15 o                         
   0  -3   7         50.56         55.04         1.85 o                         
   1  -3   7        372.62        365.11        12.20 o                         
   2  -3   7         88.05         86.06         5.09 o                         
   3  -3   7         46.00         50.78         3.28 o                         
   4  -3   7          9.69         10.83         1.08 o                         
   5  -3   7          6.47          5.97         0.78 o                         
   6  -3   7         14.28         11.60         1.71 o                         
  -7  -2   7          4.69          3.00         2.30 o                         
  -6  -2   7          1.88          0.48         1.23 o                         
  -5  -2   7        728.67        777.72        26.91 o                         
  -4  -2   7        604.10        598.62        15.58 o                         
  -3  -2   7         12.17         12.63         0.99 o                         
  -2  -2   7         62.69         55.49         1.92 o                         
  -1  -2   7        775.69        832.34        17.69 o                         
   0  -2   7        112.35        120.99         3.16 o                         
   1  -2   7        301.75        317.45         8.89 o                         
   2  -2   7          6.15          7.93         0.64 o                         
   3  -2   7         46.24         50.64         1.57 o                         
   4  -2   7        147.68        152.96         3.81 o                         
   5  -2   7         39.45         41.43         2.07 o                         
   6  -2   7          0.18          0.79         1.16 o                         
   7  -2   7          1.90          2.71         3.34 o                         
  -7  -1   7         44.59         40.61         3.69 o                         
  -6  -1   7         22.67         22.27         2.49 o                         
  -5  -1   7          6.18          8.37         1.64 o                         
  -4  -1   7         31.76         32.62         1.65 o                         
  -3  -1   7         18.94         24.02         1.23 o                         
  -2  -1   7        507.77        536.35        12.76 o                         
  -1  -1   7       2826.40       3043.17       142.32 o                         
   0  -1   7       2592.01       2736.36       138.38 o                         
   1  -1   7        522.37        513.45        11.85 o                         
   2  -1   7        448.94        493.42        10.92 o                         
   3  -1   7        379.18        408.65         9.71 o                         
   4  -1   7          3.14          2.64         0.61 o                         
   5  -1   7          6.47          7.88         1.20 o                         
   6  -1   7         12.98         17.40         2.73 o                         
   7  -1   7         67.16         75.52         4.86 o                         
  -7   0   7          0.44         -1.75         1.75 o                         
  -6   0   7        220.31        231.52         8.76 o                         
  -5   0   7         15.88         15.23         1.44 o                         
  -4   0   7          2.79          2.58         0.63 o                         
  -3   0   7         60.13         59.06         1.93 o                         
  -2   0   7          8.41          5.73         0.61 o                         
   0   0   7       1774.81       1842.86        58.91 o                         
   1   0   7        294.29        248.36         5.64 o                         
   2   0   7        510.95        509.63        11.34 o                         
   3   0   7        681.42        734.92        16.30 o                         
   4   0   7        139.02        137.80         4.47 o                         
   5   0   7          0.93          1.79         0.78 o                         
   6   0   7        195.84        195.74         8.41 o                         
   7   0   7          9.59          8.96         2.20 o                         
  -7   1   7         25.82         28.31         2.95 o                         
  -6   1   7         26.47         34.11         2.65 o                         
  -5   1   7          1.08          1.48         0.84 o                         
  -4   1   7          5.43          3.68         0.70 o                         
  -3   1   7        564.29        524.97        11.63 o                         
  -2   1   7        381.05        389.50         9.44 o                         
  -1   1   7        546.83        580.81        15.17 o                         
   0   1   7        141.12        128.44         3.07 o                         
   1   1   7        106.52        105.05         2.57 o                         
   2   1   7        815.72        821.25        15.98 o                         
   3   1   7        178.68        191.47         4.50 o                         
   4   1   7          3.14          3.84         0.54 o                         
   5   1   7        176.00        185.54         5.64 o                         
   6   1   7        676.82        658.63        21.31 o                         
   7   1   7         42.48         45.53         3.91 o                         
  -7   2   7        119.76        111.15         5.89 o                         
  -6   2   7         10.85         13.57         1.67 o                         
  -5   2   7        104.16        100.82         3.75 o                         
  -4   2   7          1.42         -0.24         0.64 o                         
  -3   2   7        276.36        280.07         6.86 o                         
  -2   2   7         70.90         65.23         2.42 o                         
  -1   2   7         36.88         30.79         1.20 o                         
   0   2   7        248.99        241.17         5.47 o                         
   1   2   7        468.59        459.48         9.95 o                         
   2   2   7         51.30         54.63         1.65 o                         
   3   2   7        559.60        623.62        12.95 o                         
   4   2   7          8.02          8.94         0.75 o                         
   5   2   7         81.86         88.14         3.04 o                         
   6   2   7        251.36        256.54         7.03 o                         
   7   2   7          4.47          2.33         1.60 o                         
  -6   3   7          2.14          0.58         1.14 o                         
  -5   3   7          5.07          2.76         1.07 o                         
  -4   3   7         40.71         33.30         1.78 o                         
  -3   3   7         10.52         10.39         0.90 o                         
  -2   3   7        337.40        336.53         7.96 o                         
  -1   3   7         25.00         26.51         1.13 o                         
   0   3   7        459.89        452.06        10.79 o                         
   1   3   7         45.47         54.48         1.71 o                         
   2   3   7       1608.73       1683.36        37.00 o                         
   3   3   7        143.66        136.26         3.79 o                         
   4   3   7         64.38         73.78         2.46 o                         
   5   3   7        149.22        143.84         4.59 o                         
   6   3   7         90.88         96.81         3.81 o                         
   7   3   7          0.02         -1.10         1.10 o                         
  -6   4   7          8.21          4.21         2.44 o                         
  -5   4   7         33.51         42.00         2.20 o                         
  -4   4   7          1.11          2.10         1.16 o                         
  -3   4   7         10.48         12.46         1.20 o                         
  -2   4   7          1.54          1.32         0.37 o                         
  -1   4   7        204.95        220.13         5.76 o                         
   0   4   7          6.11          7.54         0.64 o                         
   1   4   7        786.78        821.06        17.56 o                         
   2   4   7        251.44        237.34         5.68 o                         
   3   4   7         12.27         15.23         1.09 o                         
   4   4   7        126.56        125.97         3.89 o                         
   5   4   7        309.03        312.35         9.51 o                         
   6   4   7         33.63         36.78         2.64 o                         
   7   4   7          4.27          4.56         1.89 o                         
  -6   5   7          3.74          0.88         3.96 o                         
  -5   5   7          0.00         -1.12         1.67 o                         
  -4   5   7          8.27         11.42         1.18 o                         
  -3   5   7         53.82         56.15         3.12 o                         
  -2   5   7         81.13         82.01         3.37 o                         
  -1   5   7        518.59        514.39        13.05 o                         
   0   5   7        139.85        136.36         4.10 o                         
   1   5   7          1.66          1.34         0.51 o                         
   2   5   7         49.20         50.71         2.07 o                         
   3   5   7        108.86        110.25         4.00 o                         
   4   5   7        530.15        521.16        13.87 o                         
   5   5   7          5.77          5.33         1.48 o                         
   6   5   7         32.65         31.45         3.03 o                         
   7   5   7          0.02          2.70         1.82 o                         
  -5   6   7         29.72         33.90         6.12 o                         
  -4   6   7         17.71         16.16         2.61 o                         
  -3   6   7         47.44         40.45         3.85 o                         
  -2   6   7        290.36        286.15        10.48 o                         
  -1   6   7         12.94         11.48         1.17 o                         
   0   6   7        116.87        107.43         3.35 o                         
   1   6   7          1.46          2.24         0.66 o                         
   2   6   7        141.89        150.91         4.89 o                         
   3   6   7        336.39        356.84        12.59 o                         
   4   6   7         93.18         96.87         4.90 o                         
   5   6   7         46.60         45.41         3.56 o                         
   6   6   7          1.21          0.18         1.79 o                         
  -4   7   7         29.02         29.02         3.57 o                         
  -3   7   7         11.16         11.20         2.06 o                         
  -2   7   7         40.55         36.22         3.26 o                         
  -1   7   7         86.99         85.46         3.68 o                         
   0   7   7          0.09          4.84         1.24 o                         
   1   7   7          0.17         -0.88         0.88 o                         
   2   7   7         34.62         36.34         2.22 o                         
   3   7   7        451.77        460.85        14.61 o                         
   4   7   7         96.35         91.34         6.15 o                         
   5   7   7          0.85         -1.64         1.64 o                         
  -3   8   7         65.92         58.03         5.71 o                         
  -2   8   7         36.70         28.47         2.83 o                         
  -1   8   7          0.13          0.80         1.44 o                         
   0   8   7         62.57         70.38         3.16 o                         
   1   8   7         42.15         44.80         2.63 o                         
   2   8   7        372.76        383.18        11.48 o                         
   3   8   7         58.33         61.04         3.74 o                         
   4   8   7         23.06         21.64         3.40 o                         
   5   8   7         15.77         16.53         3.19 o                         
  -1   9   7          0.30          1.16         2.36 o                         
   0   9   7         13.16         15.23         1.90 o                         
   1   9   7         55.33         52.10         3.87 o                         
   2   9   7         63.26         63.54         4.68 o                         
   3   9   7          0.00         -1.22         2.21 o                         
  -2  -8   8         23.45         25.21         3.42 o                         
  -1  -8   8         12.27         12.32         1.98 o                         
   0  -8   8          0.47          2.48         1.10 o                         
   1  -8   8         94.19         92.10         7.10 o                         
  -4  -7   8          9.25         11.10         3.34 o                         
  -3  -7   8          1.63          1.48         1.56 o                         
  -2  -7   8          7.24          7.25         2.29 o                         
  -1  -7   8         72.60         74.45         3.54 o                         
   0  -7   8        102.95        103.68         4.94 o                         
   1  -7   8          0.11          1.88         1.03 o                         
   2  -7   8         34.31         33.70         2.19 o                         
   3  -7   8         86.49         93.25         5.57 o                         
  -5  -6   8          6.12          4.78         1.75 o                         
  -4  -6   8          0.01          0.40         1.00 o                         
  -3  -6   8         64.16         61.03         4.18 o                         
  -2  -6   8         22.71         25.18         2.07 o                         
  -1  -6   8         59.05         63.87         3.27 o                         
   0  -6   8       1366.34       1353.80        37.62 o                         
   1  -6   8         68.53         60.90         3.29 o                         
   2  -6   8         10.48         11.41         2.08 o                         
   3  -6   8         89.85        108.66         6.65 o                         
   4  -6   8         31.53         21.96         2.05 o                         
  -6  -5   8         35.05         33.95         3.03 o                         
  -5  -5   8         70.27         66.47         4.08 o                         
  -4  -5   8         22.69         23.45         1.95 o                         
  -3  -5   8         45.22         45.34         2.65 o                         
  -2  -5   8        563.43        601.14        20.82 o                         
  -1  -5   8       1362.60       1363.10        33.22 o                         
   0  -5   8       1051.10       1059.95        27.43 o                         
   1  -5   8         24.63         23.91         1.35 o                         
   2  -5   8          2.48          1.02         1.03 o                         
   3  -5   8        383.56        382.08        17.64 o                         
   4  -5   8         43.72         35.54         2.10 o                         
   5  -5   8          0.30          0.40         1.14 o                         
  -6  -4   8          2.20          3.59         2.98 o                         
  -5  -4   8         31.16         30.57         2.79 o                         
  -4  -4   8         47.54         42.16         2.55 o                         
  -3  -4   8        342.05        338.60         9.96 o                         
  -2  -4   8        115.36        110.28         3.59 o                         
  -1  -4   8         24.36         23.83         1.50 o                         
   0  -4   8         48.85         50.20         1.90 o                         
   1  -4   8          7.93         10.34         1.97 o                         
   2  -4   8        201.26        202.94        10.00 o                         
   3  -4   8        515.80        455.69        20.37 o                         
   4  -4   8        181.29        174.24         6.49 o                         
   5  -4   8         17.93         20.53         2.10 o                         
   6  -4   8         11.45         14.53         1.84 o                         
  -6  -3   8         69.88         72.59         4.30 o                         
  -5  -3   8         41.42         48.48         3.85 o                         
  -4  -3   8          3.27          3.56         1.10 o                         
  -3  -3   8       1004.11        970.71        20.98 o                         
  -2  -3   8        606.92        580.57        17.35 o                         
  -1  -3   8          0.10          0.37         0.42 o                         
   0  -3   8         10.50         11.69         0.74 o                         
   1  -3   8          0.58          0.97         0.40 o                         
   2  -3   8         64.05         59.49         3.71 o                         
   3  -3   8        115.89         95.74         5.27 o                         
   4  -3   8         50.69         51.37         1.99 o                         
   5  -3   8          4.16          3.15         0.88 o                         
   6  -3   8         33.94         47.96         3.15 o                         
  -7  -2   8          4.95          7.24         2.02 o                         
  -6  -2   8          2.39          2.49         1.31 o                         
  -5  -2   8         19.70         20.01         2.24 o                         
  -4  -2   8        825.33        802.60        21.65 o                         
  -3  -2   8         49.90         53.32         2.69 o                         
  -2  -2   8         70.80         64.01         2.13 o                         
  -1  -2   8        180.09        184.42         4.53 o                         
   0  -2   8        688.59        689.91        17.90 o                         
   1  -2   8        641.07        583.82        15.18 o                         
   2  -2   8        126.88        115.03         4.26 o                         
   3  -2   8         77.75         76.59         2.20 o                         
   4  -2   8         14.68         13.11         0.80 o                         
   5  -2   8         31.98         34.29         1.90 o                         
   6  -2   8         97.80        103.96         4.72 o                         
   7  -2   8          3.59          7.00         2.42 o                         
  -7  -1   8          0.05          2.36         1.58 o                         
  -6  -1   8          3.63          4.91         1.78 o                         
  -5  -1   8         54.15         55.60         4.49 o                         
  -4  -1   8          0.32          0.50         0.73 o                         
  -3  -1   8         10.17         13.59         1.00 o                         
  -2  -1   8         10.76         12.39         0.84 o                         
  -1  -1   8        863.27        882.52        18.62 o                         
   0  -1   8        344.59        362.57         8.58 o                         
   1  -1   8         34.36         30.89         1.04 o                         
   2  -1   8         48.84         50.86         1.47 o                         
   3  -1   8          5.77          7.59         0.59 o                         
   4  -1   8         66.10         70.84         2.53 o                         
   5  -1   8          1.27         -0.34         0.80 o                         
   6  -1   8         10.39         13.87         2.40 o                         
   7  -1   8         51.41         67.33         5.62 o                         
  -7   0   8         17.90         11.31         3.83 o                         
  -6   0   8        144.71        146.75         6.91 o                         
  -5   0   8         39.20         35.59         2.22 o                         
  -4   0   8         81.48         81.21         2.65 o                         
  -3   0   8        221.62        211.06         5.06 o                         
  -2   0   8         52.56         61.83         2.04 o                         
  -1   0   8        134.66        130.15         3.38 o                         
   0   0   8          1.16          4.83         0.42 o                         
   1   0   8        359.95        337.13         8.01 o                         
   2   0   8          5.44          9.90         0.63 o                         
   3   0   8        143.57        156.90         4.15 o                         
   4   0   8         78.55         82.38         2.67 o                         
   5   0   8         29.35         26.44         1.96 o                         
   6   0   8        145.25        148.05         6.36 o                         
   7   0   8         57.71         59.22         4.36 o                         
  -7   1   8          1.22          1.54         1.53 o                         
  -6   1   8          1.18          0.75         1.23 o                         
  -5   1   8         44.43         46.40         3.25 o                         
  -4   1   8          0.02          0.20         0.58 o                         
  -3   1   8         23.19         24.55         1.25 o                         
  -2   1   8        460.85        454.94        11.68 o                         
  -1   1   8        398.07        357.40         8.26 o                         
   0   1   8          0.00          0.12         0.21 o                         
   1   1   8         21.96         15.64         0.60 o                         
   2   1   8        327.47        363.10         7.34 o                         
   3   1   8          3.22          3.50         0.39 o                         
   4   1   8          1.49          1.63         0.40 o                         
   5   1   8        205.36        213.31         6.43 o                         
   6   1   8         49.28         54.26         3.66 o                         
   7   1   8         11.75         16.32         2.85 o                         
  -7   2   8         19.52         16.34         3.43 o                         
  -6   2   8         22.95         23.36         2.05 o                         
  -5   2   8         54.82         51.39         2.75 o                         
  -4   2   8         46.83         42.83         2.38 o                         
  -3   2   8         34.65         33.25         1.58 o                         
  -2   2   8        217.47        225.84         6.42 o                         
  -1   2   8        253.76        252.35         6.09 o                         
   0   2   8          1.79          1.58         0.36 o                         
   1   2   8        518.42        534.26        11.49 o                         
   2   2   8         71.75         93.63         2.31 o                         
   3   2   8       1368.13       1361.42        28.54 o                         
   4   2   8         13.81         15.33         1.01 o                         
   5   2   8          3.41          0.96         0.64 o                         
   6   2   8         21.48         20.23         1.26 o                         
   7   2   8         66.92         79.55         5.82 o                         
  -6   3   8          0.32          0.38         1.47 o                         
  -5   3   8         47.03         35.79         2.34 o                         
  -4   3   8        176.52        159.36         5.70 o                         
  -3   3   8         40.09         44.82         1.91 o                         
  -2   3   8        639.18        656.74        14.60 o                         
  -1   3   8          2.93          5.32         0.58 o                         
   0   3   8         89.89         99.92         2.69 o                         
   1   3   8       1600.77       1578.19        31.58 o                         
   2   3   8        226.48        247.70         5.38 o                         
   3   3   8         15.99         16.35         0.95 o                         
   4   3   8          0.79          0.64         0.53 o                         
   5   3   8          0.25          1.54         0.87 o                         
   6   3   8        245.46        251.95         7.97 o                         
   7   3   8          4.40          2.56         1.24 o                         
  -6   4   8         19.81         21.46         3.32 o                         
  -5   4   8         68.50         56.95         2.52 o                         
  -4   4   8         31.98         36.22         1.71 o                         
  -3   4   8         34.44         32.91         1.44 o                         
  -2   4   8        238.90        244.08         6.08 o                         
  -1   4   8        182.85        190.12         5.15 o                         
   0   4   8        464.27        503.77        11.06 o                         
   1   4   8         57.24         46.19         1.65 o                         
   2   4   8        262.01        264.45         6.58 o                         
   3   4   8        103.88        102.84         3.08 o                         
   4   4   8          3.06          1.90         0.77 o                         
   5   4   8          0.29          1.18         0.88 o                         
   6   4   8         47.50         46.22         3.14 o                         
   7   4   8         44.17         48.10         4.10 o                         
  -5   5   8          0.53         -0.85         1.81 o                         
  -4   5   8          4.90          2.68         1.08 o                         
  -3   5   8         11.89          9.66         1.32 o                         
  -2   5   8        448.42        434.92        11.39 o                         
  -1   5   8         50.34         52.20         2.04 o                         
   0   5   8        365.40        362.58         8.32 o                         
   1   5   8         45.89         51.93         1.97 o                         
   2   5   8         33.95         38.53         1.79 o                         
   3   5   8          2.19          2.06         0.83 o                         
   4   5   8         55.05         55.19         2.95 o                         
   5   5   8          0.01         -0.13         1.11 o                         
   6   5   8          4.58          3.52         1.71 o                         
   7   5   8          4.61          1.44         5.25 o                         
  -5   6   8          0.94          1.19         2.23 o                         
  -4   6   8         15.82         16.85         2.35 o                         
  -3   6   8          0.39          0.75         0.92 o                         
  -2   6   8         18.35         19.42         1.86 o                         
  -1   6   8        377.36        376.61        10.55 o                         
   0   6   8         24.99         22.33         1.34 o                         
   1   6   8        231.18        243.70         7.42 o                         
   2   6   8        227.71        249.12         7.30 o                         
   3   6   8         48.61         49.91         2.73 o                         
   4   6   8         43.99         39.94         3.11 o                         
   5   6   8         37.47         33.26         3.02 o                         
   6   6   8         52.37         51.08         4.42 o                         
  -4   7   8          5.48         -1.02         2.38 o                         
  -3   7   8         31.28         31.76         3.40 o                         
  -2   7   8         50.17         50.89         3.32 o                         
  -1   7   8        107.78        114.06         5.72 o                         
   0   7   8          0.96          0.92         0.79 o                         
   1   7   8         22.12         28.92         1.87 o                         
   2   7   8         60.71         62.71         3.15 o                         
   3   7   8        114.42        121.72         5.73 o                         
   4   7   8         22.50         23.35         3.26 o                         
   5   7   8         14.37         12.79         2.41 o                         
  -3   8   8         17.49         13.43         2.55 o                         
  -2   8   8        242.35        266.31        10.71 o                         
  -1   8   8         23.01         21.99         2.41 o                         
   0   8   8         93.50         97.25         4.37 o                         
   1   8   8         68.85         70.29         3.42 o                         
   2   8   8          1.35          2.31         1.45 o                         
   3   8   8        108.88        113.88         6.41 o                         
   4   8   8         42.32         48.45         4.36 o                         
   5   8   8          8.87         -6.10         6.74 o                         
  -1   9   8          2.76          2.43         1.89 o                         
   0   9   8         21.01         20.78         2.70 o                         
   1   9   8          4.69          4.68         1.57 o                         
   2   9   8         41.23         40.01         3.03 o                         
   3   9   8         91.77         83.36         5.71 o                         
  -1  -8   9          9.35          8.97         1.71 o                         
   0  -8   9         32.44         33.26         2.57 o                         
  -3  -7   9          0.96          0.17         2.06 o                         
  -2  -7   9         14.24         16.97         3.23 o                         
  -1  -7   9        102.27        107.23         4.81 o                         
   0  -7   9          4.95          5.11         1.42 o                         
   1  -7   9         16.93         17.27         1.91 o                         
   2  -7   9          8.28          7.07         1.19 o                         
   3  -7   9          0.89          0.08         1.07 o                         
  -5  -6   9          0.75          0.62         1.44 o                         
  -4  -6   9          9.76          9.54         1.47 o                         
  -3  -6   9         80.17         79.85         4.35 o                         
  -2  -6   9         59.96         59.29         3.45 o                         
  -1  -6   9          1.15          3.54         0.98 o                         
   0  -6   9          0.00         -0.65         1.13 o                         
   1  -6   9        160.54        173.69         6.79 o                         
   2  -6   9         37.28         37.27         6.74 o                         
   3  -6   9         15.88         15.84         2.75 o                         
   4  -6   9         16.18         20.29         2.17 o                         
  -5  -5   9          0.42         -1.60         1.60 o                         
  -4  -5   9          0.01         -0.95         0.97 o                         
  -3  -5   9          2.27          1.63         1.33 o                         
  -2  -5   9        211.97        211.66         7.27 o                         
  -1  -5   9         10.22          9.14         1.29 o                         
   0  -5   9         94.38         96.65         3.22 o                         
   1  -5   9         61.35         58.92         2.67 o                         
   2  -5   9          1.31          0.81         1.23 o                         
   3  -5   9        195.56        208.86        10.58 o                         
   4  -5   9          0.69          1.74         0.76 o                         
   5  -5   9          0.00         -0.02         1.68 o                         
  -6  -4   9          1.78          1.92         1.58 o                         
  -5  -4   9         93.11        103.64         5.73 o                         
  -4  -4   9          0.06          0.30         0.86 o                         
  -3  -4   9        246.81        236.85        10.55 o                         
  -2  -4   9         39.02         41.76         2.19 o                         
  -1  -4   9         29.19         31.71         1.72 o                         
   0  -4   9         22.38         20.23         1.06 o                         
   1  -4   9         13.27         12.35         1.86 o                         
   2  -4   9         24.18         22.32         2.44 o                         
   3  -4   9          7.26          9.06         1.73 o                         
   4  -4   9        190.70        174.76         7.27 o                         
   5  -4   9         63.21         69.77         4.07 o                         
  -6  -3   9          0.18         -1.26         1.26 o                         
  -5  -3   9         42.60         36.90         2.74 o                         
  -4  -3   9         68.14         64.67         3.30 o                         
  -3  -3   9        488.04        497.14        12.35 o                         
  -2  -3   9          2.53          1.58         0.48 o                         
  -1  -3   9        113.23        110.89         3.50 o                         
   0  -3   9          0.92          0.60         0.37 o                         
   1  -3   9        170.38        183.41         6.65 o                         
   2  -3   9          1.56          2.13         0.95 o                         
   3  -3   9          7.41          2.90         1.20 o                         
   4  -3   9        112.54         96.43         3.29 o                         
   5  -3   9         18.34         20.63         1.52 o                         
   6  -3   9         13.06         19.05         3.11 o                         
  -6  -2   9         97.11         96.30         5.05 o                         
  -5  -2   9         70.77         71.67         3.95 o                         
  -4  -2   9        862.70        859.47        23.16 o                         
  -3  -2   9        420.05        430.34        11.18 o                         
  -2  -2   9        232.21        227.82         5.79 o                         
  -1  -2   9         18.53         17.49         0.82 o                         
   0  -2   9          2.44          3.71         0.52 o                         
   1  -2   9          2.44          3.35         0.31 o                         
   2  -2   9         11.68         12.63         0.94 o                         
   3  -2   9        117.52        115.73         3.17 o                         
   4  -2   9         50.22         54.45         1.87 o                         
   5  -2   9         30.00         29.93         1.73 o                         
   6  -2   9          0.00          0.65         1.20 o                         
  -7  -1   9         19.05         18.62         2.39 o                         
  -6  -1   9          0.28         -0.26         1.21 o                         
  -5  -1   9         67.37         64.83         3.79 o                         
  -4  -1   9        941.79        866.63        21.99 o                         
  -3  -1   9          4.96          4.25         0.71 o                         
  -2  -1   9        258.32        247.48         6.17 o                         
  -1  -1   9          0.45          1.22         0.42 o                         
   0  -1   9        777.82        863.73        19.83 o                         
   1  -1   9          3.48          6.33         0.50 o                         
   2  -1   9        409.73        431.16        10.71 o                         
   3  -1   9        155.36        160.06         3.97 o                         
   4  -1   9          6.05          5.83         0.64 o                         
   5  -1   9          0.04         -0.76         0.76 o                         
   6  -1   9         24.96         27.03         3.09 o                         
   7  -1   9        166.75        189.94        11.99 o                         
  -7   0   9          7.33          4.05         2.17 o                         
  -6   0   9         13.17         10.34         2.04 o                         
  -5   0   9         28.52         30.06         2.32 o                         
  -4   0   9         26.88         27.26         1.86 o                         
  -3   0   9         36.17         36.05         1.67 o                         
  -2   0   9          3.90          4.17         0.55 o                         
  -1   0   9        521.87        599.03        14.60 o                         
   0   0   9         19.43         15.93         0.72 o                         
   1   0   9         64.00         65.61         2.14 o                         
   2   0   9        168.33        174.70         4.51 o                         
   3   0   9         73.21         77.16         2.24 o                         
   4   0   9         10.95         12.89         0.88 o                         
   5   0   9          5.79          8.60         1.38 o                         
   6   0   9          0.80         -0.67         1.30 o                         
   7   0   9          0.47         -1.98         1.98 o                         
  -7   1   9         14.79         18.13         2.47 o                         
  -6   1   9          0.30          0.24         1.30 o                         
  -5   1   9         16.69         14.65         1.80 o                         
  -4   1   9         42.97         42.05         2.08 o                         
  -3   1   9        410.17        421.43        10.08 o                         
  -2   1   9          7.22          7.08         0.70 o                         
  -1   1   9        283.22        285.99         9.33 o                         
   0   1   9        815.60        799.37        16.83 o                         
   1   1   9         31.36         28.25         0.92 o                         
   2   1   9        691.14        722.67        15.40 o                         
   3   1   9        656.17        662.81        13.63 o                         
   4   1   9          4.58          3.76         0.55 o                         
   5   1   9         27.43         29.59         1.32 o                         
   6   1   9         26.34         27.14         2.87 o                         
   7   1   9        103.82        110.67         6.52 o                         
  -6   2   9         25.53         21.27         2.36 o                         
  -5   2   9         21.51         22.16         1.85 o                         
  -4   2   9         86.92         75.07         3.02 o                         
  -3   2   9          0.39         -0.25         0.51 o                         
  -2   2   9        535.01        515.50        13.55 o                         
  -1   2   9        515.83        508.87        11.57 o                         
   0   2   9        263.87        263.30         6.30 o                         
   1   2   9          9.13          8.01         0.74 o                         
   2   2   9        469.32        479.50        10.07 o                         
   3   2   9         30.47         29.12         1.12 o                         
   4   2   9        187.48        199.76         5.06 o                         
   5   2   9          6.28          4.99         0.86 o                         
   6   2   9          0.58         -0.41         0.73 o                         
   7   2   9         10.03         11.87         2.09 o                         
  -6   3   9          5.34          7.08         1.59 o                         
  -5   3   9          9.88          7.66         1.31 o                         
  -4   3   9         26.18         19.79         1.95 o                         
  -3   3   9        226.96        233.14         5.73 o                         
  -2   3   9        529.03        536.94        12.50 o                         
  -1   3   9          7.95          8.43         0.75 o                         
   0   3   9         52.90         48.25         1.65 o                         
   1   3   9        345.09        324.61         7.08 o                         
   2   3   9          0.00          0.27         0.36 o                         
   3   3   9         81.67         88.61         2.56 o                         
   4   3   9         40.90         38.99         1.69 o                         
   5   3   9          0.82          0.36         0.74 o                         
   6   3   9        157.64        155.38         5.58 o                         
   7   3   9          6.76          6.70         1.78 o                         
  -6   4   9         21.03          8.35         2.57 o                         
  -5   4   9         91.80         86.46         3.80 o                         
  -4   4   9         17.81         28.03         1.61 o                         
  -3   4   9        111.75        106.00         3.44 o                         
  -2   4   9          0.21          0.60         0.45 o                         
  -1   4   9        389.19        384.13        10.12 o                         
   0   4   9          1.50          1.99         0.49 o                         
   1   4   9         62.37         61.19         2.06 o                         
   2   4   9          7.72          3.88         0.71 o                         
   3   4   9        212.63        215.31         5.44 o                         
   4   4   9        207.32        196.70         5.73 o                         
   5   4   9          5.06          2.91         1.07 o                         
   6   4   9         25.75         28.67         2.59 o                         
   7   4   9         42.22         43.29         3.60 o                         
  -5   5   9          0.01          0.01         1.59 o                         
  -4   5   9         40.61         33.68         2.42 o                         
  -3   5   9         19.10         12.58         1.66 o                         
  -2   5   9          5.56          7.26         0.93 o                         
  -1   5   9        191.34        194.28         5.16 o                         
   0   5   9        298.32        300.60         7.05 o                         
   1   5   9         43.35         48.29         1.87 o                         
   2   5   9        898.73        860.08        19.48 o                         
   3   5   9         92.48         92.00         3.16 o                         
   4   5   9        136.41        140.95         4.86 o                         
   5   5   9          0.01         -0.04         1.14 o                         
   6   5   9         26.14         21.38         2.86 o                         
  -5   6   9         26.18         22.38         4.64 o                         
  -4   6   9          5.90         13.38         4.07 o                         
  -3   6   9          1.41          3.33         1.58 o                         
  -2   6   9         16.25         20.45         2.51 o                         
  -1   6   9        333.95        314.69         9.97 o                         
   0   6   9        203.92        208.44         6.05 o                         
   1   6   9        149.80        142.84         5.31 o                         
   2   6   9        273.66        264.80         8.18 o                         
   3   6   9         73.62         90.87         4.14 o                         
   4   6   9         27.48         26.17         2.59 o                         
   5   6   9         45.04         47.16         3.61 o                         
   6   6   9         12.32         14.13         3.01 o                         
  -4   7   9         65.97         77.61         6.04 o                         
  -3   7   9          2.89          2.21         2.20 o                         
  -2   7   9         15.10         13.53         1.59 o                         
  -1   7   9          1.73          1.43         1.12 o                         
   0   7   9        167.46        163.76         5.42 o                         
   1   7   9         60.21         60.07         3.05 o                         
   2   7   9         14.76         16.88         2.17 o                         
   3   7   9        245.16        248.84         9.55 o                         
   4   7   9          5.60          5.83         1.84 o                         
   5   7   9         60.74         60.67         4.89 o                         
  -3   8   9         64.63         61.46         4.69 o                         
  -2   8   9         48.58         45.25         4.33 o                         
  -1   8   9        367.30        344.10        11.31 o                         
   0   8   9          4.90          4.35         1.22 o                         
   1   8   9         28.78         28.52         2.82 o                         
   2   8   9         21.28         21.82         2.23 o                         
   3   8   9         51.86         57.76         4.00 o                         
   4   8   9          4.13          7.31         2.47 o                         
  -1   9   9        102.07        102.04         7.43 o                         
   0   9   9         40.73         35.77         4.09 o                         
   1   9   9          0.39         -1.04         1.63 o                         
   2   9   9        294.67        306.89        15.02 o                         
   3   9   9         26.61         24.70         3.59 o                         
  -3  -7  10         11.60         11.61         2.83 o                         
  -2  -7  10          5.46          3.95         1.62 o                         
  -1  -7  10          7.95          6.92         1.49 o                         
   0  -7  10         13.39         14.51         1.44 o                         
   1  -7  10          7.06          5.50         1.45 o                         
   2  -7  10          0.76          1.29         1.91 o                         
  -4  -6  10          0.04          0.46         1.75 o                         
  -3  -6  10          7.18         12.66         1.86 o                         
  -2  -6  10          8.58          9.53         1.77 o                         
  -1  -6  10         30.43         24.76         2.33 o                         
   0  -6  10          7.63          5.42         0.99 o                         
   1  -6  10          6.94          5.59         1.11 o                         
   2  -6  10          0.06         -1.36         1.36 o                         
   3  -6  10         12.82         13.89         3.18 o                         
   4  -6  10        160.47        149.34         7.35 o                         
  -5  -5  10         34.88         31.63         3.47 o                         
  -4  -5  10          0.82          0.73         1.09 o                         
  -3  -5  10         50.47         48.00         3.24 o                         
  -2  -5  10        144.04        146.63         6.04 o                         
  -1  -5  10         54.54         59.46         3.01 o                         
   0  -5  10         15.46         15.03         1.51 o                         
   1  -5  10        101.95        104.43         4.65 o                         
   2  -5  10          0.00         -0.52         1.06 o                         
   3  -5  10          7.56          6.08         2.66 o                         
   4  -5  10         61.02         66.87         3.01 o                         
   5  -5  10          8.06          6.25         1.66 o                         
  -6  -4  10          5.53          3.45         1.68 o                         
  -5  -4  10          2.46         -0.58         1.32 o                         
  -4  -4  10         29.35         27.59         2.08 o                         
  -3  -4  10        104.65         91.56         4.88 o                         
  -2  -4  10        406.41        412.13        12.52 o                         
  -1  -4  10         28.22         28.28         1.82 o                         
   0  -4  10        507.49        501.72        13.36 o                         
   1  -4  10         18.23         17.88         1.11 o                         
   2  -4  10         39.39         34.47         3.03 o                         
   3  -4  10        197.61        220.25        10.85 o                         
   4  -4  10         67.19         61.64         2.85 o                         
   5  -4  10         27.89         30.06         2.14 o                         
  -6  -3  10          7.35         11.24         2.43 o                         
  -5  -3  10         12.09         12.06         1.84 o                         
  -4  -3  10         61.59         58.70         3.51 o                         
  -3  -3  10        110.00        114.10         4.14 o                         
  -2  -3  10        531.46        512.33        13.19 o                         
  -1  -3  10         45.53         46.17         2.04 o                         
   0  -3  10         78.94         73.64         2.38 o                         
   1  -3  10          4.44          3.97         0.42 o                         
   2  -3  10         25.95         26.76         2.35 o                         
   3  -3  10        234.40        226.67        13.62 o                         
   4  -3  10         52.84         43.72         2.16 o                         
   5  -3  10          9.73         10.90         1.07 o                         
   6  -3  10         11.62         11.66         1.87 o                         
  -6  -2  10          0.00          1.24         1.36 o                         
  -5  -2  10          4.07          1.11         1.32 o                         
  -4  -2  10          2.05          3.29         1.02 o                         
  -3  -2  10        522.96        500.24        11.40 o                         
  -2  -2  10         21.52         23.69         1.33 o                         
  -1  -2  10         69.72         66.81         2.29 o                         
   0  -2  10        179.18        176.25         5.16 o                         
   1  -2  10         80.48         89.06         2.46 o                         
   2  -2  10        185.51        180.80         4.97 o                         
   3  -2  10         65.28         55.94         1.75 o                         
   4  -2  10         14.33         14.72         0.89 o                         
   5  -2  10         46.52         42.82         2.49 o                         
   6  -2  10         78.80         83.16         5.02 o                         
  -6  -1  10          3.21          4.71         1.38 o                         
  -5  -1  10          5.44          4.53         1.62 o                         
  -4  -1  10          0.47          0.69         0.85 o                         
  -3  -1  10       3147.69       3115.75        62.08 o                         
  -2  -1  10        105.61        101.40         2.91 o                         
  -1  -1  10        359.95        349.60         7.83 o                         
   0  -1  10         54.70         48.82         1.67 o                         
   1  -1  10          5.19          6.88         0.54 o                         
   2  -1  10         29.03         22.85         0.93 o                         
   3  -1  10         86.84         81.59         2.29 o                         
   4  -1  10        132.76        121.19         3.69 o                         
   5  -1  10         13.03         11.06         1.41 o                         
   6  -1  10          2.88          1.82         1.34 o                         
   7  -1  10         71.93         75.98         8.50 o                         
  -6   0  10         19.91         20.22         2.54 o                         
  -5   0  10         52.33         55.00         3.49 o                         
  -4   0  10       3465.99       3465.45        78.94 o                         
  -3   0  10        420.37        422.51         9.76 o                         
  -2   0  10          0.04         -0.01         0.38 o                         
  -1   0  10          4.55          3.49         0.48 o                         
   0   0  10        483.29        510.83        10.55 o                         
   1   0  10         26.73         25.95         1.16 o                         
   2   0  10         25.43         23.53         1.06 o                         
   3   0  10         52.11         53.03         1.79 o                         
   4   0  10          4.95          7.17         0.67 o                         
   5   0  10        129.10        132.40         5.31 o                         
   6   0  10         27.50         25.41         2.36 o                         
   7   0  10         23.13         24.80         4.25 o                         
  -6   1  10        116.56        126.20         6.36 o                         
  -5   1  10         73.60         74.44         4.18 o                         
  -4   1  10         26.01         22.56         1.71 o                         
  -3   1  10         22.47         22.66         1.43 o                         
  -2   1  10         33.89         36.51         1.59 o                         
  -1   1  10       1099.86       1135.02        26.08 o                         
   0   1  10       1818.71       1963.56        42.49 o                         
   1   1  10         11.69         16.36         0.68 o                         
   2   1  10        280.68        262.04         5.99 o                         
   3   1  10        170.30        169.02         4.13 o                         
   4   1  10        117.00        128.99         3.21 o                         
   5   1  10         14.69         10.44         1.42 o                         
   6   1  10         11.03         10.08         2.30 o                         
   7   1  10         68.76         64.71         5.10 o                         
  -6   2  10         20.08         17.41         2.30 o                         
  -5   2  10        203.42        199.24         6.70 o                         
  -4   2  10          0.03          0.51         0.84 o                         
  -3   2  10         17.37         16.72         1.35 o                         
  -2   2  10          0.23          0.42         0.44 o                         
  -1   2  10        161.67        163.53         4.26 o                         
   0   2  10         37.81         35.31         1.33 o                         
   1   2  10        303.63        284.36         6.23 o                         
   2   2  10         55.08         55.07         1.69 o                         
   3   2  10        452.58        493.81        10.49 o                         
   4   2  10        297.67        300.79         7.43 o                         
   5   2  10         18.67         22.49         1.56 o                         
   6   2  10         85.95         93.64         3.47 o                         
   7   2  10        199.30        206.96        11.60 o                         
  -6   3  10         20.74         23.69         4.31 o                         
  -5   3  10          7.49          4.72         1.14 o                         
  -4   3  10        120.61        120.45         4.46 o                         
  -3   3  10         25.78         23.80         1.50 o                         
  -2   3  10        151.19        149.24         3.97 o                         
  -1   3  10        129.27        120.06         3.58 o                         
   0   3  10          5.20          5.82         0.63 o                         
   1   3  10          3.74          2.87         0.46 o                         
   2   3  10         99.48        113.35         2.98 o                         
   3   3  10        267.14        274.20         6.49 o                         
   4   3  10         73.49         79.91         2.83 o                         
   5   3  10         21.76         23.48         1.62 o                         
   6   3  10        187.96        202.42         6.39 o                         
   7   3  10         32.15         20.61         3.06 o                         
  -6   4  10         20.45         21.44         4.59 o                         
  -5   4  10         35.33         35.41         3.18 o                         
  -4   4  10        171.04        175.71         5.41 o                         
  -3   4  10          3.06          1.79         0.61 o                         
  -2   4  10          1.03         -0.02         0.59 o                         
  -1   4  10         41.08         45.94         2.63 o                         
   0   4  10         56.65         56.04         1.93 o                         
   1   4  10        578.59        563.81        12.98 o                         
   2   4  10          6.33          8.84         1.17 o                         
   3   4  10          9.48         10.25         0.85 o                         
   4   4  10        347.95        353.19         9.78 o                         
   5   4  10          0.23          1.56         0.95 o                         
   6   4  10          1.32          0.03         1.44 o                         
   7   4  10         20.23         16.41         2.30 o                         
  -5   5  10         14.88         14.18         2.11 o                         
  -4   5  10         10.92         11.87         1.82 o                         
  -3   5  10          2.49          2.94         1.05 o                         
  -2   5  10        110.77        108.46         4.18 o                         
  -1   5  10         49.29         45.43         2.23 o                         
   0   5  10        246.47        252.61         6.46 o                         
   1   5  10        174.36        185.41         4.78 o                         
   2   5  10         72.37         77.30         3.85 o                         
   3   5  10        823.06        774.17        19.80 o                         
   4   5  10         95.87         96.19         4.59 o                         
   5   5  10         41.36         46.71         3.31 o                         
   6   5  10          3.77          4.59         2.22 o                         
  -5   6  10         37.25         37.03         7.06 o                         
  -4   6  10         83.39         99.21         5.67 o                         
  -3   6  10         43.76         38.23         2.59 o                         
  -2   6  10          9.93         10.29         1.56 o                         
  -1   6  10         12.87         15.23         1.58 o                         
   0   6  10         36.08         36.57         1.90 o                         
   1   6  10         10.48         10.43         1.14 o                         
   2   6  10        322.93        309.93        10.08 o                         
   3   6  10        173.73        152.92         7.10 o                         
   4   6  10          3.43          3.47         1.56 o                         
   5   6  10         11.25          6.56         2.04 o                         
   6   6  10         26.11         21.54         3.07 o                         
  -4   7  10          0.82         -1.97         1.97 o                         
  -3   7  10         38.27         45.24         4.05 o                         
  -2   7  10          5.75          5.08         1.39 o                         
  -1   7  10          1.93          0.74         0.86 o                         
   0   7  10        338.99        348.63         9.55 o                         
   1   7  10         49.29         55.19         3.12 o                         
   2   7  10          7.11          4.30         1.31 o                         
   3   7  10         39.20         30.97         2.87 o                         
   4   7  10         29.96         38.04         3.53 o                         
   5   7  10         17.69         20.53         2.95 o                         
  -3   8  10          8.31          6.39         2.63 o                         
  -2   8  10         65.60         66.45         4.50 o                         
  -1   8  10        271.95        266.59         9.70 o                         
   0   8  10         10.14          8.67         1.33 o                         
   1   8  10          8.57          8.25         1.79 o                         
   2   8  10          0.52          0.31         1.60 o                         
   3   8  10          9.82          9.47         2.07 o                         
   4   8  10          6.91          2.14         2.26 o                         
  -1   9  10         13.84          9.79         2.92 o                         
   0   9  10         23.56         25.02         4.53 o                         
   1   9  10         12.67          8.41         1.90 o                         
   2   9  10         14.90         15.06         2.53 o                         
   3   9  10         73.54         82.23         5.51 o                         
  -2  -7  11          5.64          5.30         1.88 o                         
  -1  -7  11         81.81         74.47         4.92 o                         
   0  -7  11          0.00         -0.12         0.74 o                         
   1  -7  11        215.57        227.29        12.24 o                         
   2  -7  11          1.04         -0.08         1.85 o                         
  -4  -6  11         13.74         16.05         2.80 o                         
  -3  -6  11         85.64         81.16         4.52 o                         
  -2  -6  11         59.90         68.30         4.15 o                         
  -1  -6  11         18.69         18.28         1.74 o                         
   0  -6  11         75.69         73.71         3.32 o                         
   1  -6  11         35.22         36.41         3.47 o                         
   2  -6  11         41.78         42.37         2.26 o                         
   3  -6  11          2.96          2.02         1.91 o                         
  -5  -5  11        142.32        137.48         7.13 o                         
  -4  -5  11         45.96         48.04         2.92 o                         
  -3  -5  11         19.00         11.13         2.43 o                         
  -2  -5  11         31.29         21.66         1.93 o                         
  -1  -5  11         14.93         17.00         2.35 o                         
   0  -5  11          1.36          0.71         0.53 o                         
   1  -5  11          2.23          3.77         1.19 o                         
   2  -5  11         12.35         14.27         2.18 o                         
   3  -5  11         26.49         29.26         3.20 o                         
   4  -5  11        138.82        154.03         5.84 o                         
  -5  -4  11         11.34         10.38         1.74 o                         
  -4  -4  11         22.62         25.50         2.26 o                         
  -3  -4  11         36.75         27.61         1.95 o                         
  -2  -4  11        130.78        130.24         5.43 o                         
  -1  -4  11          2.52          3.82         0.86 o                         
   0  -4  11        220.11        215.07         6.70 o                         
   1  -4  11       1891.42       1872.24        55.05 o                         
   2  -4  11         33.76         34.44         3.18 o                         
   3  -4  11         14.59         16.68         2.16 o                         
   4  -4  11         42.63         39.59         2.12 o                         
   5  -4  11         45.11         49.91         4.15 o                         
  -6  -3  11         12.59         14.42         2.03 o                         
  -5  -3  11         70.83         73.81         4.18 o                         
  -4  -3  11          4.06          2.60         1.02 o                         
  -3  -3  11        112.85        110.59         4.36 o                         
  -2  -3  11         64.85         70.60         2.48 o                         
  -1  -3  11          6.44          6.11         0.80 o                         
   0  -3  11       2001.71       1987.30        47.68 o                         
   1  -3  11       1345.09       1319.17        33.67 o                         
   2  -3  11         11.49         10.56         1.61 o                         
   3  -3  11        117.03        116.88         4.45 o                         
   4  -3  11         18.37         12.95         1.19 o                         
   5  -3  11          0.08          1.00         0.55 o                         
   6  -3  11         21.85         27.16         2.80 o                         
  -6  -2  11          1.12          0.78         1.58 o                         
  -5  -2  11         59.84         74.41         4.11 o                         
  -4  -2  11         46.85         49.93         3.05 o                         
  -3  -2  11         26.25         28.08         1.72 o                         
  -2  -2  11          5.16          5.34         0.75 o                         
  -1  -2  11         54.76         49.76         1.95 o                         
   0  -2  11         62.86         67.55         2.46 o                         
   1  -2  11         18.61         16.92         0.85 o                         
   2  -2  11        128.11        133.82         3.47 o                         
   3  -2  11          0.10          1.10         0.34 o                         
   4  -2  11        364.83        309.50         9.80 o                         
   5  -2  11        197.90        191.44         6.88 o                         
   6  -2  11         40.37         38.45         2.66 o                         
  -6  -1  11         84.32         96.51         5.01 o                         
  -5  -1  11         92.69         91.75         6.08 o                         
  -4  -1  11        116.08        116.56         4.88 o                         
  -3  -1  11        131.55        135.68         3.93 o                         
  -2  -1  11          0.55          0.70         0.47 o                         
  -1  -1  11        253.98        255.44         5.92 o                         
   0  -1  11         72.30         74.02         2.32 o                         
   1  -1  11        174.50        180.73         4.89 o                         
   2  -1  11        292.91        284.97         6.57 o                         
   3  -1  11         23.18         27.29         1.00 o                         
   4  -1  11        161.78        145.32         4.22 o                         
   5  -1  11         47.10         47.63         2.76 o                         
   6  -1  11          0.00         -1.85         1.85 o                         
  -6   0  11         12.75         14.16         2.03 o                         
  -5   0  11         96.59        103.34         4.90 o                         
  -4   0  11          8.34          7.19         1.21 o                         
  -3   0  11          9.11          8.81         0.93 o                         
  -2   0  11        411.87        401.04         9.55 o                         
  -1   0  11          0.34          0.58         0.34 o                         
   0   0  11        294.25        306.20         6.58 o                         
   1   0  11         29.62         35.44         1.47 o                         
   2   0  11        427.35        422.44        10.76 o                         
   3   0  11         18.22         21.88         1.18 o                         
   4   0  11         10.92          6.34         0.67 o                         
   5   0  11         15.61         20.04         2.03 o                         
   6   0  11         23.18         26.66         2.36 o                         
   7   0  11         49.75         52.17         5.69 o                         
  -6   1  11         37.04         32.06         3.48 o                         
  -5   1  11         11.79         14.19         2.24 o                         
  -4   1  11        167.55        177.47         6.07 o                         
  -3   1  11        395.67        412.87        10.53 o                         
  -2   1  11         17.12         22.35         1.30 o                         
  -1   1  11         52.12         61.82         2.04 o                         
   0   1  11        260.59        261.22         6.02 o                         
   1   1  11          3.54          4.53         0.46 o                         
   2   1  11        230.84        243.54         5.63 o                         
   3   1  11         72.45         73.94         2.15 o                         
   4   1  11         26.33         25.91         1.41 o                         
   5   1  11          1.31          1.36         1.26 o                         
   6   1  11          3.48          2.87         1.45 o                         
   7   1  11         18.18         22.29         3.51 o                         
  -6   2  11          3.46          6.06         1.96 o                         
  -5   2  11          0.69          1.44         1.22 o                         
  -4   2  11         47.37         44.42         2.54 o                         
  -3   2  11         13.52         13.14         1.18 o                         
  -2   2  11         18.59         24.85         1.49 o                         
  -1   2  11        102.59        110.47         3.28 o                         
   0   2  11         59.73         57.92         1.85 o                         
   1   2  11         44.63         42.64         1.83 o                         
   2   2  11        217.92        219.90         5.26 o                         
   3   2  11          3.36          4.47         0.57 o                         
   4   2  11          1.97          0.87         0.51 o                         
   5   2  11        101.04        105.63         3.81 o                         
   6   2  11         25.87         24.63         1.64 o                         
   7   2  11        127.86        124.93         8.40 o                         
  -6   3  11         20.30         23.42         3.27 o                         
  -5   3  11         30.29         32.56         3.06 o                         
  -4   3  11         32.47         37.67         2.48 o                         
  -3   3  11         26.64         27.87         2.04 o                         
  -2   3  11         26.50         30.62         1.54 o                         
  -1   3  11          0.03          0.00         0.44 o                         
   0   3  11         98.97         92.51         2.79 o                         
   1   3  11          0.81          0.32         0.35 o                         
   2   3  11          5.01          3.88         0.58 o                         
   3   3  11          9.34          6.52         0.77 o                         
   4   3  11         35.01         35.20         1.96 o                         
   5   3  11          4.37          3.41         0.86 o                         
   6   3  11         74.88         81.88         3.51 o                         
   7   3  11         45.28         36.07         5.62 o                         
  -5   4  11         55.09         58.65         4.27 o                         
  -4   4  11        104.41        109.04         4.72 o                         
  -3   4  11         42.86         46.34         2.36 o                         
  -2   4  11        272.13        274.15         6.94 o                         
  -1   4  11         55.23         62.06         2.33 o                         
   0   4  11          4.51          5.25         0.72 o                         
   1   4  11          5.25          5.93         0.74 o                         
   2   4  11         14.36         16.59         1.22 o                         
   3   4  11         77.46         79.26         2.91 o                         
   4   4  11        544.31        505.16        15.22 o                         
   5   4  11          4.85          4.20         1.15 o                         
   6   4  11          1.14          3.04         1.51 o                         
  -5   5  11         11.12         10.70         2.63 o                         
  -4   5  11         47.13         36.24         3.56 o                         
  -3   5  11         51.89         52.83         2.26 o                         
  -2   5  11          1.67          4.22         1.00 o                         
  -1   5  11         78.36         79.04         3.15 o                         
   0   5  11          5.68          5.12         0.73 o                         
   1   5  11          0.52          0.47         0.51 o                         
   2   5  11        146.75        133.35         4.26 o                         
   3   5  11        128.86        120.66         4.88 o                         
   4   5  11         59.03         56.35         3.39 o                         
   5   5  11         12.23          8.31         1.61 o                         
   6   5  11         43.96         52.42         5.66 o                         
  -4   6  11         31.64         33.34         4.00 o                         
  -3   6  11         85.48         82.66         5.74 o                         
  -2   6  11          0.58          0.64         0.87 o                         
  -1   6  11         94.38         95.42         3.92 o                         
   0   6  11         10.34          9.22         1.13 o                         
   1   6  11          7.97          7.83         1.29 o                         
   2   6  11        152.43        157.82         5.55 o                         
   3   6  11          1.16          0.15         1.01 o                         
   4   6  11        177.78        184.03         8.58 o                         
   5   6  11          2.49          1.25         3.00 o                         
   6   6  11         22.32         24.20         3.06 o                         
  -4   7  11         25.60         23.10         3.70 o                         
  -3   7  11          5.27          7.23         1.78 o                         
  -2   7  11         46.47         52.62         3.74 o                         
  -1   7  11        117.62        120.74         4.48 o                         
   0   7  11          8.36          6.66         1.39 o                         
   1   7  11          5.58          5.18         1.31 o                         
   2   7  11         11.88         10.85         2.75 o                         
   3   7  11         42.48         47.65         3.45 o                         
   4   7  11         37.79         34.50         3.31 o                         
   5   7  11         51.07         49.78         4.09 o                         
  -2   8  11         16.96         12.48         2.00 o                         
  -1   8  11          2.04          1.55         1.28 o                         
   0   8  11          5.46          4.28         1.31 o                         
   1   8  11        120.42        125.88         7.15 o                         
   2   8  11         17.01         20.12         2.45 o                         
   3   8  11          8.62          5.85         3.13 o                         
   4   8  11          8.45          7.60         2.59 o                         
   0   9  11        194.27        175.29         9.38 o                         
   1   9  11          4.74          3.01         1.85 o                         
   2   9  11          6.71          5.50         2.15 o                         
  -2  -7  12          0.01         -0.86         2.45 o                         
  -1  -7  12          1.83          3.26         1.26 o                         
   0  -7  12          0.01          1.92         0.80 o                         
   1  -7  12          1.62          0.19         1.46 o                         
  -3  -6  12          0.70         -1.14         1.62 o                         
  -2  -6  12         94.68        106.76         5.42 o                         
  -1  -6  12          2.02          3.13         1.17 o                         
   0  -6  12         37.15         35.73         2.62 o                         
   1  -6  12          3.92          5.74         2.02 o                         
   2  -6  12         37.94         43.06         2.48 o                         
   3  -6  12         62.70         59.94         5.11 o                         
  -4  -5  12          7.51          5.07         1.47 o                         
  -3  -5  12         84.06         87.16         4.59 o                         
  -2  -5  12         10.41         13.40         1.76 o                         
  -1  -5  12          3.03          2.53         0.91 o                         
   0  -5  12         15.40         16.17         1.06 o                         
   1  -5  12         31.49         30.33         2.18 o                         
   2  -5  12         17.07         23.30         4.69 o                         
   3  -5  12          4.63          2.41         1.93 o                         
   4  -5  12         39.71         29.13         3.18 o                         
  -5  -4  12          1.60          0.07         2.41 o                         
  -4  -4  12          2.20          2.83         1.34 o                         
  -3  -4  12          2.18          2.64         0.73 o                         
  -2  -4  12         73.94         87.25         3.88 o                         
  -1  -4  12          0.65         -0.23         0.68 o                         
   0  -4  12         11.46         10.81         0.88 o                         
   1  -4  12         10.36         10.67         1.19 o                         
   2  -4  12        134.96        140.06         7.73 o                         
   3  -4  12        287.42        303.68        14.48 o                         
   4  -4  12         51.52         51.99         2.63 o                         
   5  -4  12          0.46          1.00         1.24 o                         
  -6  -3  12         24.72         22.31         3.85 o                         
  -5  -3  12         26.69         34.78         2.85 o                         
  -4  -3  12         35.92         36.57         2.55 o                         
  -3  -3  12         10.85         11.61         1.38 o                         
  -2  -3  12        100.70        109.93         4.09 o                         
  -1  -3  12          5.15          5.98         0.83 o                         
   0  -3  12         11.47         11.70         1.00 o                         
   1  -3  12         96.27         97.01         3.05 o                         
   2  -3  12          6.17          6.01         0.86 o                         
   3  -3  12        173.10        179.83         6.57 o                         
   4  -3  12          4.96          5.76         1.00 o                         
   5  -3  12        105.27        100.92         4.61 o                         
  -6  -2  12         38.83         39.09         3.29 o                         
  -5  -2  12         35.94         34.55         2.83 o                         
  -4  -2  12         26.58         27.21         2.33 o                         
  -3  -2  12         77.68         70.19         3.08 o                         
  -2  -2  12        116.37        115.63         3.84 o                         
  -1  -2  12          0.12          0.66         0.63 o                         
   0  -2  12         17.91         18.80         1.30 o                         
   1  -2  12        217.44        215.40         5.50 o                         
   2  -2  12        202.66        205.05         5.16 o                         
   3  -2  12         23.06         26.24         0.97 o                         
   4  -2  12         75.17         74.55         2.52 o                         
   5  -2  12         30.55         24.32         1.64 o                         
   6  -2  12          1.24          1.79         1.31 o                         
  -6  -1  12         13.67         13.68         2.11 o                         
  -5  -1  12         28.59         28.29         2.80 o                         
  -4  -1  12        226.88        225.41         7.87 o                         
  -3  -1  12        269.05        283.03         8.06 o                         
  -2  -1  12          6.70          6.93         1.17 o                         
  -1  -1  12         47.97         47.74         1.80 o                         
   0  -1  12        364.53        373.79         9.08 o                         
   1  -1  12        227.62        228.24         6.52 o                         
   2  -1  12        278.63        273.05         7.17 o                         
   3  -1  12         16.71         14.75         1.23 o                         
   4  -1  12          9.04         10.42         0.74 o                         
   5  -1  12         12.61         19.01         1.58 o                         
   6  -1  12         40.09         38.99         2.81 o                         
  -6   0  12         92.99        105.02         5.81 o                         
  -5   0  12         34.48         33.93         3.18 o                         
  -4   0  12         60.39         54.24         3.37 o                         
  -3   0  12        118.82        121.47         4.29 o                         
  -2   0  12        227.93        227.40         5.68 o                         
  -1   0  12        218.49        227.56         5.43 o                         
   0   0  12          0.81          2.11         0.40 o                         
   1   0  12         36.97         33.12         1.29 o                         
   2   0  12         21.41         21.43         1.24 o                         
   3   0  12          2.62          3.31         0.64 o                         
   4   0  12         19.48         26.89         1.62 o                         
   5   0  12          8.64          7.44         1.12 o                         
   6   0  12         88.46         81.06         4.81 o                         
  -6   1  12         55.27         55.64         4.25 o                         
  -5   1  12        108.91        105.63         5.58 o                         
  -4   1  12         44.42         48.80         3.43 o                         
  -3   1  12       1669.54       1623.08        39.27 o                         
  -2   1  12          0.33          0.61         0.68 o                         
  -1   1  12        353.63        353.77         8.05 o                         
   0   1  12         15.86         14.12         0.84 o                         
   1   1  12          3.11          1.86         0.39 o                         
   2   1  12          5.85          4.62         0.54 o                         
   3   1  12         31.82         35.64         1.39 o                         
   4   1  12        133.68        127.26         4.38 o                         
   5   1  12         27.08         16.72         1.39 o                         
   6   1  12         29.87         24.69         2.41 o                         
   7   1  12         16.39         15.84         3.46 o                         
  -6   2  12         92.66        104.75         5.79 o                         
  -5   2  12        372.18        375.95        13.13 o                         
  -4   2  12        487.70        486.95        17.80 o                         
  -3   2  12          0.04          0.04         0.84 o                         
  -2   2  12         30.26         32.51         1.63 o                         
  -1   2  12          5.08          2.68         0.56 o                         
   0   2  12          2.03          2.09         0.49 o                         
   1   2  12         55.69         55.30         1.68 o                         
   2   2  12        146.04        137.69         3.57 o                         
   3   2  12        129.45        134.12         3.43 o                         
   4   2  12         30.68         25.70         1.18 o                         
   5   2  12        220.57        220.59         8.29 o                         
   6   2  12         47.67         51.12         4.97 o                         
   7   2  12          3.93         -0.64         3.70 o                         
  -6   3  12         58.03         53.08         4.65 o                         
  -5   3  12         30.86         30.66         2.90 o                         
  -4   3  12         32.86         34.22         2.42 o                         
  -3   3  12        188.72        181.16         6.37 o                         
  -2   3  12        174.46        170.80         4.51 o                         
  -1   3  12        105.32        110.18         3.15 o                         
   0   3  12         24.22         25.78         1.58 o                         
   1   3  12        307.74        313.01         6.97 o                         
   2   3  12          9.51         12.45         0.92 o                         
   3   3  12        242.50        247.15         5.85 o                         
   4   3  12          2.33         -0.09         0.71 o                         
   5   3  12         18.72         17.07         1.51 o                         
   6   3  12         40.95         39.90         2.45 o                         
   7   3  12         29.47         34.24         4.11 o                         
  -5   4  12         43.81         37.33         3.32 o                         
  -4   4  12          0.07         -0.02         0.88 o                         
  -3   4  12         68.37         67.93         3.09 o                         
  -2   4  12         75.92         74.54         2.89 o                         
  -1   4  12         19.10         20.85         1.31 o                         
   0   4  12         63.33         74.75         3.05 o                         
   1   4  12        165.89        157.15         4.01 o                         
   2   4  12          0.12          0.34         0.54 o                         
   3   4  12         68.94         73.42         3.22 o                         
   4   4  12         81.94         77.81         3.18 o                         
   5   4  12          6.62          6.79         1.25 o                         
   6   4  12          3.57          3.29         1.43 o                         
  -5   5  12          3.80          3.09         1.94 o                         
  -4   5  12         22.60         21.88         2.39 o                         
  -3   5  12          0.32          1.48         0.82 o                         
  -2   5  12         19.63         17.65         1.62 o                         
  -1   5  12         67.72         68.01         3.24 o                         
   0   5  12          0.01          0.32         0.63 o                         
   1   5  12          9.75         11.07         1.10 o                         
   2   5  12         97.94         93.43         3.48 o                         
   3   5  12         84.21         80.70         4.86 o                         
   4   5  12         29.63         28.10         2.52 o                         
   5   5  12          4.47          3.24         1.34 o                         
   6   5  12         54.08         70.25         5.32 o                         
  -4   6  12         56.19         48.47         5.28 o                         
  -3   6  12          4.67          6.81         1.68 o                         
  -2   6  12          4.62          3.55         1.05 o                         
  -1   6  12         12.52         11.97         1.99 o                         
   0   6  12         86.24         93.74         4.14 o                         
   1   6  12          1.28         -0.66         0.66 o                         
   2   6  12         17.58         18.54         2.02 o                         
   3   6  12         22.32         23.24         2.69 o                         
   4   6  12        138.35        131.10         6.92 o                         
   5   6  12          0.09         -0.65         1.37 o                         
   6   6  12          2.48         -1.19         2.05 o                         
  -3   7  12         48.64         52.10         3.87 o                         
  -2   7  12          0.85          1.84         1.54 o                         
  -1   7  12          9.19          8.52         1.45 o                         
   0   7  12        165.53        166.13         6.06 o                         
   1   7  12         15.38         12.23         2.03 o                         
   2   7  12          0.97          0.45         1.21 o                         
   3   7  12        412.23        411.23        14.44 o                         
   4   7  12         79.83         81.16         5.52 o                         
   5   7  12         46.96         58.85         5.19 o                         
  -2   8  12          2.82          4.49         2.92 o                         
  -1   8  12         12.33         11.33         1.87 o                         
   0   8  12         59.02         63.26         3.33 o                         
   1   8  12         48.88         54.37         3.31 o                         
   2   8  12         57.75         50.53         3.89 o                         
   3   8  12        134.59        112.46         5.92 o                         
   4   8  12          5.49          7.39         2.46 o                         
   0   9  12          4.02          5.41         1.68 o                         
   1   9  12         16.03         17.98         2.66 o                         
   2   9  12          4.00          3.58         2.11 o                         
  -3  -6  13         13.27         12.72         2.34 o                         
  -2  -6  13         38.15         37.09         2.82 o                         
  -1  -6  13        165.47        168.39         7.10 o                         
   0  -6  13          0.04         -0.64         0.94 o                         
   1  -6  13         52.17         52.94         3.14 o                         
   2  -6  13          1.29          4.28         1.19 o                         
  -4  -5  13          1.75          5.00         2.37 o                         
  -3  -5  13          0.38         -0.06         1.16 o                         
  -2  -5  13         52.74         48.06         3.18 o                         
  -1  -5  13          8.32          6.87         1.21 o                         
   0  -5  13        119.35        116.24         4.01 o                         
   1  -5  13          2.80          0.73         2.08 o                         
   2  -5  13          3.10          2.85         1.18 o                         
   3  -5  13          0.15         -1.35         1.35 o                         
   4  -5  13         11.03          9.94         1.47 o                         
  -5  -4  13         60.24         62.74         4.08 o                         
  -4  -4  13          3.81          1.65         1.10 o                         
  -3  -4  13         48.60         46.51         3.30 o                         
  -2  -4  13         29.23         45.29         3.11 o                         
  -1  -4  13          0.82          0.22         0.70 o                         
   0  -4  13        102.05         92.65         3.53 o                         
   1  -4  13         26.81         26.12         1.53 o                         
   2  -4  13          3.21          1.87         0.61 o                         
   3  -4  13          5.82          4.67         1.73 o                         
   4  -4  13        168.57        174.46         6.67 o                         
   5  -4  13          1.52          0.83         1.28 o                         
  -5  -3  13          3.70          3.72         1.52 o                         
  -4  -3  13         95.78        101.71         4.47 o                         
  -3  -3  13          7.86         12.74         1.65 o                         
  -2  -3  13         48.73         36.94         2.25 o                         
  -1  -3  13         21.98         21.08         1.49 o                         
   0  -3  13         41.63         37.59         1.75 o                         
   1  -3  13         52.04         46.24         1.86 o                         
   2  -3  13        124.48        130.60         4.50 o                         
   3  -3  13         53.60         54.25         2.63 o                         
   4  -3  13        296.14        292.43        17.21 o                         
   5  -3  13          5.90          4.12         1.32 o                         
  -6  -2  13         21.41         25.19         2.71 o                         
  -5  -2  13         12.16         12.99         2.20 o                         
  -4  -2  13         57.33         54.44         3.23 o                         
  -3  -2  13         66.94         63.80         2.94 o                         
  -2  -2  13          7.93         10.78         1.06 o                         
  -1  -2  13         35.43         31.36         1.59 o                         
   0  -2  13          6.51          8.25         0.83 o                         
   1  -2  13       1149.10       1131.74        29.37 o                         
   2  -2  13          1.83          2.17         0.45 o                         
   3  -2  13        686.49        695.02        16.07 o                         
   4  -2  13         23.68         24.47         1.33 o                         
   5  -2  13          1.55          1.41         0.71 o                         
   6  -2  13          0.37         -0.59         1.17 o                         
  -6  -1  13         58.94         59.73         4.08 o                         
  -5  -1  13         73.15         81.08         4.43 o                         
  -4  -1  13          3.03          1.00         1.06 o                         
  -3  -1  13         19.95         21.50         1.90 o                         
  -2  -1  13         12.90         14.30         1.13 o                         
  -1  -1  13        172.13        168.93         4.48 o                         
   0  -1  13        301.09        298.33         7.51 o                         
   1  -1  13        186.99        184.00         5.16 o                         
   2  -1  13          8.02          9.34         0.84 o                         
   3  -1  13        488.81        474.07        12.81 o                         
   4  -1  13         12.77          8.17         1.03 o                         
   5  -1  13          1.86          3.68         0.64 o                         
   6  -1  13         16.51         18.35         4.47 o                         
  -6   0  13          4.92          8.82         2.02 o                         
  -5   0  13         12.21         16.19         2.02 o                         
  -4   0  13          1.93          1.01         1.80 o                         
  -3   0  13        103.18         96.03         3.57 o                         
  -2   0  13          8.43          7.89         0.91 o                         
  -1   0  13         21.22         22.72         1.34 o                         
   0   0  13         39.11         40.36         1.45 o                         
   1   0  13          0.16          0.04         0.22 o                         
   2   0  13       1391.41       1322.85        32.18 o                         
   3   0  13          3.15          3.18         0.66 o                         
   4   0  13          0.06          0.99         0.77 o                         
   5   0  13         31.32         33.71         2.06 o                         
   6   0  13         20.43         23.54         2.96 o                         
  -6   1  13        130.58        150.26         7.56 o                         
  -5   1  13         75.92         82.73         4.96 o                         
  -4   1  13          2.11         -0.03         1.25 o                         
  -3   1  13        820.06        839.43        26.03 o                         
  -2   1  13        727.97        759.04        17.29 o                         
  -1   1  13          3.11          1.57         0.56 o                         
   0   1  13         36.51         33.49         1.39 o                         
   1   1  13        543.38        534.14        11.68 o                         
   2   1  13        231.96        220.44         5.25 o                         
   3   1  13         41.17         36.36         1.89 o                         
   4   1  13         81.17         74.93         3.26 o                         
   5   1  13         40.24         30.85         2.93 o                         
   6   1  13         25.17         24.21         2.98 o                         
  -6   2  13         93.35         92.69         6.09 o                         
  -5   2  13          0.80         -1.29         1.43 o                         
  -4   2  13        297.27        317.59        11.18 o                         
  -3   2  13       1167.69       1157.44        35.47 o                         
  -2   2  13        413.61        431.07        10.33 o                         
  -1   2  13          1.38          1.55         0.54 o                         
   0   2  13        545.42        558.03        12.83 o                         
   1   2  13          8.57         12.10         0.75 o                         
   2   2  13        142.63        131.41         3.29 o                         
   3   2  13         32.19         28.14         1.51 o                         
   4   2  13          0.00         -0.68         0.68 o                         
   5   2  13          2.35          2.72         0.84 o                         
   6   2  13          0.04         -0.09         1.22 o                         
  -5   3  13         27.72         23.36         2.79 o                         
  -4   3  13         60.78         70.26         4.04 o                         
  -3   3  13        304.75        285.39         9.35 o                         
  -2   3  13         14.98         14.68         1.31 o                         
  -1   3  13        171.74        187.13         7.97 o                         
   0   3  13        422.12        400.41        10.90 o                         
   1   3  13         25.91         28.00         1.39 o                         
   2   3  13          2.57          1.23         0.52 o                         
   3   3  13         15.40         13.81         1.14 o                         
   4   3  13        125.05        134.80         4.94 o                         
   5   3  13         67.07         64.09         2.81 o                         
   6   3  13         25.60         23.12         1.68 o                         
  -5   4  13        111.99        110.76         6.03 o                         
  -4   4  13          2.10          1.15         1.07 o                         
  -3   4  13         23.07         21.39         1.98 o                         
  -2   4  13         40.13         37.77         2.54 o                         
  -1   4  13          3.68          3.47         1.64 o                         
   0   4  13         14.18         13.33         1.18 o                         
   1   4  13          0.07         -0.09         0.45 o                         
   2   4  13          5.19          4.08         0.76 o                         
   3   4  13          0.29         -0.11         0.71 o                         
   4   4  13        166.34        167.08         5.89 o                         
   5   4  13          0.24          0.54         0.98 o                         
   6   4  13          0.76          0.87         1.52 o                         
  -5   5  13         67.23         71.05         6.33 o                         
  -4   5  13        149.65        154.34         7.27 o                         
  -3   5  13        156.39        166.05         6.12 o                         
  -2   5  13          4.49          2.28         1.14 o                         
  -1   5  13        160.66        174.23         7.41 o                         
   0   5  13          3.43          1.96         0.82 o                         
   1   5  13         66.10         62.73         3.61 o                         
   2   5  13         90.97         86.35         3.42 o                         
   3   5  13          7.19          3.46         1.21 o                         
   4   5  13         36.39         38.26         2.97 o                         
   5   5  13         28.67         27.70         2.38 o                         
   6   5  13         15.26         23.70         3.01 o                         
  -4   6  13         41.18         36.47         3.48 o                         
  -3   6  13         17.68         20.00         2.34 o                         
  -2   6  13          1.16          0.66         1.06 o                         
  -1   6  13         54.61         55.70         3.12 o                         
   0   6  13         41.95         45.95         2.60 o                         
   1   6  13        296.60        302.17         9.82 o                         
   2   6  13         13.51         14.50         1.80 o                         
   3   6  13         25.30         20.02         2.42 o                         
   4   6  13          5.08          3.17         1.95 o                         
   5   6  13         64.91         63.66         5.09 o                         
  -3   7  13          0.04         -1.91         1.91 o                         
  -2   7  13         35.08         30.54         3.07 o                         
  -1   7  13         20.15         24.29         2.04 o                         
   0   7  13         13.22         10.98         1.53 o                         
   1   7  13         13.59         11.28         1.67 o                         
   2   7  13        203.13        184.74         7.68 o                         
   3   7  13         53.17         40.18         3.29 o                         
   4   7  13        192.43        203.87         9.76 o                         
   5   7  13          3.68          0.12         2.53 o                         
  -2   8  13          1.39          1.27         1.96 o                         
  -1   8  13          1.60         -0.34         1.21 o                         
   0   8  13          2.36          0.91         1.48 o                         
   1   8  13         16.77         19.20         2.17 o                         
   2   8  13         69.78         79.06         4.65 o                         
   3   8  13         49.13         51.27         5.13 o                         
   4   8  13         82.26         65.99         5.58 o                         
  -2  -6  14          2.10          5.83         1.82 o                         
  -1  -6  14         14.05         15.00         2.58 o                         
   0  -6  14         24.26         26.10         1.86 o                         
   1  -6  14          0.28         -0.78         1.25 o                         
   2  -6  14         84.02         87.71         4.75 o                         
  -4  -5  14         89.20         83.00         6.22 o                         
  -3  -5  14          5.27          5.70         1.61 o                         
  -2  -5  14         18.47         15.42         1.92 o                         
  -1  -5  14          6.30          4.34         1.12 o                         
   0  -5  14         29.54         26.31         1.72 o                         
   1  -5  14         55.42         57.78         3.18 o                         
   2  -5  14         18.67         25.06         1.80 o                         
   3  -5  14         16.97         16.57         1.37 o                         
  -4  -4  14          0.71         -0.48         1.14 o                         
  -3  -4  14          7.44          3.30         1.67 o                         
  -2  -4  14         93.41         79.40         4.66 o                         
  -1  -4  14          5.73          3.52         1.05 o                         
   0  -4  14          1.78          1.90         0.80 o                         
   1  -4  14          3.18          2.56         1.61 o                         
   2  -4  14         24.14         25.49         1.73 o                         
   3  -4  14         95.67         97.11         4.54 o                         
   4  -4  14         47.59         49.92         3.17 o                         
  -5  -3  14         30.55         33.31         2.95 o                         
  -4  -3  14        142.13        141.53         6.29 o                         
  -3  -3  14         90.66         91.81         4.06 o                         
  -2  -3  14        338.26        299.53        10.47 o                         
  -1  -3  14         51.96         36.68         2.22 o                         
   0  -3  14         13.84         11.13         1.12 o                         
   1  -3  14          8.65          6.14         0.97 o                         
   2  -3  14          8.28          9.20         1.45 o                         
   3  -3  14          0.87          1.53         1.14 o                         
   4  -3  14         50.89         50.96         2.53 o                         
   5  -3  14          0.14         -1.13         1.13 o                         
  -5  -2  14         61.40         62.83         3.99 o                         
  -4  -2  14         55.86         52.20         3.13 o                         
  -3  -2  14         62.16         54.19         2.72 o                         
  -2  -2  14         77.44         44.42         2.18 o                         
  -1  -2  14         14.46         17.24         1.34 o                         
   0  -2  14          0.03          1.44         0.55 o                         
   1  -2  14        404.58        400.61        10.37 o                         
   2  -2  14       1732.09       1793.31        58.23 o                         
   3  -2  14         99.36         98.89         3.36 o                         
   4  -2  14          1.93          1.64         0.75 o                         
   5  -2  14          1.39          1.26         0.64 o                         
  -5  -1  14         10.17         10.98         1.90 o                         
  -4  -1  14          5.95          4.41         1.28 o                         
  -3  -1  14          1.20          1.48         0.92 o                         
  -2  -1  14          2.28          2.04         0.71 o                         
  -1  -1  14         15.10         14.18         0.98 o                         
   0  -1  14          1.45          2.14         0.54 o                         
   1  -1  14       2190.38       2220.85        56.53 o                         
   2  -1  14        221.82        217.58         6.02 o                         
   3  -1  14          0.01         -0.22         0.57 o                         
   4  -1  14          0.29          1.31         0.79 o                         
   5  -1  14         50.99         44.82         2.64 o                         
   6  -1  14          1.27          2.15         1.05 o                         
  -6   0  14          7.80          4.84         1.90 o                         
  -5   0  14         84.32         92.25         5.27 o                         
  -4   0  14         25.96         24.05         2.21 o                         
  -3   0  14        142.21        135.03         5.29 o                         
  -2   0  14         79.63         80.09         3.04 o                         
  -1   0  14         19.16         21.88         1.43 o                         
   0   0  14         54.33         56.18         1.83 o                         
   1   0  14          7.95          9.78         0.95 o                         
   2   0  14         89.20         89.57         3.04 o                         
   3   0  14         23.90         26.58         1.74 o                         
   4   0  14        131.46        134.53         4.90 o                         
   5   0  14        147.80        130.05         5.99 o                         
   6   0  14          6.89          5.07         1.07 o                         
  -6   1  14          2.85          5.29         2.13 o                         
  -5   1  14         95.11         99.52         5.53 o                         
  -4   1  14         56.15         62.86         3.99 o                         
  -3   1  14        100.12        100.72         4.72 o                         
  -2   1  14         83.05         83.17         3.18 o                         
  -1   1  14         18.92         19.90         1.19 o                         
   0   1  14        185.43        188.34         5.65 o                         
   1   1  14         29.11         26.37         1.13 o                         
   2   1  14          0.05          0.03         0.40 o                         
   3   1  14          2.26          0.95         0.83 o                         
   4   1  14          1.04          1.19         0.85 o                         
   5   1  14          1.80          0.32         1.48 o                         
   6   1  14          5.86          4.04         1.09 o                         
  -5   2  14          3.13          3.89         1.57 o                         
  -4   2  14          0.45          0.95         1.20 o                         
  -3   2  14         24.65         21.16         2.63 o                         
  -2   2  14          8.59          8.30         1.14 o                         
  -1   2  14        132.45        131.82         3.86 o                         
   0   2  14          3.77          2.45         0.63 o                         
   1   2  14        280.85        298.23         7.64 o                         
   2   2  14        210.78        207.75         5.47 o                         
   3   2  14         84.45         86.64         3.10 o                         
   4   2  14         22.34         22.02         1.64 o                         
   5   2  14         63.35         59.97         3.71 o                         
   6   2  14          0.00          2.33         1.20 o                         
  -5   3  14         33.35         33.27         2.81 o                         
  -4   3  14         18.97         19.83         2.15 o                         
  -3   3  14        105.36        108.11         5.25 o                         
  -2   3  14        228.97        227.88         6.80 o                         
  -1   3  14         48.55         49.39         2.20 o                         
   0   3  14         41.14         40.33         1.73 o                         
   1   3  14        450.29        450.62        10.66 o                         
   2   3  14          2.64          4.51         0.65 o                         
   3   3  14         31.89         34.99         1.73 o                         
   4   3  14        193.06        162.30         5.62 o                         
   5   3  14          0.05          1.74         1.00 o                         
   6   3  14          1.87          2.82         1.28 o                         
  -5   4  14        192.27        188.43         9.69 o                         
  -4   4  14          0.52          1.88         1.12 o                         
  -3   4  14         24.50         20.67         1.93 o                         
  -2   4  14         29.99         24.55         2.00 o                         
  -1   4  14         15.09         14.80         1.31 o                         
   0   4  14         17.50         18.95         1.60 o                         
   1   4  14         19.26         22.78         1.59 o                         
   2   4  14          0.17         -0.39         0.69 o                         
   3   4  14        203.07        193.14         6.76 o                         
   4   4  14         78.08         62.76         3.76 o                         
   5   4  14         27.89         20.58         1.93 o                         
   6   4  14         66.39         72.61         5.48 o                         
  -4   5  14          0.29          0.27         1.38 o                         
  -3   5  14         11.77         10.44         1.44 o                         
  -2   5  14         59.00         65.32         3.26 o                         
  -1   5  14        107.52        110.08         4.52 o                         
   0   5  14          1.25          1.44         0.90 o                         
   1   5  14        194.01        190.16         6.65 o                         
   2   5  14          9.54          7.06         1.36 o                         
   3   5  14        108.73        101.61         4.88 o                         
   4   5  14         48.25         44.19         5.00 o                         
   5   5  14          3.45          5.38         1.62 o                         
   6   5  14         28.58         30.48         3.02 o                         
  -4   6  14          1.24         -0.14         1.92 o                         
  -3   6  14        102.12         93.57         5.42 o                         
  -2   6  14        102.45         98.90         4.70 o                         
  -1   6  14         45.87         48.22         3.00 o                         
   0   6  14          8.72          8.22         1.65 o                         
   1   6  14          0.44         -0.52         1.64 o                         
   2   6  14         11.76         13.04         2.06 o                         
   3   6  14         14.69         11.72         1.80 o                         
   4   6  14         28.51         29.37         3.26 o                         
   5   6  14        105.06        122.67         6.88 o                         
  -3   7  14         39.63         33.97         3.71 o                         
  -2   7  14          1.05          2.34         1.21 o                         
  -1   7  14          0.01          1.32         1.24 o                         
   0   7  14         39.02         39.69         2.96 o                         
   1   7  14          2.86          4.32         1.40 o                         
   2   7  14         84.81         88.96         4.72 o                         
   3   7  14        102.63         91.70         6.92 o                         
   4   7  14         56.01         59.36         4.72 o                         
  -1   8  14          3.75          1.61         1.62 o                         
   0   8  14         15.44         15.84         2.16 o                         
   1   8  14         92.34        101.01         5.62 o                         
   2   8  14         27.24         23.23         2.91 o                         
   3   8  14         44.54         36.95         3.58 o                         
  -1  -6  15        316.82        312.18        15.42 o                         
   0  -6  15         35.02         34.62         2.46 o                         
   1  -6  15         14.27         11.83         2.15 o                         
  -3  -5  15        172.35        180.11         7.79 o                         
  -2  -5  15         53.77         53.58         3.37 o                         
  -1  -5  15         11.51         11.21         1.78 o                         
   0  -5  15         27.96         34.92         2.27 o                         
   1  -5  15         18.14         17.62         2.07 o                         
   2  -5  15          9.00         11.75         1.34 o                         
   3  -5  15          7.90         10.26         1.56 o                         
  -4  -4  15          1.30          1.22         1.39 o                         
  -3  -4  15          1.10          1.20         1.25 o                         
  -2  -4  15          0.39          0.62         1.17 o                         
  -1  -4  15          0.73          1.35         0.88 o                         
   0  -4  15         19.04         17.19         1.32 o                         
   1  -4  15          0.25          1.24         0.62 o                         
   2  -4  15         16.54         19.42         1.58 o                         
   3  -4  15         39.59         39.36         2.28 o                         
   4  -4  15          8.08          6.28         1.49 o                         
  -5  -3  15         55.30         59.21         5.04 o                         
  -4  -3  15        165.67        167.39         6.56 o                         
  -3  -3  15          0.14         -0.83         0.83 o                         
  -2  -3  15          0.22          0.73         1.10 o                         
  -1  -3  15          2.14          1.79         0.87 o                         
   0  -3  15         67.34         68.18         2.57 o                         
   1  -3  15          1.55          2.23         0.66 o                         
   2  -3  15          0.19          0.97         0.74 o                         
   3  -3  15          7.68          6.09         1.82 o                         
   4  -3  15         27.84         26.57         1.70 o                         
   5  -3  15        106.19        102.95         8.46 o                         
  -5  -2  15         56.55         55.95         3.85 o                         
  -4  -2  15          1.01          1.42         1.35 o                         
  -3  -2  15         64.41         66.55         3.61 o                         
  -2  -2  15         31.16         28.45         2.11 o                         
  -1  -2  15         13.27          4.90         1.10 o                         
   0  -2  15          6.07          8.16         0.99 o                         
   1  -2  15         31.94         30.65         1.47 o                         
   2  -2  15         89.49         90.35         2.77 o                         
   3  -2  15          9.46         10.54         0.96 o                         
   4  -2  15          7.91          7.69         1.25 o                         
   5  -2  15          4.95         -0.11         1.49 o                         
  -5  -1  15          6.22          6.56         1.85 o                         
  -4  -1  15         78.13         82.79         4.77 o                         
  -3  -1  15         44.63         45.51         2.58 o                         
  -2  -1  15          4.47          1.36         0.75 o                         
  -1  -1  15         50.06         43.73         1.80 o                         
   0  -1  15          9.94          7.02         1.07 o                         
   1  -1  15          8.93          7.00         0.78 o                         
   2  -1  15          1.76          2.63         0.73 o                         
   3  -1  15        355.45        356.78        10.02 o                         
   4  -1  15         57.58         54.01         2.67 o                         
   5  -1  15         27.68         27.82         2.33 o                         
   6  -1  15         71.06         72.28         7.87 o                         
  -5   0  15        135.68        145.04         7.09 o                         
  -4   0  15         99.95        100.93         4.94 o                         
  -3   0  15          7.69          7.94         1.37 o                         
  -2   0  15        105.75        102.01         3.91 o                         
  -1   0  15         27.38         30.64         1.61 o                         
   0   0  15         25.99         31.18         1.30 o                         
   1   0  15         60.51         59.28         2.34 o                         
   2   0  15        971.19        948.84        26.66 o                         
   3   0  15        162.22        168.18         6.19 o                         
   4   0  15          1.05          1.87         0.98 o                         
   5   0  15         60.85         63.58         3.43 o                         
   6   0  15          4.70          0.25         2.46 o                         
  -5   1  15         11.46         13.21         2.32 o                         
  -4   1  15         40.09         40.31         3.58 o                         
  -3   1  15         16.75         13.90         1.80 o                         
  -2   1  15         24.90         27.03         2.01 o                         
  -1   1  15         84.56         84.98         2.93 o                         
   0   1  15         84.17         82.32         3.03 o                         
   1   1  15        548.99        551.61        12.04 o                         
   2   1  15        152.41        147.15         4.34 o                         
   3   1  15         32.19         33.64         2.06 o                         
   4   1  15          2.72          2.89         1.08 o                         
   5   1  15          8.73          9.68         1.69 o                         
   6   1  15         25.79         34.05         3.84 o                         
  -5   2  15         47.12         62.56         6.65 o                         
  -4   2  15          0.58          0.57         1.30 o                         
  -3   2  15         69.29         66.13         3.96 o                         
  -2   2  15         50.45         55.41         2.67 o                         
  -1   2  15          0.02         -0.55         0.55 o                         
   0   2  15         35.33         33.07         1.47 o                         
   1   2  15        442.18        423.16         9.19 o                         
   2   2  15        386.60        399.48        10.66 o                         
   3   2  15         24.96         20.81         1.89 o                         
   4   2  15          3.65          2.05         0.72 o                         
   5   2  15         25.76         35.50         2.91 o                         
   6   2  15          0.54          0.70         2.26 o                         
  -5   3  15        151.79        171.27        10.05 o                         
  -4   3  15         38.40         42.47         3.36 o                         
  -3   3  15         84.78         83.60         4.16 o                         
  -2   3  15        398.17        420.37        15.18 o                         
  -1   3  15         40.01         42.17         2.15 o                         
   0   3  15        783.45        774.57        19.52 o                         
   1   3  15        400.12        388.50         9.43 o                         
   2   3  15         34.46         32.10         1.93 o                         
   3   3  15         30.16         28.62         1.63 o                         
   4   3  15          2.11          1.82         1.14 o                         
   5   3  15          6.70          7.61         1.41 o                         
   6   3  15         11.13          4.38         3.80 o                         
  -5   4  15          0.12          1.59         1.94 o                         
  -4   4  15          4.24          2.29         1.38 o                         
  -3   4  15        141.28        138.35         5.87 o                         
  -2   4  15          2.87          3.08         1.65 o                         
  -1   4  15         32.82         38.21         2.95 o                         
   0   4  15        192.88        208.30         7.12 o                         
   1   4  15         40.94         41.57         2.21 o                         
   2   4  15          0.07          0.41         0.72 o                         
   3   4  15         28.85         25.39         2.33 o                         
   4   4  15         15.96         16.23         1.72 o                         
   5   4  15         63.52         61.31         4.14 o                         
   6   4  15         36.94         41.41         4.23 o                         
  -4   5  15         40.76         41.61         4.03 o                         
  -3   5  15          0.06          0.23         1.09 o                         
  -2   5  15         65.09         56.30         3.40 o                         
  -1   5  15        220.43        232.95         9.39 o                         
   0   5  15         33.16         38.57         3.03 o                         
   1   5  15          2.53          2.34         0.86 o                         
   2   5  15         29.79         31.78         2.73 o                         
   3   5  15          6.32          5.54         1.77 o                         
   4   5  15          0.01         -0.32         1.22 o                         
   5   5  15          0.01         -1.40         1.58 o                         
  -3   6  15          2.11          1.72         1.16 o                         
  -2   6  15         94.65        103.87         5.01 o                         
  -1   6  15          2.06          4.66         1.52 o                         
   0   6  15          0.00         -1.00         1.00 o                         
   1   6  15          0.14          0.16         0.94 o                         
   2   6  15          4.66          2.94         1.53 o                         
   3   6  15          2.32          0.51         2.14 o                         
   4   6  15        175.33        180.05         8.64 o                         
   5   6  15          0.89          2.05         1.80 o                         
  -2   7  15          5.93          8.51         3.42 o                         
  -1   7  15          0.28         -0.09         1.18 o                         
   0   7  15         11.88          9.75         1.78 o                         
   1   7  15         39.66         36.19         3.01 o                         
   2   7  15          3.38          0.46         1.26 o                         
   3   7  15          8.94          6.23         2.65 o                         
   4   7  15          3.51          5.91         2.66 o                         
  -1   8  15          1.51          2.26         1.92 o                         
   0   8  15         11.47          6.13         2.02 o                         
   1   8  15        113.09        113.65         6.39 o                         
   2   8  15          0.05         -1.49         1.63 o                         
   3   8  15         69.17         67.06         4.61 o                         
  -2  -5  16         23.95         25.47         2.79 o                         
  -1  -5  16          0.69          2.73         1.20 o                         
   0  -5  16          1.06          1.22         1.49 o                         
   1  -5  16         46.47         44.40         3.00 o                         
   2  -5  16         37.80         36.33         2.85 o                         
  -4  -4  16          8.37          8.03         4.99 o                         
  -3  -4  16         13.36         13.52         2.00 o                         
  -2  -4  16         29.95         36.27         2.68 o                         
  -1  -4  16          2.20          0.79         1.05 o                         
   0  -4  16        151.88        153.33         6.08 o                         
   1  -4  16        123.43        119.18         4.65 o                         
   2  -4  16          3.25          4.36         1.06 o                         
   3  -4  16         30.65         31.17         3.13 o                         
  -4  -3  16        170.39        171.09         7.06 o                         
  -3  -3  16          0.10          0.38         1.05 o                         
  -2  -3  16         35.43         39.63         2.80 o                         
  -1  -3  16         43.34         41.13         2.36 o                         
   0  -3  16        104.22         93.92         3.27 o                         
   1  -3  16          0.21         -0.68         0.72 o                         
   2  -3  16         18.05         19.31         1.39 o                         
   3  -3  16          0.37          0.26         0.65 o                         
   4  -3  16          0.65          0.67         1.49 o                         
  -5  -2  16        341.60        346.27        17.56 o                         
  -4  -2  16         46.46         53.83         3.37 o                         
  -3  -2  16         41.21         41.00         3.04 o                         
  -2  -2  16         14.82         10.49         1.20 o                         
  -1  -2  16          0.55          0.77         0.93 o                         
   0  -2  16         97.29         85.07         3.43 o                         
   1  -2  16         89.63         90.52         3.21 o                         
   2  -2  16         63.06         69.17         2.83 o                         
   3  -2  16          3.57          2.96         0.97 o                         
   4  -2  16          2.15          2.16         1.14 o                         
   5  -2  16        100.50        101.41         8.75 o                         
  -5  -1  16         35.31         35.86         3.02 o                         
  -4  -1  16         48.81         54.28         3.38 o                         
  -3  -1  16          5.45          4.93         1.48 o                         
  -2  -1  16         68.33         54.96         2.73 o                         
  -1  -1  16        169.37        136.57         4.89 o                         
   0  -1  16          9.53          7.20         0.98 o                         
   1  -1  16        151.78        144.96         5.94 o                         
   2  -1  16         29.57         28.53         1.80 o                         
   3  -1  16         34.72         34.53         1.98 o                         
   4  -1  16          2.07         -0.34         0.91 o                         
   5  -1  16         15.28          9.38         2.09 o                         
  -5   0  16         58.34         62.40         5.17 o                         
  -4   0  16         39.75         40.53         3.37 o                         
  -3   0  16          9.84          8.09         1.99 o                         
  -2   0  16        169.29        143.78         4.97 o                         
  -1   0  16        231.74        212.22         7.18 o                         
   0   0  16         10.67         15.35         1.04 o                         
   1   0  16         55.58         57.95         2.58 o                         
   2   0  16        961.26        961.46        27.06 o                         
   3   0  16         17.40         17.98         1.72 o                         
   4   0  16         65.89         66.98         3.21 o                         
   5   0  16          0.31         -0.56         1.19 o                         
   6   0  16          4.96          5.42         4.59 o                         
  -5   1  16          5.14          2.52         1.60 o                         
  -4   1  16          0.01          1.44         1.40 o                         
  -3   1  16          3.82          2.97         1.42 o                         
  -2   1  16          9.81          7.74         1.19 o                         
  -1   1  16         14.94         18.15         1.39 o                         
   0   1  16         28.44         33.77         1.63 o                         
   1   1  16        707.53        715.10        18.01 o                         
   2   1  16         30.85         31.01         1.85 o                         
   3   1  16        215.56        222.45         6.98 o                         
   4   1  16         42.46         47.87         3.03 o                         
   5   1  16          0.73         -1.25         1.25 o                         
   6   1  16         15.44         12.29         4.20 o                         
  -5   2  16        112.81        144.12         8.18 o                         
  -4   2  16         32.93         41.16         3.35 o                         
  -3   2  16         11.15         14.02         2.81 o                         
  -2   2  16         26.67         30.49         2.08 o                         
  -1   2  16          0.09          1.16         0.68 o                         
   0   2  16          6.12          3.68         0.86 o                         
   1   2  16          4.52          3.18         0.57 o                         
   2   2  16        318.09        321.30         9.49 o                         
   3   2  16         68.10         68.97         3.41 o                         
   4   2  16          0.01         -1.13         1.13 o                         
   5   2  16          2.83          8.06         1.83 o                         
   6   2  16          0.01          0.87         3.29 o                         
  -5   3  16        287.20        321.08        12.89 o                         
  -4   3  16         20.39         21.34         2.27 o                         
  -3   3  16        104.91        105.59         4.95 o                         
  -2   3  16        507.77        517.55        16.87 o                         
  -1   3  16        126.23        129.33         4.75 o                         
   0   3  16        158.84        157.35         6.67 o                         
   1   3  16         52.94         55.65         2.80 o                         
   2   3  16          4.19          3.98         0.70 o                         
   3   3  16         17.68         16.27         3.05 o                         
   4   3  16          1.88          0.69         0.98 o                         
   5   3  16          3.77          7.11         1.70 o                         
   6   3  16          6.88         10.21         5.35 o                         
  -4   4  16         27.11         29.99         2.50 o                         
  -3   4  16        115.94        119.32         5.38 o                         
  -2   4  16        452.93        461.25        15.83 o                         
  -1   4  16          6.17          3.70         1.28 o                         
   0   4  16          9.92          9.52         1.25 o                         
   1   4  16          8.67          8.33         1.24 o                         
   2   4  16         76.57         73.72         3.48 o                         
   3   4  16         30.99         29.65         2.43 o                         
   4   4  16          0.52          1.29         1.27 o                         
   5   4  16         96.67         98.70         5.85 o                         
   6   4  16          8.24         10.82         5.84 o                         
  -4   5  16          1.49          1.99         1.72 o                         
  -3   5  16          6.25          5.09         1.54 o                         
  -2   5  16         77.46         65.39         4.74 o                         
  -1   5  16         40.73         39.53         2.84 o                         
   0   5  16          0.00          0.73         0.86 o                         
   1   5  16        436.18        432.40        14.42 o                         
   2   5  16         13.21         14.43         1.65 o                         
   3   5  16         16.82         14.54         2.00 o                         
   4   5  16         42.62         35.78         2.90 o                         
   5   5  16         60.72         65.29         4.84 o                         
  -3   6  16         44.71         38.07         3.93 o                         
  -2   6  16          0.07         -1.31         1.87 o                         
  -1   6  16         25.33         26.39         3.09 o                         
   0   6  16         53.68         55.88         4.80 o                         
   1   6  16         59.69         59.45         3.33 o                         
   2   6  16         15.54         16.86         2.25 o                         
   3   6  16         41.85         35.81         3.02 o                         
   4   6  16         14.86         12.54         2.21 o                         
   5   6  16          5.80          5.10         1.97 o                         
  -2   7  16          1.63          1.62         1.68 o                         
  -1   7  16         15.44         13.08         1.99 o                         
   0   7  16         44.64         47.25         3.37 o                         
   1   7  16         12.22          8.80         2.20 o                         
   2   7  16        187.58        188.27        11.32 o                         
   3   7  16          4.13          0.53         2.04 o                         
   4   7  16          0.19          0.16         2.02 o                         
   0   8  16         17.31         13.07         2.38 o                         
   1   8  16         88.74         88.19         5.13 o                         
   2   8  16         42.94         42.10         3.53 o                         
  -2  -5  17         43.09         42.58         6.24 o                         
  -1  -5  17         33.36         33.73         3.15 o                         
   0  -5  17         14.22         15.10         1.97 o                         
   1  -5  17          1.39          0.51         1.49 o                         
  -3  -4  17         59.19         58.86         4.21 o                         
  -2  -4  17         86.83         98.81         4.56 o                         
  -1  -4  17         10.64         10.65         1.78 o                         
   0  -4  17         39.13         34.33         2.11 o                         
   1  -4  17         13.36         10.60         1.30 o                         
   2  -4  17         52.63         54.10         3.52 o                         
   3  -4  17         28.24         30.26         2.51 o                         
  -4  -3  17        122.22        129.53         5.55 o                         
  -3  -3  17         82.42         95.09         4.73 o                         
  -2  -3  17          4.52          2.93         1.56 o                         
  -1  -3  17         43.39         37.24         2.70 o                         
   0  -3  17         10.63         12.54         1.26 o                         
   1  -3  17          2.43          1.29         0.81 o                         
   2  -3  17         27.60         27.46         1.67 o                         
   3  -3  17          6.45          6.44         1.71 o                         
   4  -3  17         48.15         47.39         4.33 o                         
  -4  -2  17         18.25         24.70         2.39 o                         
  -3  -2  17         38.97         43.16         2.70 o                         
  -2  -2  17          4.80          6.27         1.47 o                         
  -1  -2  17        125.94        112.25         4.55 o                         
   0  -2  17          0.60          1.28         0.93 o                         
   1  -2  17         23.12         22.21         1.49 o                         
   2  -2  17          0.63          1.88         0.79 o                         
   3  -2  17          2.52          3.50         0.77 o                         
   4  -2  17         80.80         81.49         4.09 o                         
  -5  -1  17         20.75         32.29         7.40 o                         
  -4  -1  17        107.40        126.02         5.72 o                         
  -3  -1  17         37.79         39.39         3.13 o                         
  -2  -1  17        171.09        153.41         5.84 o                         
  -1  -1  17        177.85        157.67         5.35 o                         
   0  -1  17         23.62         21.60         1.41 o                         
   1  -1  17         11.20         11.25         1.50 o                         
   2  -1  17          9.20          9.24         1.21 o                         
   3  -1  17          1.61          0.07         0.88 o                         
   4  -1  17         76.23         80.22         3.33 o                         
   5  -1  17          7.48          5.24         1.62 o                         
  -5   0  17         95.43         90.24         6.28 o                         
  -4   0  17         40.86         51.70         5.47 o                         
  -3   0  17         14.29         19.66         2.24 o                         
  -2   0  17          5.03          5.52         1.08 o                         
  -1   0  17        202.48        182.26         5.97 o                         
   0   0  17         68.01         63.87         2.47 o                         
   1   0  17         25.14         24.35         2.04 o                         
   2   0  17        448.96        449.29        13.49 o                         
   3   0  17        149.56        148.68         5.44 o                         
   4   0  17          2.74          3.98         1.17 o                         
   5   0  17         15.01         14.04         2.07 o                         
  -5   1  17          4.73          6.16         2.20 o                         
  -4   1  17          4.23          5.69         1.92 o                         
  -3   1  17          2.61          1.69         1.23 o                         
  -2   1  17          0.48          1.54         0.89 o                         
  -1   1  17        120.12        114.04         4.18 o                         
   0   1  17          0.49         -0.02         0.77 o                         
   1   1  17         32.08         29.81         2.66 o                         
   2   1  17        354.25        377.23        11.62 o                         
   3   1  17        388.98        396.23        12.36 o                         
   4   1  17          2.74          1.80         1.21 o                         
   5   1  17         20.42         21.44         3.37 o                         
  -5   2  17         21.43         16.94         2.54 o                         
  -4   2  17         56.03         60.11         4.23 o                         
  -3   2  17          7.59          5.98         1.52 o                         
  -2   2  17         49.99         50.61         2.75 o                         
  -1   2  17        142.22        150.37         5.25 o                         
   0   2  17          1.33         -0.25         0.74 o                         
   1   2  17        190.07        194.32         7.25 o                         
   2   2  17        592.41        570.84        27.21 o                         
   3   2  17          9.01          7.47         1.16 o                         
   4   2  17          3.57          1.60         1.31 o                         
   5   2  17        101.31         99.09         5.19 o                         
  -4   3  17         21.92         21.24         2.35 o                         
  -3   3  17         37.14         32.37         2.72 o                         
  -2   3  17        206.39        213.92         8.09 o                         
  -1   3  17        123.47        124.23         4.73 o                         
   0   3  17         47.23         49.80         2.68 o                         
   1   3  17        118.30        114.01         4.11 o                         
   2   3  17         92.57         92.86         3.04 o                         
   3   3  17          0.01         -0.90         1.11 o                         
   4   3  17         10.24          6.64         1.44 o                         
   5   3  17          1.36          0.43         1.37 o                         
  -4   4  17         89.46         98.32         5.63 o                         
  -3   4  17         11.85         11.00         1.84 o                         
  -2   4  17          9.30         10.51         1.55 o                         
  -1   4  17         46.00         47.22         3.18 o                         
   0   4  17        300.41        298.72        10.67 o                         
   1   4  17        493.81        486.07        12.92 o                         
   2   4  17         69.17         70.23         3.23 o                         
   3   4  17         74.06         70.34         3.54 o                         
   4   4  17         19.85         18.23         1.70 o                         
   5   4  17         34.55         45.78         4.43 o                         
  -3   5  17          8.64          8.04         1.78 o                         
  -2   5  17          4.19          5.38         1.55 o                         
  -1   5  17        289.31        287.75        10.49 o                         
   0   5  17        256.46        241.81         8.24 o                         
   1   5  17          7.18          6.64         1.30 o                         
   2   5  17        148.78        137.42         5.54 o                         
   3   5  17         10.93         10.80         1.69 o                         
   4   5  17         24.59         17.84         2.39 o                         
   5   5  17         28.68         28.20         3.73 o                         
  -3   6  17          2.19         -1.74         1.74 o                         
  -2   6  17         50.45         47.71         3.43 o                         
  -1   6  17         75.03         78.47         4.36 o                         
   0   6  17        149.46        144.58         6.43 o                         
   1   6  17         29.49         32.23         2.66 o                         
   2   6  17          0.03         -0.39         1.30 o                         
   3   6  17         11.18         10.28         1.82 o                         
   4   6  17         10.30         13.10         2.34 o                         
  -2   7  17         12.36         17.45         2.65 o                         
  -1   7  17        115.17        111.72         8.06 o                         
   0   7  17         60.57         66.11         6.23 o                         
   1   7  17          1.03          0.92         1.67 o                         
   2   7  17         74.92         71.84         5.90 o                         
   3   7  17         14.58         16.18         2.90 o                         
   1   8  17          9.49          8.13         3.05 o                         
  -2  -4  18          4.67          4.01         1.91 o                         
  -1  -4  18        212.05        226.54        10.39 o                         
   0  -4  18        188.90        207.48         8.24 o                         
   1  -4  18         28.43         31.25         1.99 o                         
   2  -4  18          1.02          1.28         1.70 o                         
  -3  -3  18          0.44         -0.31         1.53 o                         
  -2  -3  18         18.56         16.37         2.01 o                         
  -1  -3  18         21.00         24.65         2.52 o                         
   0  -3  18         21.19         21.11         1.60 o                         
   1  -3  18        141.29        146.90         7.11 o                         
   2  -3  18          3.61          2.67         0.75 o                         
   3  -3  18         61.26         74.44         5.38 o                         
  -4  -2  18         31.36         29.76         3.15 o                         
  -3  -2  18          0.02          0.66         1.11 o                         
  -2  -2  18         21.71         25.82         2.40 o                         
  -1  -2  18          6.26          2.07         1.18 o                         
   0  -2  18         77.91         74.91         3.69 o                         
   1  -2  18         30.45         28.44         1.71 o                         
   2  -2  18          6.51          7.94         1.28 o                         
   3  -2  18        105.77        108.76         5.10 o                         
   4  -2  18          2.20          2.26         1.09 o                         
  -4  -1  18         40.60         43.97         4.06 o                         
  -3  -1  18          4.54          3.86         1.57 o                         
  -2  -1  18         14.12          9.94         1.53 o                         
  -1  -1  18         93.75         87.32         3.66 o                         
   0  -1  18        106.30         96.45         3.95 o                         
   1  -1  18          4.51          4.78         1.08 o                         
   2  -1  18          4.46          4.31         1.18 o                         
   3  -1  18        123.65        132.47         5.98 o                         
   4  -1  18         53.56         62.57         3.65 o                         
   5  -1  18         21.94         18.01         2.29 o                         
  -4   0  18          0.39          0.49         1.43 o                         
  -3   0  18         14.19         17.09         2.11 o                         
  -2   0  18         88.93         83.88         3.60 o                         
  -1   0  18          2.62          0.34         0.89 o                         
   0   0  18          2.01          2.98         1.11 o                         
   1   0  18          0.78          0.10         0.84 o                         
   2   0  18        309.34        314.90         9.95 o                         
   3   0  18        170.23        186.72         7.88 o                         
   4   0  18          8.80         13.98         2.04 o                         
   5   0  18          0.13          2.95         1.71 o                         
  -4   1  18          0.11          0.72         1.79 o                         
  -3   1  18          0.05         -0.14         1.30 o                         
  -2   1  18         66.25         58.95         3.01 o                         
  -1   1  18          0.44          1.11         0.82 o                         
   0   1  18        242.49        237.35         8.55 o                         
   1   1  18        124.47        117.89         5.34 o                         
   2   1  18          2.07          0.71         1.19 o                         
   3   1  18          6.25          4.47         1.24 o                         
   4   1  18          7.52          6.62         1.39 o                         
   5   1  18         30.92         24.56         2.61 o                         
  -4   2  18          2.42          0.22         1.63 o                         
  -3   2  18        102.15        109.83         5.17 o                         
  -2   2  18         20.24         17.81         2.02 o                         
  -1   2  18        448.59        455.84        14.98 o                         
   0   2  18          2.19          1.31         0.79 o                         
   1   2  18          7.40          6.91         0.77 o                         
   2   2  18          5.43          3.21         1.58 o                         
   3   2  18         70.64         70.23         3.22 o                         
   4   2  18         24.23         21.59         2.47 o                         
   5   2  18          3.28          6.74         1.87 o                         
  -4   3  18          7.12          9.28         2.18 o                         
  -3   3  18        101.99         99.66         5.59 o                         
  -2   3  18          6.92          7.26         1.47 o                         
  -1   3  18          0.96          0.90         1.07 o                         
   0   3  18        144.45        139.65         5.05 o                         
   1   3  18         13.57         12.56         1.16 o                         
   2   3  18          3.24          1.95         1.00 o                         
   3   3  18         32.61         29.53         2.40 o                         
   4   3  18         18.10         18.90         2.10 o                         
   5   3  18          1.35          2.28         2.43 o                         
  -4   4  18         48.54         49.90         3.79 o                         
  -3   4  18          5.83          3.41         1.67 o                         
  -2   4  18         43.98         49.12         3.41 o                         
  -1   4  18          1.97          1.38         1.22 o                         
   0   4  18          0.08         -0.95         0.95 o                         
   1   4  18        116.66        116.23         4.17 o                         
   2   4  18         50.31         54.16         3.01 o                         
   3   4  18         68.50         73.88         3.42 o                         
   4   4  18          7.57          6.11         1.62 o                         
   5   4  18          3.93          3.11         1.93 o                         
  -3   5  18          7.33          8.38         1.99 o                         
  -2   5  18         41.16         43.95         3.36 o                         
  -1   5  18        136.33        136.78         6.20 o                         
   0   5  18         94.31         94.15         3.99 o                         
   1   5  18          1.84          2.00         1.16 o                         
   2   5  18         11.40          9.92         1.52 o                         
   3   5  18          4.33          3.34         1.61 o                         
   4   5  18         15.80         12.54         3.13 o                         
  -2   6  18        110.55        112.64         6.28 o                         
  -1   6  18          1.13          2.09         1.45 o                         
   0   6  18         59.67         56.80         3.51 o                         
   1   6  18         14.33         14.81         1.97 o                         
   2   6  18          0.46         -0.64         1.26 o                         
   3   6  18          0.79         -1.42         2.62 o                         
   4   6  18          4.06          0.44         2.05 o                         
  -1   7  18         94.67         97.74         5.35 o                         
   0   7  18         20.09         12.84         2.41 o                         
   1   7  18         12.95         10.07         2.18 o                         
   2   7  18         33.47         30.91         3.05 o                         
   3   7  18          7.15          7.15         2.17 o                         
  -1  -4  19          6.22          7.34         1.63 o                         
   0  -4  19          8.21          9.46         1.33 o                         
   1  -4  19         91.18         85.87         4.67 o                         
  -3  -3  19         53.02         49.31         8.17 o                         
  -2  -3  19          0.99          1.98         1.84 o                         
  -1  -3  19         48.25         45.95         2.90 o                         
   0  -3  19         18.77         16.44         1.70 o                         
   1  -3  19          3.96          3.05         0.91 o                         
   2  -3  19          2.76          3.41         1.03 o                         
   3  -3  19          0.09         -1.06         1.63 o                         
  -3  -2  19         39.69         41.44         3.45 o                         
  -2  -2  19          0.40          0.09         1.46 o                         
  -1  -2  19          1.66          2.18         1.10 o                         
   0  -2  19          0.24          1.50         0.95 o                         
   1  -2  19          0.45         -0.56         0.95 o                         
   2  -2  19          5.66          3.97         1.16 o                         
   3  -2  19         16.98         15.71         1.59 o                         
   4  -2  19         53.05         52.85         4.66 o                         
  -4  -1  19        334.45        344.88        14.68 o                         
  -3  -1  19          7.26          6.35         1.59 o                         
  -2  -1  19         18.51         16.15         2.05 o                         
  -1  -1  19         48.16         43.71         2.46 o                         
   0  -1  19          0.09          0.76         0.79 o                         
   1  -1  19          2.83          1.50         1.11 o                         
   2  -1  19          2.75          1.95         1.11 o                         
   3  -1  19         64.76         65.42         3.88 o                         
   4  -1  19         48.42         50.46         3.47 o                         
  -4   0  19         83.34         88.95         6.89 o                         
  -3   0  19         25.99         28.92         2.80 o                         
  -2   0  19         37.36         30.29         2.18 o                         
  -1   0  19         15.77         10.30         1.49 o                         
   0   0  19         67.90         61.05         3.48 o                         
   1   0  19         54.86         55.67         3.58 o                         
   2   0  19         89.46         92.79         4.85 o                         
   3   0  19          9.40          8.18         1.92 o                         
   4   0  19         20.13         19.73         2.04 o                         
  -4   1  19         35.45         51.55         4.04 o                         
  -3   1  19         30.67         28.96         2.63 o                         
  -2   1  19         33.36         31.72         2.47 o                         
  -1   1  19        232.29        209.89         8.02 o                         
   0   1  19         29.15         26.00         2.58 o                         
   1   1  19          3.17          3.11         0.96 o                         
   2   1  19          5.39          4.01         1.31 o                         
   3   1  19          1.82          1.34         1.27 o                         
   4   1  19         28.67         31.27         2.78 o                         
   5   1  19         22.22         25.47         3.36 o                         
  -4   2  19         54.31         58.72         4.01 o                         
  -3   2  19          0.01         -1.32         1.32 o                         
  -2   2  19         42.37         42.53         3.09 o                         
  -1   2  19         42.87         46.89         2.68 o                         
   0   2  19         86.95         93.49         3.50 o                         
   1   2  19         54.73         55.12         2.54 o                         
   2   2  19         45.32         48.38         3.27 o                         
   3   2  19         70.13         69.35         4.12 o                         
   4   2  19         13.05         13.16         2.31 o                         
   5   2  19         35.33         35.51         3.59 o                         
  -4   3  19          2.25         -1.08         1.79 o                         
  -3   3  19          1.43          2.16         1.45 o                         
  -2   3  19          3.45          3.23         1.35 o                         
  -1   3  19          2.73          3.54         1.18 o                         
   0   3  19        135.64        138.05         5.05 o                         
   1   3  19          3.23          3.08         1.10 o                         
   2   3  19        114.28        117.69         4.56 o                         
   3   3  19          4.28          2.95         1.35 o                         
   4   3  19         39.32         40.71         3.10 o                         
   5   3  19         18.21         15.05         5.59 o                         
  -3   4  19          0.99          0.96         1.96 o                         
  -2   4  19         14.30         12.96         4.07 o                         
  -1   4  19        235.63        241.86         9.33 o                         
   0   4  19          9.10          8.47         1.52 o                         
   1   4  19         74.62         75.17         3.53 o                         
   2   4  19          5.86          4.83         1.13 o                         
   3   4  19         65.65         64.37         4.39 o                         
   4   4  19          7.08          7.53         1.73 o                         
  -3   5  19          5.09          6.57         1.82 o                         
  -2   5  19        233.73        245.28         9.46 o                         
  -1   5  19        193.31        205.35         8.27 o                         
   0   5  19         70.79         76.93         3.89 o                         
   1   5  19          4.52          2.69         1.42 o                         
   2   5  19          9.47          7.70         1.70 o                         
   3   5  19          3.44          5.63         1.49 o                         
   4   5  19          0.22         -0.83         2.19 o                         
  -2   6  19         14.92         14.38         2.44 o                         
  -1   6  19         16.78         15.17         2.25 o                         
   0   6  19         73.55         76.40         4.09 o                         
   1   6  19         25.01         23.79         2.34 o                         
   2   6  19         18.87         15.89         2.29 o                         
   3   6  19         30.08         28.29         3.71 o                         
   0   7  19          2.43          1.22         1.50 o                         
   1   7  19         10.29         10.47         2.86 o                         
   2   7  19        112.13        122.83         6.82 o                         
  -2  -3  20          5.85          4.08         1.92 o                         
  -1  -3  20          0.65          1.67         1.40 o                         
   0  -3  20        114.84        122.07         5.21 o                         
   1  -3  20         52.53         53.11         3.57 o                         
   2  -3  20          4.14          2.62         1.17 o                         
  -3  -2  20         22.70         20.30         3.00 o                         
  -2  -2  20         18.21         19.48         2.85 o                         
  -1  -2  20          2.84          5.73         1.26 o                         
   0  -2  20         38.84         45.74         2.84 o                         
   1  -2  20         54.84         54.03         3.31 o                         
   2  -2  20         43.81         44.80         3.46 o                         
   3  -2  20         16.26         15.53         5.01 o                         
  -3  -1  20          0.14          3.04         1.77 o                         
  -2  -1  20         16.24         19.69         2.33 o                         
  -1  -1  20         25.31         22.91         2.30 o                         
   0  -1  20         35.69         41.61         2.81 o                         
   1  -1  20         15.85         11.85         1.89 o                         
   2  -1  20         14.30         19.42         1.96 o                         
   3  -1  20         65.31         66.62         5.11 o                         
   4  -1  20         28.12         27.45         3.05 o                         
  -3   0  20         48.34         76.97         5.55 o                         
  -2   0  20         23.14         26.44         2.51 o                         
  -1   0  20         33.45         31.40         2.15 o                         
   0   0  20          8.43          7.53         1.58 o                         
   1   0  20         13.30         15.16         1.78 o                         
   2   0  20          6.01          3.06         1.36 o                         
   3   0  20          0.72         -0.74         1.39 o                         
   4   0  20          1.79          2.08         1.72 o                         
  -3   1  20          1.85          2.58         1.72 o                         
  -2   1  20          2.68          2.89         1.27 o                         
  -1   1  20          4.09          3.94         1.16 o                         
   0   1  20         96.00         85.01         3.90 o                         
   1   1  20          1.50          1.74         1.06 o                         
   2   1  20          1.98          0.09         1.31 o                         
   3   1  20         55.43         53.73         3.58 o                         
   4   1  20         21.07         20.17         2.67 o                         
  -3   2  20          0.90          0.91         1.67 o                         
  -2   2  20         56.55         53.22         3.51 o                         
  -1   2  20         22.52         22.09         2.09 o                         
   0   2  20        190.00        193.26         6.28 o                         
   1   2  20        123.39        133.01         4.85 o                         
   2   2  20         84.59         86.19         3.98 o                         
   3   2  20        362.55        380.68        13.44 o                         
   4   2  20          6.33          6.98         2.04 o                         
  -3   3  20          0.70         -0.88         1.53 o                         
  -2   3  20          3.76          1.59         2.03 o                         
  -1   3  20          2.24          2.14         1.09 o                         
   0   3  20        315.93        313.82        10.44 o                         
   1   3  20         21.74         18.52         1.56 o                         
   2   3  20         29.88         31.59         2.59 o                         
   3   3  20        148.94        150.47         6.88 o                         
   4   3  20         29.37         27.66         4.70 o                         
  -3   4  20        107.11        110.99         5.91 o                         
  -2   4  20        103.64        110.16         5.56 o                         
  -1   4  20          1.69          0.74         1.35 o                         
   0   4  20        193.85        212.86         8.40 o                         
   1   4  20          0.49          1.57         0.95 o                         
   2   4  20          3.58          2.70         1.05 o                         
   3   4  20        104.91         98.62         4.93 o                         
   4   4  20          9.12         11.58         2.30 o                         
  -2   5  20         14.55         11.46         2.67 o                         
  -1   5  20        224.39        213.23         8.72 o                         
   0   5  20        191.30        189.95         7.71 o                         
   1   5  20          5.96          3.32         1.31 o                         
   2   5  20         17.12         16.13         1.79 o                         
   3   5  20         11.92          9.56         1.98 o                         
   4   5  20          1.64          0.92         2.08 o                         
  -1   6  20         25.75         24.55         3.39 o                         
   0   6  20        167.88        168.33         6.86 o                         
   1   6  20         47.25         44.79         3.51 o                         
   2   6  20         85.56         89.16         4.91 o                         
   3   6  20         16.83         12.62         4.14 o                         
  -2  -2  21         42.07         36.11         3.40 o                         
  -1  -2  21         11.44          5.04         1.80 o                         
   0  -2  21         95.84        120.98         6.43 o                         
   1  -2  21        141.28        155.99         7.99 o                         
   2  -2  21         66.57         65.05         5.38 o                         
  -2  -1  21          0.24          1.02         3.24 o                         
  -1  -1  21         62.31         64.48         3.87 o                         
   0  -1  21         49.01         55.74         3.41 o                         
   1  -1  21         70.36         74.97         4.44 o                         
   2  -1  21         14.36         13.94         2.17 o                         
   3  -1  21         31.40         32.00         2.96 o                         
  -3   0  21         17.87         13.33         2.48 o                         
  -2   0  21         53.21         58.76         3.82 o                         
  -1   0  21          2.24         -0.41         1.07 o                         
   0   0  21          1.51         -0.56         1.27 o                         
   1   0  21         15.05         17.31         2.18 o                         
   2   0  21         30.78         29.48         3.26 o                         
   3   0  21         10.50         10.53         2.17 o                         
  -3   1  21          0.52          0.39         1.48 o                         
  -2   1  21         11.32         11.89         1.92 o                         
  -1   1  21          1.30          1.05         1.16 o                         
   0   1  21          2.08          0.33         0.96 o                         
   1   1  21         62.88         62.31         3.90 o                         
   2   1  21          8.56         10.44         1.93 o                         
   3   1  21          2.70         -0.19         1.54 o                         
   4   1  21        155.52        162.00         8.84 o                         
  -3   2  21          0.33         -1.14         1.84 o                         
  -2   2  21          7.04          9.91         1.77 o                         
  -1   2  21          1.10          0.90         1.23 o                         
   0   2  21          4.87          5.26         1.29 o                         
   1   2  21          0.37          2.13         1.21 o                         
   2   2  21         88.35         99.19         6.27 o                         
   3   2  21        200.69        204.84         8.75 o                         
   4   2  21         78.88         74.94         5.35 o                         
  -3   3  21          0.17         -1.09         1.77 o                         
  -2   3  21         33.73         39.84         3.40 o                         
  -1   3  21          5.57          5.54         1.61 o                         
   0   3  21          9.77          8.54         1.52 o                         
   1   3  21         11.87         11.68         1.45 o                         
   2   3  21         17.92         18.76         2.73 o                         
   3   3  21          0.13         -0.14         1.55 o                         
   4   3  21         56.83         71.01         5.32 o                         
  -2   4  21          1.36         -0.79         1.54 o                         
  -1   4  21          0.03          0.21         1.24 o                         
   0   4  21        164.27        167.04         6.99 o                         
   1   4  21         22.29         24.00         2.26 o                         
   2   4  21          1.35          4.52         1.78 o                         
   3   4  21         10.48         13.49         3.45 o                         
  -1   5  21          1.12          0.57         2.68 o                         
   0   5  21         53.93         63.14         4.99 o                         
   1   5  21         50.74         57.47         4.06 o                         
   2   5  21          2.62          6.56         2.18 o                         
   3   5  21          2.00          0.09         3.24 o                         
   0   6  21          6.82          3.81         2.06 o                         
   1   6  21          4.44          3.13         1.78 o                         
   2   6  21         18.91         14.71         2.39 o                         
   0  -2  22          0.07         -1.45         1.45 o                         
  -1  -1  22          4.14          5.20         1.94 o                         
   0  -1  22         21.77         24.70         2.64 o                         
   1  -1  22         12.16         12.10         2.37 o                         
   2  -1  22         77.76         91.20         5.63 o                         
  -2   0  22         19.54         14.23         2.60 o                         
  -1   0  22         18.34         18.94         3.40 o                         
   0   0  22         10.97          9.84         1.82 o                         
   1   0  22         45.70         57.74         4.20 o                         
   2   0  22         52.48         51.10         4.64 o                         
   3   0  22          5.18          2.26         4.38 o                         
  -2   1  22          8.73         11.32         2.02 o                         
  -1   1  22          0.46         -0.34         1.22 o                         
   0   1  22         75.03         88.27         4.68 o                         
   1   1  22         43.03         55.26         4.17 o                         
   2   1  22         26.73         28.75         2.73 o                         
   3   1  22          9.11          7.25         2.25 o                         
  -2   2  22         24.39         22.34         3.24 o                         
  -1   2  22         21.68         25.84         2.29 o                         
   0   2  22         56.92         62.94         4.92 o                         
   1   2  22          5.18          4.92         1.58 o                         
   2   2  22         45.64         49.46         3.79 o                         
   3   2  22          1.94          1.94         2.17 o                         
  -2   3  22          0.03         -1.65         1.65 o                         
  -1   3  22         53.54         60.48         4.75 o                         
   0   3  22         22.78         17.18         2.65 o                         
   1   3  22          5.99          6.65         1.17 o                         
   2   3  22          1.98          2.16         1.74 o                         
   3   3  22         16.76         18.84         3.42 o                         
  -1   4  22          5.67          7.74         2.04 o                         
   0   4  22         27.11         32.43         3.71 o                         
   1   4  22         22.19         19.84         2.94 o                         
   2   4  22          0.66          1.71         2.03 o                         
   3   4  22         11.66          8.42         2.15 o                         
   0   5  22          0.01         -0.39         1.90 o                         
   1   5  22         70.67         68.18         4.19 o                         
   2   5  22         15.77         14.69         2.63 o                         
  -1   0  23         14.11         21.15         3.46 o                         
   0   0  23          1.36          2.67         1.86 o                         
   1   0  23         53.41         58.55         4.20 o                         
   2   0  23         11.89         15.61         2.63 o                         
  -1   1  23         18.77         13.26         2.51 o                         
   0   1  23         59.50         61.67         8.66 o                         
   1   1  23         25.81         29.65         3.25 o                         
   2   1  23         46.66         52.65         4.58 o                         
  -1   2  23         53.47         57.13         5.46 o                         
   0   2  23          2.39         -1.02         1.56 o                         
   1   2  23          0.80          0.57         2.02 o                         
   2   2  23          4.14          3.04         2.04 o                         
  -1   3  23          3.34          5.30         1.83 o                         
   0   3  23          3.29          2.52         1.54 o                         
   1   3  23         98.55         98.12         5.89 o                         
   2   3  23         17.73         16.41         2.75 o                         
   0   4  23         32.80         29.62         2.67 o                         
   1   4  23         83.12        104.73         6.86 o                         
   2   4  23         18.41         18.09         4.91 o                         
                                                                                
