# Supplementary material for: Syntheses and crystal structures of 4-(4-nitro­phen­yl)piperazin-1-ium benzoate monohydrate and 4-(4-nitro­phen­yl)piperazin-1-ium 2-carb­oxy-4,6-di­nitro­phenolate
Source: Acta Crystallogr E Crystallogr Commun. 2022 Jul 26;78(Pt 8):840–5. doi: 10.1107/S2056989022007472 (PMC9361384; doi:10.1107/S2056989022007472)
Supplement: Supplementary file 3 [file e-78-00840-IIsup3.hkl]

data_II                                                                         
_shelx_title ' hsy7'                                                            
_shelx_refln_list_code          4                                               
_shelx_F_calc_maximum       73.68                                               
_exptl_crystal_F_000       452.00                                               
_reflns_d_resolution_high  0.7694                                               
                                                                                
loop_                                                                           
 _space_group_symop_operation_xyz                                               
 'x, y, z'                                                                      
 '-x, -y, -z'                                                                   
                                                                                
_cell_length_a     7.9599                                                       
_cell_length_b     8.5391                                                       
_cell_length_c    14.2227                                                       
_cell_angle_alpha  90.426                                                       
_cell_angle_beta  105.273                                                       
_cell_angle_gamma  98.538                                                       
                                                                                
_shelx_F_squared_multiplier     1.000                                           
                                                                                
loop_                                                                           
 _refln_index_h                                                                 
 _refln_index_k                                                                 
 _refln_index_l                                                                 
 _refln_F_squared_calc                                                          
 _refln_F_squared_meas                                                          
 _refln_F_squared_sigma                                                         
 _refln_observed_status                                                         
   3   0   0       1766.18       1845.65        23.02 o                         
   4   0   0         67.11         70.39         1.49 o                         
   5   0   0          7.31          4.77         0.50 o                         
   6   0   0         20.11         31.98         1.19 o                         
   7   0   0        112.05        122.70         3.46 o                         
   8   0   0          1.52          2.29         0.94 o                         
   9   0   0         41.65         43.32         2.99 o                         
  -9   1   0          5.84          6.48         1.46 o                         
  -8   1   0          1.67          1.41         0.93 o                         
  -7   1   0          2.18          1.59         0.67 o                         
  -6   1   0        277.56        279.78         4.44 o                         
  -5   1   0        427.30        409.83         5.66 o                         
  -4   1   0         36.47         34.75         0.93 o                         
  -3   1   0        718.74        691.50         8.36 o                         
  -2   1   0       1166.40       1130.85        12.67 o                         
  -1   1   0        721.88        710.78         8.58 o                         
   0   1   0       1215.37       1229.54        26.32 o                         
   1   1   0       1997.37       1906.42        58.84 o                         
   3   1   0       1342.58       1374.00        16.72 o                         
   4   1   0        130.77        146.14         2.41 o                         
   5   1   0         85.33         79.58         1.75 o                         
   6   1   0        168.68        163.44         3.10 o                         
   7   1   0         15.61         16.51         1.29 o                         
   8   1   0         96.63         98.77         3.19 o                         
   9   1   0          5.13          1.75         1.37 o                         
  -9   2   0        151.05        152.16         5.36 o                         
  -8   2   0          2.38          1.94         1.26 o                         
  -7   2   0         21.71         18.90         1.27 o                         
  -6   2   0        163.20        153.66         3.71 o                         
  -5   2   0         25.94         19.88         0.89 o                         
  -4   2   0        283.12        277.10         3.96 o                         
  -3   2   0         95.95        104.69         2.20 o                         
  -2   2   0         41.46         36.36         0.84 o                         
  -1   2   0       2006.12       1874.57        24.93 o                         
   0   2   0        756.67        735.29         8.22 o                         
   1   2   0       3916.57       3792.39       156.18 o                         
   2   2   0        405.29        407.60         5.07 o                         
   3   2   0       2030.12       2219.82        27.16 o                         
   4   2   0        478.00        505.57         6.94 o                         
   5   2   0          7.18          9.13         0.73 o                         
   6   2   0          0.00          1.20         0.58 o                         
   7   2   0         90.21         74.31         2.83 o                         
   8   2   0         43.86         34.01         2.30 o                         
   9   2   0         32.03         40.07         3.11 o                         
  -9   3   0         26.41         21.08         2.32 o                         
  -8   3   0          0.05          0.79         0.98 o                         
  -7   3   0          7.41          7.91         1.09 o                         
  -6   3   0         70.01         73.11         1.90 o                         
  -5   3   0        155.43        158.71         2.77 o                         
  -4   3   0          8.48         13.82         0.67 o                         
  -3   3   0        359.46        350.67         4.79 o                         
  -2   3   0        557.98        595.86         8.08 o                         
  -1   3   0       2128.12       1992.38        27.35 o                         
   0   3   0        467.50        446.50         5.43 o                         
   1   3   0        497.55        556.19         6.61 o                         
   2   3   0        129.24        124.04         2.03 o                         
   3   3   0        267.35        272.37         4.17 o                         
   4   3   0         43.22         36.32         1.23 o                         
   5   3   0          0.07          0.18         0.44 o                         
   6   3   0          3.07          6.47         0.89 o                         
   7   3   0         94.02         86.12         3.08 o                         
   8   3   0          0.61         -0.89         1.11 o                         
   9   3   0        101.70        115.07         6.35 o                         
  -9   4   0         22.93         27.05         2.36 o                         
  -8   4   0        131.76        134.18         3.97 o                         
  -7   4   0        282.54        298.95         6.97 o                         
  -6   4   0          1.28          2.84         0.70 o                         
  -5   4   0        285.93        279.01         4.36 o                         
  -4   4   0        268.02        283.77         4.24 o                         
  -3   4   0       1639.93       1729.56        23.04 o                         
  -2   4   0       3079.14       3097.11        41.21 o                         
  -1   4   0         55.39         46.30         1.21 o                         
   0   4   0        618.98        690.14        10.04 o                         
   1   4   0          3.29          2.37         0.37 o                         
   2   4   0        118.31        117.00         2.11 o                         
   3   4   0        220.85        209.61         3.37 o                         
   4   4   0         18.22         20.34         1.23 o                         
   5   4   0         87.25         79.32         2.23 o                         
   6   4   0        496.95        476.16         9.39 o                         
   7   4   0         21.15         29.25         2.31 o                         
   8   4   0         61.97         73.60         3.88 o                         
  -9   5   0         12.88         10.14         2.63 o                         
  -8   5   0         10.30         10.06         1.51 o                         
  -7   5   0        141.30        141.72         3.70 o                         
  -6   5   0         80.34         83.21         2.55 o                         
  -5   5   0         16.03         13.37         0.87 o                         
  -4   5   0        228.37        229.93         4.15 o                         
  -3   5   0        258.48        273.39         4.25 o                         
  -2   5   0         12.68         22.32         1.08 o                         
  -1   5   0         62.36         75.33         1.74 o                         
   0   5   0          5.27         11.01         0.75 o                         
   1   5   0         70.65         75.35         1.71 o                         
   2   5   0        112.95        112.86         2.30 o                         
   3   5   0        333.00        321.08         5.06 o                         
   4   5   0          3.60          3.03         0.71 o                         
   5   5   0          2.73          2.41         1.24 o                         
   6   5   0          1.31         -0.17         0.99 o                         
   7   5   0         11.99         10.72         1.64 o                         
   8   5   0          0.00         -0.60         1.53 o                         
  -9   6   0         96.09         96.62         5.38 o                         
  -8   6   0        239.52        238.62         5.97 o                         
  -7   6   0         26.37         26.72         2.00 o                         
  -6   6   0          1.23          0.79         0.96 o                         
  -5   6   0         41.01         40.53         1.91 o                         
  -4   6   0        187.74        199.43         4.41 o                         
  -3   6   0         10.80          9.67         0.91 o                         
  -2   6   0         12.65         12.23         0.88 o                         
  -1   6   0        910.79        935.03        11.67 o                         
   0   6   0        702.75        677.34         9.60 o                         
   1   6   0        286.83        298.03         4.85 o                         
   2   6   0          9.10          5.90         0.72 o                         
   3   6   0          1.86          6.46         0.78 o                         
   4   6   0          0.12         -0.89         0.89 o                         
   5   6   0          0.50          0.39         1.04 o                         
   6   6   0          0.03         -0.38         1.11 o                         
   7   6   0          1.21          0.68         1.87 o                         
  -8   7   0          8.68          5.59         1.97 o                         
  -7   7   0        343.81        337.26         8.04 o                         
  -6   7   0         33.03         30.45         1.98 o                         
  -5   7   0        497.40        462.06         8.43 o                         
  -4   7   0          4.30          5.95         0.98 o                         
  -3   7   0          0.20          1.91         0.74 o                         
  -2   7   0          2.29          1.65         0.66 o                         
  -1   7   0        356.82        340.03         5.35 o                         
   0   7   0          0.64          0.41         0.64 o                         
   1   7   0         24.80         24.90         1.35 o                         
   2   7   0         49.97         47.65         2.20 o                         
   3   7   0         17.32         15.28         1.49 o                         
   4   7   0        144.97        154.20         4.66 o                         
   5   7   0          0.12         -0.09         1.18 o                         
   6   7   0         23.81         23.27         2.09 o                         
  -7   8   0        171.93        181.98         5.59 o                         
  -6   8   0         35.46         35.52         2.21 o                         
  -5   8   0        135.40        119.32         3.76 o                         
  -4   8   0        173.33        190.75         5.80 o                         
  -3   8   0        169.51        150.77         4.41 o                         
  -2   8   0          3.09          6.40         1.09 o                         
  -1   8   0         22.77         23.74         2.38 o                         
   0   8   0        104.70        104.69         3.94 o                         
   1   8   0         20.80         20.90         1.68 o                         
   2   8   0        846.25        872.51        15.81 o                         
   3   8   0       1087.16       1100.36        19.30 o                         
   4   8   0          3.09          4.21         1.24 o                         
   5   8   0          6.95          8.59         2.48 o                         
  -7   9   0         23.19         22.55         3.41 o                         
  -6   9   0         29.38         26.65         2.78 o                         
  -5   9   0          0.84          0.16         1.31 o                         
  -4   9   0          0.50          1.34         1.15 o                         
  -3   9   0         29.40         28.28         1.93 o                         
  -2   9   0         91.47         87.84         3.09 o                         
  -1   9   0        100.59         96.15         3.38 o                         
   0   9   0         66.97         62.61         2.84 o                         
   1   9   0         11.03          8.49         1.40 o                         
   2   9   0         77.64         79.20         3.22 o                         
   3   9   0         12.58          9.50         1.83 o                         
   4   9   0         68.50         68.27         3.94 o                         
  -5  10   0          0.04          2.46         1.74 o                         
  -4  10   0          2.48          3.56         1.54 o                         
  -3  10   0        119.87        118.00         4.22 o                         
  -2  10   0         13.32         15.68         1.72 o                         
  -1  10   0         60.31         64.77         3.02 o                         
   0  10   0         40.14         46.16         3.09 o                         
   1  10   0          3.03          1.00         1.44 o                         
   2  10   0        124.82        113.24         4.49 o                         
  -2  11   0         58.55         51.43         3.65 o                         
  -1  11   0         45.77         41.05         3.78 o                         
   1 -11   1          3.73          3.28         1.68 o                         
   2 -11   1          0.87         -0.12         1.56 o                         
  -2 -10   1        151.03        136.51         5.61 o                         
  -1 -10   1         44.08         40.88         2.47 o                         
   0 -10   1         17.85         18.67         1.84 o                         
   1 -10   1         41.26         35.76         2.38 o                         
   2 -10   1          4.85          5.35         1.35 o                         
   3 -10   1         96.97        106.55         3.96 o                         
   4 -10   1          2.22          1.25         1.62 o                         
   5 -10   1          0.27          1.35         2.11 o                         
  -4  -9   1          6.67          5.04         2.29 o                         
  -3  -9   1         13.71         13.78         1.93 o                         
  -2  -9   1         86.79         87.84         3.39 o                         
  -1  -9   1         98.60        100.98         3.46 o                         
   0  -9   1         25.24         22.63         1.74 o                         
   1  -9   1          3.14         -0.53         1.00 o                         
   2  -9   1         48.40         51.67         2.81 o                         
   3  -9   1          2.88          3.60         1.20 o                         
   4  -9   1          5.94          8.48         1.26 o                         
   5  -9   1         59.65         60.35         2.88 o                         
   6  -9   1          8.04          8.91         2.97 o                         
  -5  -8   1          0.07         -1.22         1.22 o                         
  -4  -8   1         99.91        102.65         4.90 o                         
  -3  -8   1         90.07         93.38         3.20 o                         
  -2  -8   1          1.51          0.74         0.95 o                         
  -1  -8   1          0.00         -0.58         0.88 o                         
   0  -8   1         27.19         22.32         1.55 o                         
   1  -8   1       1028.86        965.64        17.91 o                         
   2  -8   1         20.74         22.80         1.67 o                         
   3  -8   1        385.15        331.63         6.60 o                         
   4  -8   1        121.56        110.67         3.12 o                         
   5  -8   1          0.51          1.00         0.96 o                         
   6  -8   1         35.10         31.89         3.88 o                         
   7  -8   1          8.73          9.12         2.70 o                         
  -6  -7   1          0.02         -1.41         1.41 o                         
  -5  -7   1         35.98         37.50         2.50 o                         
  -4  -7   1         19.90         20.94         1.96 o                         
  -3  -7   1         49.05         50.93         2.25 o                         
  -2  -7   1        113.41        109.25         2.87 o                         
  -1  -7   1        244.09        234.17         4.24 o                         
   0  -7   1         60.51         64.54         1.95 o                         
   1  -7   1         41.60         46.58         1.61 o                         
   2  -7   1         77.61         74.93         2.09 o                         
   3  -7   1         36.42         26.17         1.41 o                         
   4  -7   1          6.49          1.92         1.07 o                         
   5  -7   1        242.07        233.46         5.00 o                         
   6  -7   1          4.98          4.72         1.22 o                         
   7  -7   1         55.95         55.84         2.60 o                         
   8  -7   1         19.90         16.06         3.42 o                         
  -7  -6   1          1.50          3.61         1.40 o                         
  -6  -6   1          0.24          0.44         1.08 o                         
  -5  -6   1         19.00         20.87         1.64 o                         
  -4  -6   1        317.68        306.14         6.44 o                         
  -3  -6   1         24.33         24.13         1.24 o                         
  -2  -6   1        287.05        289.27         4.57 o                         
  -1  -6   1        185.56        204.30         3.55 o                         
   0  -6   1        137.61        138.32         2.85 o                         
   1  -6   1          9.34          9.35         0.76 o                         
   2  -6   1          4.76          8.54         0.77 o                         
   3  -6   1         20.57         19.93         1.03 o                         
   4  -6   1        442.44        453.50         7.85 o                         
   5  -6   1        134.11        143.32         3.71 o                         
   6  -6   1        299.99        305.25         6.83 o                         
   7  -6   1         31.03         32.85         1.90 o                         
   8  -6   1         52.74         53.94         3.06 o                         
  -8  -5   1          8.55          6.28         2.07 o                         
  -7  -5   1          0.01          0.34         1.08 o                         
  -6  -5   1          0.05         -0.44         0.89 o                         
  -5  -5   1         29.27         29.71         1.65 o                         
  -4  -5   1          0.10          1.05         0.62 o                         
  -3  -5   1         24.58         22.64         1.09 o                         
  -2  -5   1       1000.41       1015.25        11.96 o                         
  -1  -5   1         26.48         36.77         1.23 o                         
   0  -5   1        726.75        778.18        13.12 o                         
   1  -5   1        627.46        685.04        10.12 o                         
   2  -5   1         49.83         48.00         1.32 o                         
   3  -5   1         48.65         42.30         1.29 o                         
   4  -5   1         64.53         59.18         1.59 o                         
   5  -5   1         89.88         90.09         2.28 o                         
   6  -5   1        345.77        342.46         6.66 o                         
   7  -5   1         50.95         49.84         2.13 o                         
   8  -5   1         68.49         70.31         2.90 o                         
   9  -5   1         51.71         54.80         3.62 o                         
  -8  -4   1         14.94         10.09         1.60 o                         
  -7  -4   1        210.89        198.00         5.76 o                         
  -6  -4   1        577.14        546.00         9.87 o                         
  -5  -4   1          2.72          2.79         0.69 o                         
  -4  -4   1        140.60        142.61         2.89 o                         
  -3  -4   1         19.57         25.33         1.00 o                         
  -2  -4   1        566.89        619.55         8.65 o                         
  -1  -4   1         33.65         28.50         0.93 o                         
   0  -4   1       4787.88       4877.58        79.10 o                         
   1  -4   1        869.45        868.56        11.15 o                         
   2  -4   1       1576.32       1608.99        19.05 o                         
   3  -4   1         13.11         15.95         0.72 o                         
   4  -4   1         49.35         54.34         1.39 o                         
   5  -4   1          0.08         -0.17         0.50 o                         
   6  -4   1        311.36        306.87         5.40 o                         
   7  -4   1       1699.47       1723.39        26.52 o                         
   8  -4   1        242.31        229.63         5.35 o                         
   9  -4   1          2.27          0.15         1.53 o                         
  -9  -3   1          0.02         -1.63         1.63 o                         
  -8  -3   1          0.11         -1.10         1.10 o                         
  -7  -3   1         12.73         11.01         1.44 o                         
  -6  -3   1          5.31          3.81         0.73 o                         
  -5  -3   1        152.82        160.21         2.84 o                         
  -4  -3   1        112.60        109.92         2.10 o                         
  -3  -3   1        254.77        258.09         3.69 o                         
  -2  -3   1        173.98        182.38         2.65 o                         
  -1  -3   1         90.75         85.91         1.50 o                         
   0  -3   1        125.78        131.02         1.98 o                         
   1  -3   1        822.45        775.17         9.42 o                         
   2  -3   1         11.10         17.86         0.63 o                         
   3  -3   1         49.95         64.81         1.51 o                         
   4  -3   1        123.51        128.51         2.24 o                         
   5  -3   1        458.37        449.85         6.97 o                         
   6  -3   1         10.76          8.77         0.77 o                         
   7  -3   1         47.82         42.59         2.33 o                         
   8  -3   1          2.49         -1.17         1.17 o                         
   9  -3   1          0.49          0.35         1.42 o                         
  -9  -2   1          3.31          2.51         1.37 o                         
  -8  -2   1         11.35         10.06         1.52 o                         
  -7  -2   1        170.92        175.89         4.32 o                         
  -6  -2   1        114.68        119.25         2.87 o                         
  -5  -2   1         77.51         89.83         2.48 o                         
  -4  -2   1        119.18        107.94         2.03 o                         
  -3  -2   1        692.16        702.50         8.38 o                         
  -2  -2   1         95.21         91.36         1.52 o                         
  -1  -2   1        618.91        619.65         7.01 o                         
   0  -2   1        221.95        216.54         2.79 o                         
   1  -2   1       4885.84       4572.65       196.97 o                         
   2  -2   1         93.62        100.26         1.58 o                         
   3  -2   1        245.14        231.57         3.47 o                         
   4  -2   1          1.42          0.40         0.29 o                         
   5  -2   1        187.63        188.67         3.15 o                         
   6  -2   1        335.83        329.38         4.87 o                         
   7  -2   1         26.85         21.73         1.64 o                         
   8  -2   1         41.49         41.95         2.27 o                         
   9  -2   1         41.71         47.03         2.74 o                         
  -9  -1   1         32.91         33.72         2.33 o                         
  -8  -1   1         13.26         11.69         1.32 o                         
  -7  -1   1        152.31        144.30         3.77 o                         
  -6  -1   1          2.32          3.97         0.60 o                         
  -5  -1   1       2038.42       2108.31        24.74 o                         
  -4  -1   1       2592.05       2611.95        31.32 o                         
  -3  -1   1        173.02        177.14         2.62 o                         
  -1  -1   1        993.16        990.63        11.05 o                         
   0  -1   1        392.89        379.16         4.66 o                         
   1  -1   1          2.22          4.04         0.20 o                         
   2  -1   1         55.92         46.78         0.86 o                         
   3  -1   1        332.87        349.05         4.67 o                         
   4  -1   1         12.40          8.29         0.52 o                         
   5  -1   1          0.25          1.01         0.35 o                         
   6  -1   1          1.40          0.58         0.60 o                         
   7  -1   1        353.38        362.03         7.77 o                         
   8  -1   1          4.72          1.65         1.02 o                         
   9  -1   1          0.18          1.45         1.38 o                         
  -9   0   1        102.74        118.26         3.98 o                         
  -8   0   1        115.51        123.26         3.56 o                         
  -7   0   1         72.01         71.16         2.19 o                         
  -6   0   1         66.65         65.25         1.67 o                         
  -5   0   1        308.02        317.77         4.39 o                         
  -4   0   1        687.79        700.66         9.03 o                         
  -3   0   1       3643.76       3707.42       113.62 o                         
   1   0   1       1381.28       1386.09        60.03 o                         
   2   0   1        475.26        475.03         5.74 o                         
   3   0   1         45.07         27.96         0.77 o                         
   4   0   1        787.99        849.10        10.35 o                         
   5   0   1         43.22         34.62         1.58 o                         
   6   0   1         13.71         12.41         0.84 o                         
   7   0   1         70.69         73.73         2.35 o                         
   8   0   1         57.14         57.04         2.40 o                         
   9   0   1          8.30          9.98         1.71 o                         
 -10   1   1         25.84         28.39         2.59 o                         
  -9   1   1         22.43         22.61         1.91 o                         
  -8   1   1         17.10         14.69         1.49 o                         
  -7   1   1          9.28         10.91         1.00 o                         
  -6   1   1          8.19         11.21         0.76 o                         
  -5   1   1         51.07         48.54         1.27 o                         
  -4   1   1        250.37        231.46         3.26 o                         
  -3   1   1       1583.00       1606.13        18.00 o                         
  -2   1   1        259.55        237.72         3.42 o                         
  -1   1   1        493.22        459.41         5.63 o                         
   0   1   1        188.39        173.50         2.11 o                         
   1   1   1       2613.12       2435.56       115.94 o                         
   2   1   1        170.94        144.06         2.11 o                         
   3   1   1        579.54        575.59         7.17 o                         
   4   1   1         44.51         37.88         1.12 o                         
   5   1   1        135.70        129.08         2.49 o                         
   6   1   1          2.30          1.83         0.55 o                         
   7   1   1          4.04          1.88         0.94 o                         
   8   1   1          9.42          6.82         1.15 o                         
   9   1   1         10.28         13.43         1.92 o                         
 -10   2   1         40.59         36.89         3.24 o                         
  -9   2   1          5.66          6.78         1.59 o                         
  -8   2   1        206.08        216.28         5.43 o                         
  -7   2   1        546.40        550.36         9.59 o                         
  -6   2   1        573.78        555.79         7.81 o                         
  -5   2   1         99.38         94.54         1.91 o                         
  -4   2   1        176.79        205.72         3.00 o                         
  -3   2   1         28.61         35.52         1.13 o                         
  -2   2   1       1095.36       1043.04        12.36 o                         
  -1   2   1       3749.94       3244.47       100.52 o                         
   0   2   1        906.04        833.49        11.90 o                         
   1   2   1          0.38          1.67         0.26 o                         
   2   2   1         22.25         12.68         0.56 o                         
   3   2   1        626.71        657.98         7.99 o                         
   4   2   1        236.17        247.21         3.73 o                         
   5   2   1          6.48         11.47         0.81 o                         
   6   2   1        325.18        299.77         6.71 o                         
   7   2   1        243.04        226.51         5.08 o                         
   8   2   1         47.07         42.82         2.47 o                         
   9   2   1        105.26        109.89         4.66 o                         
 -10   3   1          0.21          0.68         1.72 o                         
  -9   3   1         15.41         15.15         1.82 o                         
  -8   3   1        105.43        102.58         3.41 o                         
  -7   3   1         74.40         78.82         2.64 o                         
  -6   3   1        195.59        197.63         3.45 o                         
  -5   3   1        292.58        304.07         4.35 o                         
  -4   3   1        948.24        975.72        15.75 o                         
  -3   3   1        115.84        104.72         1.94 o                         
  -2   3   1        326.54        348.98         4.74 o                         
  -1   3   1       1596.41       1560.59        18.35 o                         
   0   3   1        108.50         96.32         1.67 o                         
   1   3   1         58.03         51.35         1.21 o                         
   2   3   1          5.08          4.08         0.44 o                         
   3   3   1          4.08          4.48         0.69 o                         
   4   3   1         23.13         23.39         0.99 o                         
   5   3   1          2.29          2.32         0.62 o                         
   6   3   1        135.51        126.38         3.28 o                         
   7   3   1         21.48         22.80         1.95 o                         
   8   3   1          6.99          3.27         1.26 o                         
  -9   4   1        151.97        164.42         6.95 o                         
  -8   4   1         14.43         16.14         1.60 o                         
  -7   4   1          8.33         10.10         1.26 o                         
  -6   4   1         39.90         39.17         1.85 o                         
  -5   4   1        432.42        449.70         6.60 o                         
  -4   4   1        106.89        106.23         2.26 o                         
  -3   4   1       1060.04       1054.20        12.99 o                         
  -2   4   1       1005.57       1096.20        15.72 o                         
  -1   4   1        305.99        310.13         4.36 o                         
   0   4   1       1798.20       1867.55        28.73 o                         
   1   4   1        189.21        168.11         3.29 o                         
   2   4   1         79.91         77.17         1.72 o                         
   3   4   1        102.72         98.50         2.90 o                         
   4   4   1        553.87        554.37         8.00 o                         
   5   4   1         14.65         19.89         1.24 o                         
   6   4   1        113.41        116.55         4.32 o                         
   7   4   1         35.60         40.76         2.37 o                         
   8   4   1          1.41          0.16         1.46 o                         
  -9   5   1          3.29          1.93         1.76 o                         
  -8   5   1         14.92         14.25         1.83 o                         
  -7   5   1         35.43         41.29         2.35 o                         
  -6   5   1        144.15        147.09         4.13 o                         
  -5   5   1         11.70         17.49         1.01 o                         
  -4   5   1          3.17          5.30         0.63 o                         
  -3   5   1          0.80          0.45         0.46 o                         
  -2   5   1        259.90        250.00         4.19 o                         
  -1   5   1        268.06        275.72         4.47 o                         
   0   5   1         24.82         33.40         1.14 o                         
   1   5   1         17.92         15.69         0.86 o                         
   2   5   1        109.46        103.68         2.17 o                         
   3   5   1         16.87         14.25         0.98 o                         
   4   5   1         32.83         27.83         1.38 o                         
   5   5   1          4.69          3.36         0.95 o                         
   6   5   1          6.19          5.41         1.12 o                         
   7   5   1         14.49         16.45         1.80 o                         
  -9   6   1         63.48         59.20         4.52 o                         
  -8   6   1          0.05          1.79         1.42 o                         
  -7   6   1          0.60          1.04         1.20 o                         
  -6   6   1         38.14         39.35         2.01 o                         
  -5   6   1         24.99         30.02         1.96 o                         
  -4   6   1          3.84          4.06         0.77 o                         
  -3   6   1        184.32        163.07         3.33 o                         
  -2   6   1         10.26         11.25         0.88 o                         
  -1   6   1        885.66        889.41        11.22 o                         
   0   6   1         17.75         24.07         1.20 o                         
   1   6   1         15.17         12.03         0.89 o                         
   2   6   1        155.89        156.25         3.02 o                         
   3   6   1         24.84         24.15         2.17 o                         
   4   6   1        169.07        157.97         4.71 o                         
   5   6   1         51.38         47.17         2.53 o                         
   6   6   1         12.99         12.68         1.63 o                         
   7   6   1         85.58         85.67         4.57 o                         
  -8   7   1         72.02         73.21         5.74 o                         
  -7   7   1        126.34        118.79         4.17 o                         
  -6   7   1         34.93         37.32         2.34 o                         
  -5   7   1          8.45          5.51         1.14 o                         
  -4   7   1         37.65         41.88         2.13 o                         
  -3   7   1         46.44         58.37         2.24 o                         
  -2   7   1         24.06         21.19         1.34 o                         
  -1   7   1         73.12         75.38         2.19 o                         
   0   7   1        261.19        257.35         4.92 o                         
   1   7   1          0.12         -0.29         0.66 o                         
   2   7   1         35.21         34.52         1.91 o                         
   3   7   1        108.75        101.18         4.13 o                         
   4   7   1         37.56         36.69         2.65 o                         
   5   7   1         92.25         97.86         3.73 o                         
   6   7   1         83.11         85.57         3.72 o                         
  -8   8   1         89.02         88.52         4.77 o                         
  -7   8   1         15.64         19.04         3.06 o                         
  -6   8   1         60.61         56.11         3.20 o                         
  -5   8   1         40.03         35.49         2.42 o                         
  -4   8   1         38.94         32.88         1.95 o                         
  -3   8   1         24.05         22.84         1.67 o                         
  -2   8   1        166.78        177.79         4.45 o                         
  -1   8   1          3.84          2.59         0.99 o                         
   0   8   1          2.67          3.15         1.06 o                         
   1   8   1         95.76         98.55         3.24 o                         
   2   8   1         16.18         13.86         1.51 o                         
   3   8   1        495.96        504.78        11.56 o                         
   4   8   1        151.89        159.43         5.36 o                         
   5   8   1         17.83         20.57         2.99 o                         
  -7   9   1          4.86          0.79         2.41 o                         
  -6   9   1         45.75         46.30         3.29 o                         
  -5   9   1          0.17          1.66         1.42 o                         
  -4   9   1         14.00         13.02         1.72 o                         
  -3   9   1         99.77         98.15         3.60 o                         
  -2   9   1          7.92          7.97         1.37 o                         
  -1   9   1          0.09          0.22         1.03 o                         
   0   9   1        145.69        143.75         4.20 o                         
   1   9   1         18.61         22.16         2.15 o                         
   2   9   1          7.10          7.13         1.51 o                         
   3   9   1          0.04         -0.17         1.34 o                         
   4   9   1         32.94         28.26         2.83 o                         
  -5  10   1        226.85        226.53         6.72 o                         
  -4  10   1        173.21        182.04         6.71 o                         
  -3  10   1         39.79         41.01         2.78 o                         
  -2  10   1          1.03          0.36         1.57 o                         
  -1  10   1        188.99        185.20         5.67 o                         
   0  10   1         32.30         39.27         2.77 o                         
   1  10   1         16.68         16.78         1.94 o                         
   2  10   1        101.93        105.03         4.52 o                         
  -2  11   1          0.38          0.36         1.83 o                         
  -1  11   1         61.79         61.05         3.98 o                         
   1 -11   2         28.54         30.92         2.99 o                         
   2 -11   2          3.63          0.41         3.73 o                         
  -3 -10   2        230.33        228.57         9.59 o                         
  -2 -10   2        390.83        400.31        10.33 o                         
  -1 -10   2        152.72        146.63         5.74 o                         
   0 -10   2          1.24          1.39         1.28 o                         
   1 -10   2         25.88         27.83         1.96 o                         
   2 -10   2         26.98         28.76         2.15 o                         
   3 -10   2          3.76          2.25         1.25 o                         
   4 -10   2         13.06         15.10         3.06 o                         
   5 -10   2          0.26          0.13         2.20 o                         
  -4  -9   2        196.20        179.74        10.69 o                         
  -3  -9   2         15.14         15.84         1.86 o                         
  -2  -9   2         13.20          8.78         1.60 o                         
  -1  -9   2        152.36        138.42         3.69 o                         
   0  -9   2        317.78        326.68         7.57 o                         
   1  -9   2         81.20         73.75         2.61 o                         
   2  -9   2        121.33        113.52         3.58 o                         
   3  -9   2         12.50         12.69         1.32 o                         
   4  -9   2         59.66         55.26         2.48 o                         
   5  -9   2          2.50          0.34         1.58 o                         
   6  -9   2         50.91         53.13         5.12 o                         
  -5  -8   2          2.12          2.40         1.39 o                         
  -4  -8   2        125.20        121.77         4.28 o                         
  -3  -8   2         34.01         34.19         2.24 o                         
  -2  -8   2         10.22         11.31         1.25 o                         
  -1  -8   2        232.52        226.22         5.01 o                         
   0  -8   2        548.33        542.29        10.03 o                         
   1  -8   2        126.42        157.19         4.41 o                         
   2  -8   2        447.20        438.77         7.54 o                         
   3  -8   2        172.44        153.73         3.76 o                         
   4  -8   2          5.90          4.25         1.34 o                         
   5  -8   2          5.98          7.70         1.23 o                         
   6  -8   2         21.58         18.54         2.25 o                         
   7  -8   2          0.89          4.02         2.29 o                         
  -6  -7   2         46.01         45.48         3.94 o                         
  -5  -7   2        102.10        101.50         3.55 o                         
  -4  -7   2          9.31          9.43         1.28 o                         
  -3  -7   2         85.92         85.30         2.81 o                         
  -2  -7   2         87.42         94.19         2.66 o                         
  -1  -7   2          7.53          7.30         0.80 o                         
   0  -7   2          9.50         10.73         0.91 o                         
   1  -7   2        122.11        102.71         2.39 o                         
   2  -7   2          3.52          2.61         0.67 o                         
   3  -7   2         38.17         34.82         1.46 o                         
   4  -7   2        241.71        238.41         6.08 o                         
   5  -7   2         82.08         80.12         3.05 o                         
   6  -7   2          1.22          0.83         1.01 o                         
   7  -7   2         22.21         21.71         1.83 o                         
   8  -7   2          5.47          2.68         2.53 o                         
  -7  -6   2          2.31          4.79         1.47 o                         
  -6  -6   2        108.63        107.32         3.71 o                         
  -5  -6   2          6.76          6.06         1.17 o                         
  -4  -6   2        420.94        433.98         8.71 o                         
  -3  -6   2          0.64          0.72         0.70 o                         
  -2  -6   2         13.90         14.24         0.90 o                         
  -1  -6   2          4.78          3.71         0.60 o                         
   0  -6   2          5.95          8.55         0.73 o                         
   1  -6   2       1106.34       1092.43        13.29 o                         
   2  -6   2         10.42          8.27         0.75 o                         
   3  -6   2        207.69        209.57         3.77 o                         
   4  -6   2         54.53         55.30         2.65 o                         
   5  -6   2        110.80        110.82         3.25 o                         
   6  -6   2         41.55         42.99         1.84 o                         
   7  -6   2         41.76         40.15         2.00 o                         
   8  -6   2        268.32        246.97         5.39 o                         
  -8  -5   2          0.05          2.09         1.79 o                         
  -7  -5   2          0.10         -0.74         1.01 o                         
  -6  -5   2          0.13          0.56         0.89 o                         
  -5  -5   2        107.93        107.82         3.01 o                         
  -4  -5   2        203.45        204.90         3.69 o                         
  -3  -5   2          0.82          1.95         0.58 o                         
  -2  -5   2        847.52        872.32        10.72 o                         
  -1  -5   2        624.22        659.95         8.30 o                         
   0  -5   2        248.22        253.35         3.94 o                         
   1  -5   2         74.00         58.76         1.40 o                         
   2  -5   2         49.68         51.76         1.30 o                         
   3  -5   2          0.13          0.60         0.38 o                         
   4  -5   2        109.38        105.07         2.34 o                         
   5  -5   2          0.20          1.57         0.58 o                         
   6  -5   2          3.99          3.09         0.82 o                         
   7  -5   2        333.31        339.67         7.68 o                         
   8  -5   2          7.24          8.37         1.58 o                         
   9  -5   2          4.37          8.12         2.24 o                         
  -8  -4   2        161.78        158.33         5.02 o                         
  -7  -4   2         53.68         46.29         2.64 o                         
  -6  -4   2         70.60         76.39         2.37 o                         
  -5  -4   2         13.07         14.63         1.01 o                         
  -4  -4   2        410.96        429.92         6.13 o                         
  -3  -4   2        643.71        651.88         8.53 o                         
  -2  -4   2          0.44          0.37         0.31 o                         
  -1  -4   2        899.74        902.13        10.75 o                         
   0  -4   2         65.06         73.28         1.70 o                         
   1  -4   2        119.40        100.50         1.89 o                         
   2  -4   2         70.42         65.71         1.39 o                         
   3  -4   2         50.34         49.34         1.25 o                         
   4  -4   2         41.78         45.11         1.19 o                         
   5  -4   2        301.73        295.71         4.44 o                         
   6  -4   2         95.65         92.67         2.72 o                         
   7  -4   2         52.87         55.05         2.37 o                         
   8  -4   2         42.94         44.21         2.19 o                         
   9  -4   2         11.28          6.38         2.30 o                         
  -9  -3   2         42.73         36.56         3.00 o                         
  -8  -3   2          0.24          0.82         1.14 o                         
  -7  -3   2         16.07         16.10         1.34 o                         
  -6  -3   2         81.46         81.86         2.28 o                         
  -5  -3   2         60.31         62.87         1.69 o                         
  -4  -3   2        332.55        330.32         4.62 o                         
  -3  -3   2        298.72        319.46         4.69 o                         
  -2  -3   2         60.99         60.29         1.28 o                         
  -1  -3   2          9.12          6.56         0.42 o                         
   0  -3   2         37.90         48.64         0.99 o                         
   1  -3   2        705.64        678.32         8.55 o                         
   2  -3   2         87.44         82.46         1.49 o                         
   3  -3   2        499.33        473.70         6.07 o                         
   4  -3   2        208.42        198.62         3.15 o                         
   5  -3   2        543.29        523.76         6.95 o                         
   6  -3   2         64.04         57.32         1.88 o                         
   7  -3   2          2.97          3.73         0.80 o                         
   8  -3   2         28.15         26.81         2.05 o                         
   9  -3   2         17.24         14.98         2.15 o                         
  -9  -2   2         62.99         53.28         3.10 o                         
  -8  -2   2          0.08          0.21         1.03 o                         
  -7  -2   2          1.47          0.82         0.69 o                         
  -6  -2   2        953.61        941.63        13.61 o                         
  -5  -2   2        563.56        588.26         7.48 o                         
  -4  -2   2        963.17       1042.28        12.24 o                         
  -3  -2   2         97.56         99.25         1.70 o                         
  -2  -2   2        768.17        770.58         8.66 o                         
  -1  -2   2       3364.11       3276.61        69.80 o                         
   1  -2   2       5077.16       4909.10       184.91 o                         
   2  -2   2        459.12        489.74         6.17 o                         
   3  -2   2        359.22        367.93         4.99 o                         
   4  -2   2         24.82         20.17         0.73 o                         
   5  -2   2        297.42        295.38         4.63 o                         
   6  -2   2          2.67          1.74         0.51 o                         
   7  -2   2         82.65         78.80         2.56 o                         
   8  -2   2          8.13          7.29         1.14 o                         
   9  -2   2          0.01         -0.22         1.23 o                         
  -9  -1   2          0.09          0.53         1.18 o                         
  -8  -1   2         27.67         27.88         2.59 o                         
  -7  -1   2       1122.91       1109.04        17.53 o                         
  -6  -1   2        650.11        652.72         8.61 o                         
  -5  -1   2        457.31        455.39         6.38 o                         
  -4  -1   2       3911.05       4034.70        61.11 o                         
  -3  -1   2       1316.46       1356.47        16.50 o                         
  -1  -1   2         11.60         14.71         0.34 o                         
   0  -1   2       2613.05       2541.52       108.13 o                         
   1  -1   2        357.24        356.58         4.98 o                         
   2  -1   2        135.67        107.56         1.75 o                         
   3  -1   2       1003.49       1019.82        12.03 o                         
   4  -1   2        103.41         94.56         1.79 o                         
   5  -1   2        111.84        102.00         1.97 o                         
   6  -1   2         70.37         66.95         1.74 o                         
   7  -1   2          0.11         -0.04         0.65 o                         
   8  -1   2          4.58          4.57         1.22 o                         
   9  -1   2         58.29         59.03         3.09 o                         
 -10   0   2        186.67        224.09         7.64 o                         
  -9   0   2          0.27         -0.01         1.11 o                         
  -8   0   2        140.69        151.61         4.00 o                         
  -7   0   2         61.86         60.80         1.94 o                         
  -6   0   2        131.15        129.32         2.40 o                         
  -5   0   2         80.58         90.22         1.82 o                         
  -4   0   2       1416.28       1402.82        18.50 o                         
  -2   0   2        243.26        241.22         2.99 o                         
   0   0   2        114.63         89.78         1.66 o                         
   1   0   2          0.16          0.90         0.12 o                         
   2   0   2       3074.12       2918.63       126.12 o                         
   3   0   2       1504.19       1584.83        18.42 o                         
   4   0   2       3382.24       3415.36        40.66 o                         
   5   0   2        117.27        134.16         2.39 o                         
   6   0   2         47.52         42.67         1.43 o                         
   7   0   2          4.87          7.47         1.03 o                         
   8   0   2          9.77          8.65         1.23 o                         
   9   0   2         78.85         81.62         3.74 o                         
 -10   1   2          2.61          3.07         1.88 o                         
  -9   1   2         16.37         12.33         1.60 o                         
  -8   1   2        107.09        111.98         3.60 o                         
  -7   1   2          9.61          7.96         1.00 o                         
  -6   1   2       1103.39       1103.29        14.18 o                         
  -5   1   2         19.87         20.74         0.87 o                         
  -4   1   2          8.91          9.46         0.54 o                         
  -3   1   2         58.82         52.89         1.02 o                         
  -2   1   2        374.06        340.90         4.03 o                         
  -1   1   2        226.86        207.28         2.73 o                         
   0   1   2        457.60        452.04         5.09 o                         
   1   1   2        761.38        744.59         8.80 o                         
   2   1   2        301.14        282.98         3.77 o                         
   3   1   2          0.45          3.46         0.35 o                         
   4   1   2        550.13        582.87         7.76 o                         
   5   1   2          0.19         -0.38         0.38 o                         
   6   1   2        100.50         93.60         2.43 o                         
   7   1   2        148.26        153.00         4.01 o                         
   8   1   2          0.46          1.72         1.15 o                         
   9   1   2         49.89         47.54         3.20 o                         
 -10   2   2         14.89          7.51         2.65 o                         
  -9   2   2          2.02          2.36         1.33 o                         
  -8   2   2        291.17        296.36         6.38 o                         
  -7   2   2        983.55        999.93        17.45 o                         
  -6   2   2        323.59        318.43         5.21 o                         
  -5   2   2        182.72        178.97         3.18 o                         
  -4   2   2          6.44          6.02         0.49 o                         
  -3   2   2        169.68        172.82         2.56 o                         
  -2   2   2          0.48         -0.04         0.19 o                         
  -1   2   2        267.69        269.11         3.77 o                         
   0   2   2       4277.03       4070.85       125.34 o                         
   1   2   2       1590.06       1623.02        17.69 o                         
   2   2   2       1001.35       1043.78        12.50 o                         
   3   2   2         15.65         12.96         0.65 o                         
   4   2   2        413.08        400.62         5.54 o                         
   5   2   2          9.82          5.84         0.68 o                         
   6   2   2         19.02         11.07         1.10 o                         
   7   2   2         25.20         17.94         1.51 o                         
   8   2   2          1.65         -0.12         1.14 o                         
   9   2   2          6.59          7.59         1.78 o                         
 -10   3   2          0.54          3.50         1.89 o                         
  -9   3   2        143.13        148.01         4.84 o                         
  -8   3   2        254.21        264.47         6.81 o                         
  -7   3   2        715.11        722.63        11.68 o                         
  -6   3   2        371.33        384.04         5.64 o                         
  -5   3   2         85.76         93.74         2.00 o                         
  -4   3   2       1255.33       1287.19        16.89 o                         
  -3   3   2        472.37        475.77         6.32 o                         
  -2   3   2       1446.33       1424.63        18.32 o                         
  -1   3   2         18.45         10.51         0.56 o                         
   0   3   2        159.79        175.12         2.60 o                         
   1   3   2         41.24         31.98         0.92 o                         
   2   3   2        764.57        750.53        10.84 o                         
   3   3   2         72.07         69.40         1.57 o                         
   4   3   2          4.01          2.29         0.50 o                         
   5   3   2         66.62         64.59         1.89 o                         
   6   3   2         45.13         49.99         2.28 o                         
   7   3   2         66.79         66.91         3.04 o                         
   8   3   2          5.42          8.24         1.46 o                         
  -9   4   2         86.92         99.92         4.09 o                         
  -8   4   2         77.66         78.75         3.09 o                         
  -7   4   2          3.20          6.13         1.11 o                         
  -6   4   2        206.97        194.37         4.12 o                         
  -5   4   2        387.16        408.81         5.94 o                         
  -4   4   2        566.97        624.46         8.26 o                         
  -3   4   2        166.12        184.43         3.12 o                         
  -2   4   2        382.31        382.13         5.83 o                         
  -1   4   2         10.27          7.83         0.61 o                         
   0   4   2       2359.57       2369.18        28.37 o                         
   1   4   2        878.67        886.77        12.54 o                         
   2   4   2        442.11        464.12         6.03 o                         
   3   4   2        377.02        376.60         5.35 o                         
   4   4   2         99.87         99.58         2.47 o                         
   5   4   2        142.34        148.65         3.63 o                         
   6   4   2         22.28         25.13         1.91 o                         
   7   4   2         79.66         79.75         3.93 o                         
   8   4   2         56.60         67.46         3.84 o                         
  -9   5   2          5.59          7.18         1.92 o                         
  -8   5   2         31.91         30.61         2.62 o                         
  -7   5   2          7.43          7.00         1.29 o                         
  -6   5   2          5.71          5.97         0.91 o                         
  -5   5   2        130.92        127.97         3.09 o                         
  -4   5   2         15.98         18.12         1.01 o                         
  -3   5   2          6.53          4.41         0.61 o                         
  -2   5   2        273.90        278.62         4.40 o                         
  -1   5   2         16.11         20.37         1.06 o                         
   0   5   2        207.15        195.09         4.48 o                         
   1   5   2         26.93         29.50         1.12 o                         
   2   5   2        189.68        180.39         3.25 o                         
   3   5   2         51.35         48.19         1.62 o                         
   4   5   2        103.86        104.38         3.07 o                         
   5   5   2         28.46         26.03         3.27 o                         
   6   5   2         31.44         30.30         2.52 o                         
   7   5   2          7.96          5.99         1.79 o                         
  -9   6   2         88.07         97.65         4.70 o                         
  -8   6   2        176.26        188.91         6.22 o                         
  -7   6   2        171.61        178.67         4.92 o                         
  -6   6   2         15.70         18.44         1.84 o                         
  -5   6   2         58.27         56.70         2.13 o                         
  -4   6   2        405.77        405.31         6.50 o                         
  -3   6   2        150.10        147.51         3.24 o                         
  -2   6   2        203.10        206.61         3.96 o                         
  -1   6   2         14.86         26.14         1.32 o                         
   0   6   2        487.39        522.31         7.52 o                         
   1   6   2         14.04         18.19         1.23 o                         
   2   6   2        403.14        391.18         5.98 o                         
   3   6   2        545.25        524.57         9.95 o                         
   4   6   2        570.23        565.58        10.30 o                         
   5   6   2         18.30         21.41         1.80 o                         
   6   6   2         47.75         53.26         3.23 o                         
   7   6   2          3.35          2.12         1.68 o                         
  -8   7   2          0.02         -0.14         1.64 o                         
  -7   7   2         68.05         74.48         3.49 o                         
  -6   7   2          6.21          5.69         1.34 o                         
  -5   7   2         35.55         42.90         2.36 o                         
  -4   7   2         48.36         49.45         2.25 o                         
  -3   7   2         15.52         13.86         1.26 o                         
  -2   7   2        254.55        245.78         4.92 o                         
  -1   7   2         15.33         16.64         1.34 o                         
   0   7   2        557.82        569.45        10.18 o                         
   1   7   2          0.87          0.93         0.81 o                         
   2   7   2        520.93        513.38         8.88 o                         
   3   7   2        298.88        299.42         6.67 o                         
   4   7   2        379.29        403.85        12.02 o                         
   5   7   2         20.32         19.45         1.91 o                         
   6   7   2         72.87         72.87         4.25 o                         
  -8   8   2        111.97        107.08         6.76 o                         
  -7   8   2        349.91        349.19        10.39 o                         
  -6   8   2         12.38         17.05         1.99 o                         
  -5   8   2        204.93        204.25         6.36 o                         
  -4   8   2          0.05          0.45         1.26 o                         
  -3   8   2          2.16          1.31         1.01 o                         
  -2   8   2          4.69          3.26         1.10 o                         
  -1   8   2         56.30         53.89         2.68 o                         
   0   8   2        384.56        377.95         7.87 o                         
   1   8   2        311.98        311.75         7.11 o                         
   2   8   2        449.19        470.60         9.92 o                         
   3   8   2          6.70          7.48         1.44 o                         
   4   8   2        660.20        667.43        17.74 o                         
   5   8   2          0.20          0.52         1.66 o                         
  -7   9   2          0.03          2.00         2.31 o                         
  -6   9   2         59.26         54.86         3.54 o                         
  -5   9   2         72.60         70.26         3.54 o                         
  -4   9   2          1.75          0.55         1.25 o                         
  -3   9   2        118.93        107.59         3.76 o                         
  -2   9   2         47.14         44.15         2.49 o                         
  -1   9   2         84.42         84.74         3.83 o                         
   0   9   2         92.91         96.75         3.63 o                         
   1   9   2         11.64         10.39         1.51 o                         
   2   9   2          8.58          9.70         1.57 o                         
   3   9   2        107.19        106.82         4.36 o                         
   4   9   2          0.55          1.24         1.54 o                         
  -5  10   2         71.87         67.30         3.83 o                         
  -4  10   2        488.10        481.00        11.67 o                         
  -3  10   2        214.56        218.63         6.10 o                         
  -2  10   2         17.19         23.78         2.28 o                         
  -1  10   2          0.96          0.11         1.45 o                         
   0  10   2         32.63         39.50         3.58 o                         
   1  10   2         53.17         55.98         3.40 o                         
   2  10   2          2.32          1.04         1.87 o                         
  -2  11   2         46.57         44.93         4.23 o                         
  -3 -10   3        266.31        246.55        19.92 o                         
  -2 -10   3          7.69          5.29         1.67 o                         
  -1 -10   3         10.63         11.00         1.59 o                         
   0 -10   3         23.21         20.83         1.99 o                         
   1 -10   3         47.65         44.59         2.37 o                         
   2 -10   3          7.49          8.60         1.79 o                         
   3 -10   3          0.17         -1.40         1.69 o                         
   4 -10   3          0.58          1.92         2.32 o                         
  -4  -9   3         35.67         39.77         3.88 o                         
  -3  -9   3        366.28        369.38         7.82 o                         
  -2  -9   3          0.33         -0.15         1.08 o                         
  -1  -9   3        136.77        133.64         3.62 o                         
   0  -9   3        179.97        173.29         4.48 o                         
   1  -9   3        209.13        203.85         5.44 o                         
   2  -9   3        104.44         96.26         2.93 o                         
   3  -9   3         58.90         56.30         3.02 o                         
   4  -9   3         82.76         85.92         3.61 o                         
   5  -9   3          1.32          1.81         1.45 o                         
   6  -9   3          9.23          5.49         2.35 o                         
  -5  -8   3          0.58         -1.36         1.36 o                         
  -4  -8   3          9.46         10.62         1.45 o                         
  -3  -8   3         16.89         14.45         2.01 o                         
  -2  -8   3         15.53         16.64         1.40 o                         
  -1  -8   3          8.54          5.64         1.02 o                         
   0  -8   3        223.03        210.11         4.34 o                         
   1  -8   3         44.15         41.79         1.82 o                         
   2  -8   3         22.72         20.42         1.12 o                         
   3  -8   3         32.88         29.46         2.19 o                         
   4  -8   3         70.84         66.25         3.19 o                         
   5  -8   3        189.87        197.94         5.68 o                         
   6  -8   3         25.55         28.85         2.61 o                         
   7  -8   3          0.86         -0.07         2.40 o                         
  -6  -7   3         29.93         31.50         2.50 o                         
  -5  -7   3         56.91         59.81         3.07 o                         
  -4  -7   3         23.50         25.56         1.86 o                         
  -3  -7   3          8.29          8.85         1.04 o                         
  -2  -7   3          5.28          4.80         0.93 o                         
  -1  -7   3         64.63         57.22         1.97 o                         
   0  -7   3          0.02          0.02         0.70 o                         
   1  -7   3        215.51        214.85         4.78 o                         
   2  -7   3          0.43          1.25         0.47 o                         
   3  -7   3         17.02         16.03         1.34 o                         
   4  -7   3          0.29         -0.33         0.97 o                         
   5  -7   3        146.65        144.54         4.48 o                         
   6  -7   3          0.14         -0.85         1.19 o                         
   7  -7   3         50.00         55.16         4.38 o                         
   8  -7   3         37.08         32.77         3.96 o                         
  -7  -6   3          5.87          0.44         1.41 o                         
  -6  -6   3         12.64         13.91         1.58 o                         
  -5  -6   3        455.74        459.87         8.14 o                         
  -4  -6   3         33.04         37.47         2.04 o                         
  -3  -6   3        170.36        179.99         3.38 o                         
  -2  -6   3         14.05         15.44         1.20 o                         
  -1  -6   3        309.93        301.25         4.59 o                         
   0  -6   3        479.90        470.89         6.59 o                         
   1  -6   3         16.20         16.73         0.82 o                         
   2  -6   3        245.80        246.48         3.76 o                         
   3  -6   3         58.90         63.80         2.01 o                         
   4  -6   3         59.02         59.09         2.41 o                         
   5  -6   3        196.29        195.64         4.67 o                         
   6  -6   3        677.53        696.11        13.98 o                         
   7  -6   3        144.30        150.78         4.64 o                         
   8  -6   3        235.23        200.28        13.80 o                         
  -8  -5   3          1.35         -1.54         1.54 o                         
  -7  -5   3        108.87        114.22         4.32 o                         
  -6  -5   3          0.00         -0.95         0.95 o                         
  -5  -5   3          7.45          8.19         1.05 o                         
  -4  -5   3         77.60         72.73         2.03 o                         
  -3  -5   3        209.01        227.64         3.63 o                         
  -2  -5   3          2.96          2.42         0.46 o                         
  -1  -5   3          0.73          1.50         0.41 o                         
   0  -5   3       1165.60       1139.69        13.89 o                         
   1  -5   3          3.64          2.64         0.52 o                         
   2  -5   3         59.90         60.40         1.69 o                         
   3  -5   3        486.38        472.77         7.68 o                         
   4  -5   3        141.74        140.52         3.01 o                         
   5  -5   3         27.26         26.35         1.08 o                         
   6  -5   3          1.40          1.76         0.64 o                         
   7  -5   3        156.91        154.17         3.50 o                         
   8  -5   3         16.35         15.20         1.98 o                         
  -8  -4   3          0.06         -0.53         1.21 o                         
  -7  -4   3          1.53          1.22         1.18 o                         
  -6  -4   3         62.34         62.82         2.20 o                         
  -5  -4   3          0.54          1.27         0.55 o                         
  -4  -4   3          0.63          1.79         0.48 o                         
  -3  -4   3        861.90        881.63        11.08 o                         
  -2  -4   3         24.74         20.66         0.82 o                         
  -1  -4   3        262.19        243.39         3.48 o                         
   0  -4   3       1344.60       1320.87        20.46 o                         
   1  -4   3        300.12        306.12         4.49 o                         
   2  -4   3         29.73         37.41         1.31 o                         
   3  -4   3        165.93        160.48         3.02 o                         
   4  -4   3        743.10        736.94        10.42 o                         
   5  -4   3          0.60          1.18         0.41 o                         
   6  -4   3        258.76        275.24         6.05 o                         
   7  -4   3         81.85         82.60         2.73 o                         
   8  -4   3         74.77         78.14         2.70 o                         
   9  -4   3        289.35        255.69        15.52 o                         
  -9  -3   3         38.00         34.33         2.90 o                         
  -8  -3   3        176.77        170.29         5.11 o                         
  -7  -3   3          3.27          3.94         0.93 o                         
  -6  -3   3         81.52         96.46         2.57 o                         
  -5  -3   3          0.00          0.17         0.44 o                         
  -4  -3   3         16.66         16.16         0.76 o                         
  -3  -3   3         75.02         74.94         1.51 o                         
  -2  -3   3        126.23        132.31         2.09 o                         
  -1  -3   3        531.72        505.52         6.12 o                         
   0  -3   3          2.82          2.12         0.31 o                         
   1  -3   3        531.34        533.25         7.48 o                         
   2  -3   3          0.36          0.66         0.23 o                         
   3  -3   3         48.91         51.47         1.40 o                         
   4  -3   3          3.43          2.31         0.36 o                         
   5  -3   3         42.65         43.62         1.22 o                         
   6  -3   3          0.01          0.40         0.53 o                         
   7  -3   3         47.37         47.44         1.89 o                         
   8  -3   3        109.68        116.84         4.32 o                         
   9  -3   3        141.88        145.45         8.56 o                         
  -9  -2   3        388.94        395.98        10.17 o                         
  -8  -2   3        481.14        456.64         8.70 o                         
  -7  -2   3         82.99         84.62         2.55 o                         
  -6  -2   3       1080.82       1071.46        13.93 o                         
  -5  -2   3        136.87        135.73         2.41 o                         
  -4  -2   3        316.00        317.23         4.28 o                         
  -3  -2   3         54.31         36.31         0.90 o                         
  -2  -2   3        352.07        334.27         4.17 o                         
  -1  -2   3        938.65        974.62        11.36 o                         
   0  -2   3       4786.16       4746.56       143.18 o                         
   2  -2   3         34.62         30.41         0.80 o                         
   3  -2   3       2001.37       1953.49        24.30 o                         
   4  -2   3        164.69        145.81         2.33 o                         
   5  -2   3         65.82         70.87         2.09 o                         
   6  -2   3         13.58         12.37         1.21 o                         
   7  -2   3        204.13        192.37         4.14 o                         
   8  -2   3          2.70          4.41         1.14 o                         
   9  -2   3          0.67          0.90         1.59 o                         
  -9  -1   3        177.29        176.45         5.90 o                         
  -8  -1   3        276.46        263.79         6.55 o                         
  -7  -1   3        126.01        127.17         3.19 o                         
  -6  -1   3        494.79        486.82         6.98 o                         
  -5  -1   3        546.94        557.44         7.30 o                         
  -4  -1   3        542.21        556.69         8.15 o                         
  -3  -1   3         48.69         51.66         1.12 o                         
  -2  -1   3       3280.28       3258.81        98.25 o                         
  -1  -1   3       1070.79       1052.82        12.54 o                         
   1  -1   3        189.48        191.85         2.94 o                         
   2  -1   3        594.60        615.74         8.62 o                         
   3  -1   3          3.94          9.12         0.48 o                         
   4  -1   3        877.54        948.45        11.42 o                         
   5  -1   3          9.57          9.65         0.65 o                         
   6  -1   3         17.29         19.36         1.08 o                         
   7  -1   3         50.09         55.83         2.05 o                         
   8  -1   3         58.23         60.29         2.46 o                         
   9  -1   3         48.56         48.06         3.21 o                         
 -10   0   3         72.25         77.89         3.92 o                         
  -9   0   3          1.30          4.07         1.56 o                         
  -8   0   3         21.54         19.46         1.63 o                         
  -7   0   3        157.27        156.86         3.27 o                         
  -6   0   3       3335.86       3272.96        41.12 o                         
  -5   0   3          8.61          6.37         0.51 o                         
  -4   0   3         91.65         80.38         1.63 o                         
  -3   0   3         71.89         60.59         1.12 o                         
  -2   0   3       1022.91       1001.35        11.26 o                         
  -1   0   3        125.64        121.41         1.65 o                         
   0   0   3        580.64        571.09         8.79 o                         
   1   0   3          0.03          0.87         0.21 o                         
   2   0   3       1839.66       1840.75        23.81 o                         
   3   0   3        343.90        380.35         5.52 o                         
   4   0   3          8.67          7.39         0.53 o                         
   5   0   3          9.27         14.92         0.91 o                         
   6   0   3         11.53         13.44         1.08 o                         
   7   0   3        544.36        528.48         9.22 o                         
   8   0   3         45.26         39.09         2.15 o                         
   9   0   3          2.12          3.71         1.48 o                         
 -10   1   3         12.24          9.95         1.98 o                         
  -9   1   3         31.09         25.28         2.20 o                         
  -8   1   3        237.38        239.57         6.12 o                         
  -7   1   3         80.54         73.08         2.11 o                         
  -6   1   3         55.59         55.59         1.62 o                         
  -5   1   3        357.96        353.21         4.77 o                         
  -4   1   3        141.77        143.23         2.54 o                         
  -3   1   3          0.15          0.09         0.18 o                         
  -2   1   3        957.46        919.27        10.16 o                         
  -1   1   3       1922.42       1798.01        21.44 o                         
   0   1   3        116.37        110.94         1.60 o                         
   1   1   3       1104.50       1033.74        12.08 o                         
   2   1   3        798.74        867.08        10.73 o                         
   3   1   3         23.30         28.17         0.86 o                         
   4   1   3        410.81        427.91         5.74 o                         
   5   1   3         16.37         17.50         0.99 o                         
   6   1   3         14.27         14.54         1.15 o                         
   7   1   3         79.80         89.66         2.89 o                         
   8   1   3         22.85         18.88         1.88 o                         
   9   1   3         99.73         98.23         4.77 o                         
 -10   2   3          0.00         -1.68         1.68 o                         
  -9   2   3        142.10        143.13         4.55 o                         
  -8   2   3         99.55        102.60         3.51 o                         
  -7   2   3        278.79        267.08         5.06 o                         
  -6   2   3        159.99        165.67         2.97 o                         
  -5   2   3         27.99         22.10         0.98 o                         
  -4   2   3        154.26        179.69         3.60 o                         
  -3   2   3       3018.62       3026.89        34.81 o                         
  -2   2   3       1116.75       1163.27        13.80 o                         
   0   2   3       1521.75       1472.53        16.12 o                         
   1   2   3        240.65        253.42         3.41 o                         
   2   2   3        668.55        648.18         8.93 o                         
   3   2   3       1151.41       1132.94        13.26 o                         
   4   2   3        114.61        117.93         2.26 o                         
   5   2   3         58.04         52.16         1.52 o                         
   6   2   3         35.17         24.12         1.52 o                         
   7   2   3        113.52        102.89         3.22 o                         
   8   2   3         23.71         28.25         2.20 o                         
 -10   3   3          6.70          4.82         2.19 o                         
  -9   3   3         72.79         73.38         3.44 o                         
  -8   3   3        149.63        149.42         4.47 o                         
  -7   3   3        256.83        254.24         5.24 o                         
  -6   3   3         26.40         26.39         1.18 o                         
  -5   3   3        168.13        181.82         3.00 o                         
  -4   3   3        698.99        709.49         9.41 o                         
  -3   3   3          1.02          2.65         0.44 o                         
  -2   3   3         55.64         59.15         1.38 o                         
  -1   3   3         36.03         20.20         0.82 o                         
   0   3   3       1314.11       1276.26        14.82 o                         
   1   3   3        255.41        257.05         3.55 o                         
   2   3   3        788.40        835.74        10.50 o                         
   3   3   3          8.84         10.19         0.68 o                         
   4   3   3        422.61        422.75         6.03 o                         
   5   3   3        297.54        299.39         5.12 o                         
   6   3   3         80.35         77.77         3.03 o                         
   7   3   3        138.46        136.14         4.03 o                         
   8   3   3          4.32          1.19         1.51 o                         
 -10   4   3         15.18         14.79         2.43 o                         
  -9   4   3         10.29         10.67         1.83 o                         
  -8   4   3          5.35          4.56         1.29 o                         
  -7   4   3        118.01        117.92         3.56 o                         
  -6   4   3          2.46          2.14         0.71 o                         
  -5   4   3        273.96        271.69         4.21 o                         
  -4   4   3        297.30        310.46         4.97 o                         
  -3   4   3         93.96         78.72         1.84 o                         
  -2   4   3         14.73         16.57         0.92 o                         
  -1   4   3       1537.05       1570.13        20.16 o                         
   0   4   3       3572.34       3625.19        39.22 o                         
   1   4   3         19.56         16.06         0.81 o                         
   2   4   3         20.60         19.84         1.01 o                         
   3   4   3        550.38        571.57         7.83 o                         
   4   4   3        209.25        213.98         4.46 o                         
   5   4   3        110.92        108.64         3.15 o                         
   6   4   3         32.09         34.51         2.64 o                         
   7   4   3        280.63        282.03         8.06 o                         
   8   4   3        139.45        145.50         5.70 o                         
  -9   5   3        113.47        123.19         4.84 o                         
  -8   5   3          0.13          0.74         1.32 o                         
  -7   5   3          8.95          7.34         1.33 o                         
  -6   5   3          0.00         -0.36         0.72 o                         
  -5   5   3         30.46         31.67         1.37 o                         
  -4   5   3         52.33         58.97         1.83 o                         
  -3   5   3        100.07        100.09         2.29 o                         
  -2   5   3          0.88          1.55         0.53 o                         
  -1   5   3         41.42         35.74         1.26 o                         
   0   5   3         90.88        100.41         2.11 o                         
   1   5   3         44.25         40.72         1.44 o                         
   2   5   3        245.93        232.09         3.77 o                         
   3   5   3          3.23          2.12         0.62 o                         
   4   5   3         72.57         73.82         2.77 o                         
   5   5   3          2.26          2.52         1.05 o                         
   6   5   3        144.23        142.67         4.91 o                         
   7   5   3          7.46          6.44         1.74 o                         
  -9   6   3          1.21          1.42         2.21 o                         
  -8   6   3         13.64          9.90         1.95 o                         
  -7   6   3        124.43        122.42         4.99 o                         
  -6   6   3          0.00         -1.06         1.06 o                         
  -5   6   3          2.42          2.80         0.83 o                         
  -4   6   3         81.00         80.13         2.24 o                         
  -3   6   3         79.80         87.26         2.30 o                         
  -2   6   3          2.03         -0.10         0.57 o                         
  -1   6   3         47.59         44.90         1.69 o                         
   0   6   3          9.10         11.87         0.98 o                         
   1   6   3         19.82         23.44         1.19 o                         
   2   6   3        971.67       1007.65        13.73 o                         
   3   6   3        447.14        443.28         8.14 o                         
   4   6   3        152.79        151.11         4.35 o                         
   5   6   3         23.03         23.61         2.00 o                         
   6   6   3         14.22         13.63         1.76 o                         
  -8   7   3          0.15          0.97         1.77 o                         
  -7   7   3         65.34         67.83         3.47 o                         
  -6   7   3          0.11          0.47         1.21 o                         
  -5   7   3        148.18        146.95         4.41 o                         
  -4   7   3         24.64         22.42         1.73 o                         
  -3   7   3          1.70          1.30         0.80 o                         
  -2   7   3        480.60        465.82        10.11 o                         
  -1   7   3         41.12         44.02         1.91 o                         
   0   7   3        784.83        798.45        12.46 o                         
   1   7   3        197.61        202.58         4.37 o                         
   2   7   3       1357.73       1371.09        20.87 o                         
   3   7   3         30.56         31.32         2.28 o                         
   4   7   3         98.63         96.23         3.75 o                         
   5   7   3        272.42        279.27         7.60 o                         
   6   7   3          1.29          0.71         1.99 o                         
  -8   8   3         31.07         29.36         3.66 o                         
  -7   8   3        170.90        162.26         6.07 o                         
  -6   8   3         19.36         17.63         2.24 o                         
  -5   8   3         22.85         20.30         2.17 o                         
  -4   8   3        124.56        133.61         4.25 o                         
  -3   8   3        460.85        490.90         9.25 o                         
  -2   8   3         16.66         19.41         1.76 o                         
  -1   8   3          0.77          1.99         1.00 o                         
   0   8   3         12.71         18.01         1.94 o                         
   1   8   3          1.01          0.04         1.00 o                         
   2   8   3        535.90        522.82        10.93 o                         
   3   8   3         11.87          9.65         1.65 o                         
   4   8   3        248.34        255.35         6.84 o                         
   5   8   3        359.63        345.38        13.10 o                         
  -7   9   3          0.78          2.80         2.53 o                         
  -6   9   3         41.06         37.64         2.85 o                         
  -5   9   3          0.02          0.68         1.42 o                         
  -4   9   3          0.53         -1.37         1.37 o                         
  -3   9   3          0.08         -0.29         1.36 o                         
  -2   9   3          2.61          1.18         1.37 o                         
  -1   9   3          9.06          7.80         2.10 o                         
   0   9   3        145.60        148.42         4.54 o                         
   1   9   3         90.53         94.10         3.67 o                         
   2   9   3         75.82         83.45         3.55 o                         
   3   9   3         54.24         60.07         3.72 o                         
  -5  10   3        273.28        264.07         7.90 o                         
  -4  10   3        189.68        192.73         7.07 o                         
  -3  10   3         19.35         19.96         2.23 o                         
  -2  10   3          1.84         -0.50         2.07 o                         
  -1  10   3         72.31         80.83         4.02 o                         
   0  10   3         25.62         22.70         2.23 o                         
   1  10   3         10.83         12.14         2.30 o                         
   2  10   3         29.02         25.22         2.46 o                         
  -2 -10   4         26.88         21.96         2.91 o                         
  -1 -10   4         25.83         23.69         1.81 o                         
   0 -10   4         53.06         48.66         3.04 o                         
   1 -10   4         75.03         71.89         3.50 o                         
   2 -10   4        116.68        117.58         4.33 o                         
   3 -10   4         83.44         73.45         5.79 o                         
   4 -10   4          1.12         -1.83         2.00 o                         
  -4  -9   4          4.82          3.31         2.10 o                         
  -3  -9   4         59.48         59.04         2.56 o                         
  -2  -9   4          3.72          1.48         1.05 o                         
  -1  -9   4         43.54         43.32         1.91 o                         
   0  -9   4         79.46         80.76         3.60 o                         
   1  -9   4        212.62        203.38         5.89 o                         
   2  -9   4         17.18         14.95         1.81 o                         
   3  -9   4          8.59          2.07         1.54 o                         
   4  -9   4         95.72        100.93         4.38 o                         
   5  -9   4         39.97         38.98         3.14 o                         
   6  -9   4        100.47        102.33         7.28 o                         
  -5  -8   4          3.23          3.15         1.34 o                         
  -4  -8   4          0.05         -0.70         1.05 o                         
  -3  -8   4        101.43        103.42         3.14 o                         
  -2  -8   4         28.68         26.98         1.84 o                         
  -1  -8   4          0.49         -0.44         0.75 o                         
   0  -8   4          3.55          3.41         0.72 o                         
   1  -8   4        119.10        116.24         3.65 o                         
   2  -8   4         20.45         21.70         1.83 o                         
   3  -8   4        154.57        148.07         4.55 o                         
   4  -8   4          4.99          5.92         1.38 o                         
   5  -8   4         11.13         10.16         1.62 o                         
   6  -8   4         26.41         30.27         3.46 o                         
   7  -8   4          5.89          2.82         3.93 o                         
  -6  -7   4         26.36         23.96         2.10 o                         
  -5  -7   4         56.28         54.39         2.46 o                         
  -4  -7   4         20.06         21.69         1.48 o                         
  -3  -7   4          2.96          3.09         0.73 o                         
  -2  -7   4         42.08         40.46         1.94 o                         
  -1  -7   4         19.22         19.46         1.49 o                         
   0  -7   4          7.92          7.31         0.63 o                         
   1  -7   4         97.82         94.74         2.77 o                         
   2  -7   4        313.86        304.36         6.31 o                         
   3  -7   4          5.03          3.91         0.94 o                         
   4  -7   4        242.47        230.41         5.33 o                         
   5  -7   4         19.42         16.46         1.80 o                         
   6  -7   4         40.51         38.60         3.44 o                         
   7  -7   4         13.33         16.92         2.40 o                         
  -7  -6   4        325.23        321.89         8.65 o                         
  -6  -6   4        321.28        317.24         7.67 o                         
  -5  -6   4          0.15          0.08         0.78 o                         
  -4  -6   4          0.93          1.25         0.73 o                         
  -3  -6   4         75.82         79.19         2.03 o                         
  -2  -6   4        760.24        764.64        10.00 o                         
  -1  -6   4         12.31         12.05         0.71 o                         
   0  -6   4        347.81        331.78         5.44 o                         
   1  -6   4        116.65        107.96         2.51 o                         
   2  -6   4         33.07         34.96         1.37 o                         
   3  -6   4        240.09        242.43         4.58 o                         
   4  -6   4         41.70         39.40         2.01 o                         
   5  -6   4        121.32        126.86         3.68 o                         
   6  -6   4        106.45        110.56         3.88 o                         
   7  -6   4        232.06        246.82         6.61 o                         
   8  -6   4         54.69         54.57         4.22 o                         
  -8  -5   4         51.05         54.46         3.18 o                         
  -7  -5   4         49.15         48.12         2.60 o                         
  -6  -5   4         39.04         35.73         2.08 o                         
  -5  -5   4        125.53        127.01         3.41 o                         
  -4  -5   4         65.45         61.85         1.81 o                         
  -3  -5   4          0.92          0.57         0.45 o                         
  -2  -5   4        319.06        318.93         4.65 o                         
  -1  -5   4          0.00         -0.04         0.32 o                         
   0  -5   4        402.08        390.24         6.14 o                         
   1  -5   4         43.36         39.11         1.26 o                         
   2  -5   4        121.00        124.87         2.56 o                         
   3  -5   4         32.00         29.86         1.31 o                         
   4  -5   4          0.50          0.36         0.51 o                         
   5  -5   4        301.79        306.39         6.99 o                         
   6  -5   4         94.39         98.10         3.45 o                         
   7  -5   4        181.51        190.29         5.10 o                         
   8  -5   4        277.25        279.98         8.57 o                         
  -8  -4   4          5.50          6.21         1.33 o                         
  -7  -4   4         50.00         48.82         2.30 o                         
  -6  -4   4        285.44        284.80         6.08 o                         
  -5  -4   4         48.24         50.22         1.67 o                         
  -4  -4   4          5.93          7.99         0.68 o                         
  -3  -4   4        297.00        318.75         4.28 o                         
  -2  -4   4        632.17        643.67         7.67 o                         
  -1  -4   4        179.56        191.41         2.87 o                         
   0  -4   4       1326.45       1357.01        17.38 o                         
   1  -4   4       2695.52       2685.30        34.98 o                         
   2  -4   4        312.08        339.87         5.20 o                         
   3  -4   4         16.91         16.84         0.81 o                         
   4  -4   4         31.53         31.55         1.20 o                         
   5  -4   4        106.96        115.07         3.10 o                         
   6  -4   4        122.77        119.12         3.27 o                         
   7  -4   4        160.82        164.38         4.56 o                         
   8  -4   4        217.53        217.14         6.21 o                         
  -9  -3   4          0.95         -0.22         1.57 o                         
  -8  -3   4         86.67         80.46         3.74 o                         
  -7  -3   4          0.01         -0.71         0.71 o                         
  -6  -3   4          7.75          7.42         0.84 o                         
  -5  -3   4         26.04         25.82         1.02 o                         
  -4  -3   4        116.97        125.65         2.28 o                         
  -3  -3   4         67.65         66.80         1.38 o                         
  -2  -3   4       1049.65       1036.37        11.94 o                         
  -1  -3   4        107.38        110.18         1.80 o                         
   0  -3   4        236.53        270.93         4.24 o                         
   1  -3   4         79.50         66.47         1.30 o                         
   2  -3   4          0.01          1.05         0.25 o                         
   3  -3   4         68.88         67.23         1.51 o                         
   4  -3   4        132.85        124.00         2.45 o                         
   5  -3   4         31.89         33.06         1.26 o                         
   6  -3   4         20.98         18.97         1.19 o                         
   7  -3   4        119.58        126.98         2.98 o                         
   8  -3   4         83.15         92.58         5.12 o                         
   9  -3   4         74.48         78.94         4.61 o                         
  -9  -2   4         18.60         24.66         3.04 o                         
  -8  -2   4        454.74        442.73         8.04 o                         
  -7  -2   4         21.41         21.11         1.35 o                         
  -6  -2   4        249.45        259.10         4.51 o                         
  -5  -2   4        182.53        184.29         3.20 o                         
  -4  -2   4       1522.20       1531.38        19.03 o                         
  -3  -2   4        448.87        435.37         5.60 o                         
  -2  -2   4          0.38          0.56         0.19 o                         
   0  -2   4       5429.04       5476.19       231.97 o                         
   1  -2   4        891.33        792.21        11.50 o                         
   2  -2   4         71.91         74.03         1.43 o                         
   3  -2   4        463.63        505.16         7.08 o                         
   4  -2   4        238.69        262.90         4.22 o                         
   5  -2   4         61.35         67.51         1.64 o                         
   6  -2   4         21.09         27.50         1.31 o                         
   7  -2   4         38.59         38.26         2.11 o                         
   8  -2   4          0.23         -0.43         0.94 o                         
   9  -2   4         75.78         79.51         4.67 o                         
 -10  -1   4         59.52         52.06         3.21 o                         
  -9  -1   4         11.11         11.97         1.65 o                         
  -8  -1   4        308.87        311.13         6.44 o                         
  -7  -1   4        176.23        179.57         3.75 o                         
  -6  -1   4          0.06         -0.23         0.42 o                         
  -5  -1   4         68.37         59.62         1.46 o                         
  -4  -1   4        222.02        213.56         3.28 o                         
  -3  -1   4        248.79        240.62         3.17 o                         
  -2  -1   4        644.31        614.65         7.62 o                         
  -1  -1   4        569.96        560.02         6.80 o                         
   0  -1   4         31.66         34.82         1.90 o                         
   1  -1   4       1249.11       1238.40        18.65 o                         
   2  -1   4          1.51          4.02         0.31 o                         
   3  -1   4         55.54         60.27         1.33 o                         
   4  -1   4        121.18        116.55         2.13 o                         
   5  -1   4        179.17        191.10         3.20 o                         
   6  -1   4        248.98        237.76         4.25 o                         
   7  -1   4        134.93        137.89         3.76 o                         
   8  -1   4         91.70         87.66         3.08 o                         
   9  -1   4         23.40         21.68         2.41 o                         
 -10   0   4          1.18          4.22         1.89 o                         
  -9   0   4          7.09          5.74         1.45 o                         
  -8   0   4        421.18        422.94         7.76 o                         
  -7   0   4        570.63        553.20         8.69 o                         
  -6   0   4       1941.11       1887.04        21.72 o                         
  -5   0   4         12.00         12.72         0.66 o                         
  -4   0   4        349.69        330.52         4.32 o                         
  -3   0   4       3779.82       3766.34        92.80 o                         
  -2   0   4         23.39         22.42         0.49 o                         
  -1   0   4        235.21        224.77         3.05 o                         
   0   0   4          0.63          0.91         0.24 o                         
   1   0   4        936.02        940.56        12.90 o                         
   2   0   4         11.91         25.45         0.72 o                         
   3   0   4          0.49          0.15         0.22 o                         
   4   0   4        101.47        103.90         1.95 o                         
   5   0   4        410.28        406.13         6.29 o                         
   6   0   4         17.86         32.74         1.60 o                         
   7   0   4          1.12         -0.29         1.00 o                         
   8   0   4        102.57         89.34         3.21 o                         
   9   0   4          3.90          4.74         1.95 o                         
 -10   1   4          0.62          1.00         2.06 o                         
  -9   1   4         40.23         39.99         2.65 o                         
  -8   1   4         88.82         88.47         2.85 o                         
  -7   1   4          2.26          0.98         0.63 o                         
  -6   1   4        108.79        108.35         2.23 o                         
  -5   1   4        229.21        238.23         3.51 o                         
  -4   1   4        126.83        119.92         2.07 o                         
  -3   1   4         56.61         66.59         1.24 o                         
  -2   1   4        897.01        833.08         9.27 o                         
  -1   1   4       1099.74       1014.19        11.87 o                         
   0   1   4        253.24        248.42         3.34 o                         
   1   1   4         42.18         40.29         0.86 o                         
   2   1   4          2.98          1.19         0.25 o                         
   3   1   4        585.28        597.52         7.53 o                         
   4   1   4         27.99         32.66         1.17 o                         
   5   1   4         47.16         48.28         1.41 o                         
   6   1   4          8.00          6.32         1.01 o                         
   7   1   4          3.73         -0.85         0.97 o                         
   8   1   4        111.82        115.90         4.13 o                         
 -10   2   4        154.38        143.18         8.02 o                         
  -9   2   4        128.55        130.51         5.09 o                         
  -8   2   4         24.87         24.09         2.58 o                         
  -7   2   4         33.23         30.28         1.52 o                         
  -6   2   4        584.91        580.35         8.11 o                         
  -5   2   4        323.07        353.18         4.84 o                         
  -4   2   4        906.19        992.41        11.74 o                         
  -3   2   4        122.91        176.27         2.65 o                         
  -2   2   4        163.98        157.46         2.37 o                         
  -1   2   4        858.02        830.31         9.72 o                         
   0   2   4       4063.99       3915.27       118.85 o                         
   1   2   4        138.92        171.43         2.52 o                         
   2   2   4        254.85        271.91         3.89 o                         
   3   2   4        370.08        397.53         5.44 o                         
   4   2   4        145.02        149.91         2.69 o                         
   5   2   4        234.93        230.86         4.12 o                         
   6   2   4          1.74          2.01         0.78 o                         
   7   2   4        102.04        105.56         3.42 o                         
   8   2   4          3.16          2.16         1.41 o                         
 -10   3   4         45.54         40.78         3.39 o                         
  -9   3   4          0.97         -0.10         1.30 o                         
  -8   3   4          2.05          1.07         1.06 o                         
  -7   3   4         17.06         16.64         1.38 o                         
  -6   3   4          0.01          0.36         0.48 o                         
  -5   3   4        144.04        141.18         2.78 o                         
  -4   3   4        176.00        176.05         2.96 o                         
  -3   3   4        201.94        187.86         3.06 o                         
  -2   3   4        491.12        523.46         7.18 o                         
  -1   3   4        172.26        171.68         2.72 o                         
   0   3   4        401.62        443.18         5.53 o                         
   1   3   4        146.80        142.32         2.40 o                         
   2   3   4       1490.11       1487.22        17.86 o                         
   3   3   4        236.80        243.79         3.73 o                         
   4   3   4          0.04          0.83         0.45 o                         
   5   3   4        241.21        235.14         4.50 o                         
   6   3   4         30.57         30.82         2.61 o                         
   7   3   4         20.56         23.01         1.81 o                         
   8   3   4         38.03         48.63         4.97 o                         
 -10   4   4         24.47         26.55         3.70 o                         
  -9   4   4        157.18        177.19         5.88 o                         
  -8   4   4         56.45         57.62         2.89 o                         
  -7   4   4         59.45         55.22         2.32 o                         
  -6   4   4          3.58          5.37         0.72 o                         
  -5   4   4        324.88        318.00         4.78 o                         
  -4   4   4        301.15        292.73         4.52 o                         
  -3   4   4         35.20         37.76         1.28 o                         
  -2   4   4        479.45        499.29         7.07 o                         
  -1   4   4        655.14        662.87         8.42 o                         
   0   4   4        307.13        314.18         4.37 o                         
   1   4   4          3.66          1.79         0.42 o                         
   2   4   4         92.26         92.77         2.05 o                         
   3   4   4        264.00        262.19         4.14 o                         
   4   4   4       1112.40       1074.87        14.82 o                         
   5   4   4          0.70          1.75         0.79 o                         
   6   4   4          5.54          5.96         1.35 o                         
   7   4   4         12.70         10.94         1.65 o                         
  -9   5   4         21.15         20.57         2.48 o                         
  -8   5   4          4.76          3.10         2.05 o                         
  -7   5   4        119.60        117.22         4.08 o                         
  -6   5   4         10.50          9.83         1.04 o                         
  -5   5   4         27.73         28.10         1.30 o                         
  -4   5   4          7.07          6.19         0.75 o                         
  -3   5   4          1.77          0.24         0.51 o                         
  -2   5   4         28.11         26.90         1.14 o                         
  -1   5   4         18.65         21.05         1.04 o                         
   0   5   4          2.24          2.31         0.48 o                         
   1   5   4         58.88         61.50         1.75 o                         
   2   5   4         10.42          9.88         0.88 o                         
   3   5   4         14.39         17.06         1.16 o                         
   4   5   4          1.27          1.12         0.78 o                         
   5   5   4          2.40          3.54         1.09 o                         
   6   5   4          2.82          1.91         1.83 o                         
   7   5   4         11.54          9.91         1.80 o                         
  -9   6   4          0.41          1.33         2.20 o                         
  -8   6   4         25.13         19.58         2.27 o                         
  -7   6   4         30.82         31.68         2.53 o                         
  -6   6   4        103.83        102.51         3.66 o                         
  -5   6   4         31.94         29.49         1.89 o                         
  -4   6   4          0.29         -0.26         0.69 o                         
  -3   6   4         36.77         34.94         1.49 o                         
  -2   6   4        451.74        427.19         6.31 o                         
  -1   6   4          0.64          3.88         0.69 o                         
   0   6   4        859.38        842.72        11.21 o                         
   1   6   4          7.53          7.16         0.83 o                         
   2   6   4        406.16        417.06         7.08 o                         
   3   6   4        436.28        441.85         7.74 o                         
   4   6   4         20.40         19.30         1.68 o                         
   5   6   4         14.10         12.03         1.56 o                         
   6   6   4         88.67         98.58         4.31 o                         
  -8   7   4         56.39         52.93         3.49 o                         
  -7   7   4          0.06         -0.35         1.51 o                         
  -6   7   4        101.76        109.59         4.37 o                         
  -5   7   4         17.95         21.27         2.09 o                         
  -4   7   4         67.40         57.75         2.56 o                         
  -3   7   4         24.87         26.88         1.74 o                         
  -2   7   4        369.38        355.60         6.50 o                         
  -1   7   4         99.57        106.98         3.45 o                         
   0   7   4       1685.40       1725.29        25.66 o                         
   1   7   4        339.82        346.67         6.69 o                         
   2   7   4        334.99        342.61         6.55 o                         
   3   7   4        347.48        344.29         7.65 o                         
   4   7   4         26.49         26.83         2.11 o                         
   5   7   4          2.45          1.96         1.33 o                         
  -8   8   4         21.02         24.69         3.08 o                         
  -7   8   4         29.92         26.99         2.62 o                         
  -6   8   4          1.47         -0.12         1.67 o                         
  -5   8   4         54.94         59.53         3.12 o                         
  -4   8   4        987.12       1002.45        18.56 o                         
  -3   8   4        665.94        655.21        12.57 o                         
  -2   8   4         95.50        101.20         5.62 o                         
  -1   8   4         48.40         44.92         2.50 o                         
   0   8   4        106.10        109.44         3.65 o                         
   1   8   4         10.95         12.22         1.64 o                         
   2   8   4        193.10        188.63         5.33 o                         
   3   8   4        128.76        135.96         4.67 o                         
   4   8   4          6.53          6.85         1.82 o                         
  -7   9   4        127.49        126.30         6.42 o                         
  -6   9   4         17.22         16.19         2.27 o                         
  -5   9   4         30.71         24.40         2.41 o                         
  -4   9   4          9.71          4.70         1.60 o                         
  -3   9   4          0.20          0.52         1.39 o                         
  -2   9   4         55.42         60.40         3.28 o                         
  -1   9   4          0.17          0.42         1.60 o                         
   0   9   4         37.28         42.42         2.65 o                         
   1   9   4         23.76         25.38         2.68 o                         
   2   9   4         23.06         23.72         2.16 o                         
   3   9   4        119.73        116.36         5.15 o                         
  -5  10   4         44.98         50.78         4.75 o                         
  -4  10   4         44.00         50.19         5.04 o                         
  -3  10   4        221.59        224.08         6.57 o                         
  -2  10   4          7.39         13.31         2.48 o                         
  -1  10   4          3.07          2.81         1.60 o                         
   0  10   4        200.49        199.90         6.92 o                         
   1  10   4          6.76          3.37         1.78 o                         
  -2 -10   5         15.42         12.40         2.27 o                         
  -1 -10   5         22.95         25.19         3.02 o                         
   0 -10   5         38.93         38.65         2.78 o                         
   1 -10   5        258.52        255.91         6.84 o                         
   2 -10   5          0.27          0.17         1.99 o                         
   3 -10   5         19.18         22.72         2.76 o                         
   4 -10   5         17.04         18.50         4.75 o                         
  -4  -9   5          3.45          1.66         2.18 o                         
  -3  -9   5          1.67          0.24         1.29 o                         
  -2  -9   5         40.44         41.96         3.12 o                         
  -1  -9   5        105.08        100.23         3.58 o                         
   0  -9   5          5.00          2.93         1.32 o                         
   1  -9   5          2.16          0.37         1.75 o                         
   2  -9   5         10.87         10.68         1.68 o                         
   3  -9   5          1.74          3.31         1.36 o                         
   4  -9   5        208.31        228.02         6.18 o                         
   5  -9   5         29.92         29.40         2.96 o                         
  -5  -8   5        197.59        194.25         5.21 o                         
  -4  -8   5         16.43         12.81         1.49 o                         
  -3  -8   5         45.92         45.65         2.47 o                         
  -2  -8   5         55.74         49.47         2.01 o                         
  -1  -8   5          0.31          1.12         0.94 o                         
   0  -8   5        198.36        201.71         5.23 o                         
   1  -8   5         10.78          8.21         1.31 o                         
   2  -8   5          3.19          3.70         1.07 o                         
   3  -8   5          2.74          0.81         1.10 o                         
   4  -8   5        108.61        104.71         3.58 o                         
   5  -8   5         77.85         74.76         3.23 o                         
   6  -8   5         25.73         30.22         4.91 o                         
  -6  -7   5         35.57         30.63         2.25 o                         
  -5  -7   5         48.66         52.41         2.46 o                         
  -4  -7   5          0.07         -0.09         0.77 o                         
  -3  -7   5          0.63          0.77         0.72 o                         
  -2  -7   5        190.50        189.10         3.52 o                         
  -1  -7   5        107.41        110.41         2.85 o                         
   0  -7   5         84.46         84.06         2.52 o                         
   1  -7   5         82.25         84.98         2.46 o                         
   2  -7   5        209.65        203.63         4.88 o                         
   3  -7   5         22.58         17.62         1.61 o                         
   4  -7   5          0.07         -0.87         0.87 o                         
   5  -7   5        220.38        219.82         5.97 o                         
   6  -7   5          5.33          6.06         1.46 o                         
   7  -7   5          5.39          4.90         2.87 o                         
  -7  -6   5         93.82        102.69         3.98 o                         
  -6  -6   5         25.22         27.28         1.78 o                         
  -5  -6   5        101.75        103.35         3.10 o                         
  -4  -6   5        262.98        273.84         5.91 o                         
  -3  -6   5        107.83        115.73         2.54 o                         
  -2  -6   5         68.09         68.53         1.67 o                         
  -1  -6   5         58.83         60.45         1.77 o                         
   0  -6   5         35.52         33.51         1.65 o                         
   1  -6   5         14.95         16.35         1.06 o                         
   2  -6   5         32.23         32.60         1.33 o                         
   3  -6   5       1311.85       1271.92        17.80 o                         
   4  -6   5          0.73          0.96         0.95 o                         
   5  -6   5         32.87         33.86         1.88 o                         
   6  -6   5          1.11          0.33         1.14 o                         
   7  -6   5        299.50        297.86        12.67 o                         
  -8  -5   5         55.90         54.61         3.26 o                         
  -7  -5   5         84.23         77.92         3.05 o                         
  -6  -5   5          9.74          9.32         1.15 o                         
  -5  -5   5         58.36         57.94         2.06 o                         
  -4  -5   5         21.95         25.50         1.20 o                         
  -3  -5   5         29.25         28.69         1.02 o                         
  -2  -5   5          9.83          9.55         0.63 o                         
  -1  -5   5         35.77         32.12         1.11 o                         
   0  -5   5        268.83        267.29         4.34 o                         
   1  -5   5        102.08        105.88         2.31 o                         
   2  -5   5        152.89        150.13         3.00 o                         
   3  -5   5         53.61         51.78         1.58 o                         
   4  -5   5       1196.68       1140.52        17.54 o                         
   5  -5   5        226.16        226.52         5.47 o                         
   6  -5   5        747.61        741.35        13.49 o                         
   7  -5   5         93.88         97.60         3.57 o                         
   8  -5   5         20.44         16.80         2.64 o                         
  -8  -4   5          6.78          4.30         1.62 o                         
  -7  -4   5          4.20          4.10         1.04 o                         
  -6  -4   5         31.45         32.71         1.56 o                         
  -5  -4   5         19.48         20.29         1.10 o                         
  -4  -4   5          6.79          8.21         0.69 o                         
  -3  -4   5        213.10        203.13         3.09 o                         
  -2  -4   5         42.81         46.39         1.10 o                         
  -1  -4   5        186.92        211.24         4.46 o                         
   0  -4   5       3532.64       3462.41        41.15 o                         
   1  -4   5       3911.51       3850.15        47.52 o                         
   2  -4   5          7.37         10.59         0.62 o                         
   3  -4   5         79.26         83.10         2.22 o                         
   4  -4   5         34.46         34.14         1.22 o                         
   5  -4   5         96.90        101.52         2.72 o                         
   6  -4   5        626.31        627.79        11.49 o                         
   7  -4   5         56.02         57.23         2.78 o                         
   8  -4   5        121.30        114.58         4.70 o                         
  -9  -3   5         39.51         38.25         2.83 o                         
  -8  -3   5         27.67         27.89         1.93 o                         
  -7  -3   5         20.24         19.05         1.41 o                         
  -6  -3   5          5.84          5.15         0.74 o                         
  -5  -3   5          5.24          4.72         0.59 o                         
  -4  -3   5        533.71        506.21         6.46 o                         
  -3  -3   5        264.97        260.83         3.45 o                         
  -2  -3   5        214.37        189.70         3.18 o                         
  -1  -3   5        189.58        174.35         2.77 o                         
   0  -3   5        240.17        267.50         3.59 o                         
   1  -3   5         22.33         22.44         0.67 o                         
   2  -3   5         23.87         24.64         0.74 o                         
   3  -3   5         33.53         36.65         1.06 o                         
   4  -3   5          0.49          0.87         0.38 o                         
   5  -3   5          0.23          0.67         0.53 o                         
   6  -3   5          0.80          1.75         0.72 o                         
   7  -3   5         84.20         89.08         3.37 o                         
   8  -3   5          3.23          2.67         1.27 o                         
  -9  -2   5         18.99         23.71         2.93 o                         
  -8  -2   5          0.23          0.99         1.05 o                         
  -7  -2   5        114.67        120.10         3.04 o                         
  -6  -2   5          4.07          2.22         0.62 o                         
  -5  -2   5        375.90        379.81         5.53 o                         
  -4  -2   5         42.27         44.68         1.13 o                         
  -3  -2   5          4.04          4.09         0.36 o                         
  -2  -2   5         21.54         22.13         0.58 o                         
  -1  -2   5        267.30        220.45         2.84 o                         
   0  -2   5         83.03        100.07         1.78 o                         
   1  -2   5       3606.02       3638.75        76.89 o                         
   2  -2   5         41.01         42.40         0.96 o                         
   3  -2   5         83.35         78.99         1.65 o                         
   4  -2   5       1273.73       1300.53        17.48 o                         
   5  -2   5          9.14         11.17         0.86 o                         
   6  -2   5          0.11         -0.56         0.72 o                         
   7  -2   5          2.21         -0.08         0.85 o                         
   8  -2   5         83.95         74.81         3.29 o                         
 -10  -1   5         59.83         57.77         3.50 o                         
  -9  -1   5         28.62         28.69         2.09 o                         
  -8  -1   5         42.11         46.37         2.12 o                         
  -7  -1   5         74.18         74.41         2.32 o                         
  -6  -1   5         29.13         25.85         1.07 o                         
  -5  -1   5         32.06         33.64         1.02 o                         
  -4  -1   5        212.05        209.25         3.03 o                         
  -3  -1   5       1341.71       1351.01        14.72 o                         
  -2  -1   5         93.04         86.15         1.56 o                         
  -1  -1   5        616.88        623.47         8.24 o                         
   0  -1   5          2.25          1.11         0.55 o                         
   1  -1   5        727.12        737.55        11.23 o                         
   2  -1   5        342.59        378.16         5.48 o                         
   3  -1   5        599.99        632.82         8.73 o                         
   4  -1   5       1564.64       1585.01        22.10 o                         
   5  -1   5         14.00         19.42         0.90 o                         
   6  -1   5         23.34         24.27         1.19 o                         
   7  -1   5          5.08          2.26         0.87 o                         
   8  -1   5          1.31          2.29         1.27 o                         
 -10   0   5          1.74          1.71         1.98 o                         
  -9   0   5         66.68         66.23         3.04 o                         
  -8   0   5        558.31        564.31        10.15 o                         
  -7   0   5        302.09        310.20         5.51 o                         
  -6   0   5          4.94          6.90         0.74 o                         
  -5   0   5        852.34        825.94        10.29 o                         
  -4   0   5         74.82         67.17         1.33 o                         
  -3   0   5       2541.83       2654.57        29.41 o                         
  -2   0   5       4497.20       4375.71       133.17 o                         
  -1   0   5        653.54        653.97         8.67 o                         
   0   0   5        369.10        317.60         4.89 o                         
   1   0   5        120.60        125.06         1.99 o                         
   2   0   5        900.83        873.42        12.27 o                         
   3   0   5        198.39        215.52         3.69 o                         
   4   0   5        309.68        288.20         4.21 o                         
   5   0   5        194.54        208.48         4.14 o                         
   6   0   5        490.68        472.87         8.14 o                         
   7   0   5        125.92        125.86         3.50 o                         
   8   0   5          0.20          0.61         1.18 o                         
 -10   1   5          1.09          1.51         1.64 o                         
  -9   1   5         11.08          9.46         1.88 o                         
  -8   1   5          0.13         -0.17         0.99 o                         
  -7   1   5         41.48         41.29         1.61 o                         
  -6   1   5        231.27        224.49         3.72 o                         
  -5   1   5         70.08         71.92         1.56 o                         
  -4   1   5       1147.22       1171.97        13.53 o                         
  -3   1   5        466.05        487.35         5.78 o                         
  -2   1   5       1246.44       1310.31        14.32 o                         
  -1   1   5         20.50         18.19         0.55 o                         
   0   1   5       1493.54       1388.98        17.49 o                         
   1   1   5        243.04        259.84         3.83 o                         
   2   1   5        297.70        325.17         4.46 o                         
   3   1   5        118.12        101.52         1.84 o                         
   4   1   5         81.86         91.91         1.86 o                         
   5   1   5          2.64          4.15         0.61 o                         
   6   1   5         22.49         33.47         1.79 o                         
   7   1   5         12.10         12.48         1.35 o                         
   8   1   5         27.27         25.60         2.03 o                         
 -10   2   5          4.90          6.76         2.09 o                         
  -9   2   5          0.01          1.92         1.42 o                         
  -8   2   5        271.69        265.82         6.32 o                         
  -7   2   5         48.33         49.81         2.01 o                         
  -6   2   5         28.24         24.31         1.15 o                         
  -5   2   5         10.16         15.85         0.76 o                         
  -4   2   5       1052.61       1106.34        13.39 o                         
  -3   2   5       1108.46       1112.12        12.94 o                         
  -2   2   5        806.44        867.52        10.21 o                         
  -1   2   5         13.71         30.68         0.80 o                         
   0   2   5         26.99         30.65         0.80 o                         
   1   2   5       2150.19       2153.13        27.01 o                         
   2   2   5        120.54        132.46         2.19 o                         
   3   2   5        260.23        283.28         4.17 o                         
   4   2   5          8.04          6.46         0.67 o                         
   5   2   5         64.78         61.72         1.91 o                         
   6   2   5        254.55        279.16         5.74 o                         
   7   2   5         22.42         25.06         1.82 o                         
   8   2   5         13.31         13.12         1.93 o                         
 -10   3   5          1.41          1.93         2.00 o                         
  -9   3   5         36.97         33.70         2.98 o                         
  -8   3   5          4.45          5.52         1.39 o                         
  -7   3   5        117.32        112.15         3.02 o                         
  -6   3   5         78.11         76.90         1.96 o                         
  -5   3   5        148.56        157.15         2.78 o                         
  -4   3   5        195.34        193.10         3.16 o                         
  -3   3   5         84.89         83.09         1.84 o                         
  -2   3   5         15.16         28.47         1.08 o                         
  -1   3   5          4.54          3.37         0.40 o                         
   0   3   5        940.61        996.96        11.85 o                         
   1   3   5       1580.24       1620.34        18.64 o                         
   2   3   5        122.39        106.93         2.07 o                         
   3   3   5        614.11        642.07         8.20 o                         
   4   3   5        454.81        453.49         6.96 o                         
   5   3   5         11.82         11.08         1.05 o                         
   6   3   5         80.38         81.82         2.84 o                         
   7   3   5         36.87         38.26         3.15 o                         
 -10   4   5          0.17          2.38         2.04 o                         
  -9   4   5          0.54          1.94         1.65 o                         
  -8   4   5         15.76         10.47         1.64 o                         
  -7   4   5        219.75        219.57         5.54 o                         
  -6   4   5          8.98         14.49         1.07 o                         
  -5   4   5         66.38         65.06         1.74 o                         
  -4   4   5         29.84         23.90         1.06 o                         
  -3   4   5        436.03        418.43         6.10 o                         
  -2   4   5         44.47         45.51         1.34 o                         
  -1   4   5        330.82        297.55         4.40 o                         
   0   4   5        172.87        149.41         2.58 o                         
   1   4   5         14.35         14.83         0.86 o                         
   2   4   5        733.30        725.87        10.00 o                         
   3   4   5       1895.39       1816.66        21.99 o                         
   4   4   5        911.40        881.94        12.97 o                         
   5   4   5          7.95          8.43         1.37 o                         
   6   4   5          0.06          1.40         1.08 o                         
   7   4   5          2.00          1.24         2.56 o                         
  -9   5   5          0.28          2.67         1.73 o                         
  -8   5   5         25.37         23.71         2.22 o                         
  -7   5   5         19.40         17.93         1.94 o                         
  -6   5   5        292.68        287.26         5.44 o                         
  -5   5   5         48.11         46.62         1.71 o                         
  -4   5   5       1011.02        989.55        12.84 o                         
  -3   5   5         19.64         19.11         1.17 o                         
  -2   5   5        135.44        128.38         2.63 o                         
  -1   5   5          1.00          0.15         0.45 o                         
   0   5   5        212.18        229.85         3.80 o                         
   1   5   5         19.93         17.08         1.07 o                         
   2   5   5          2.90          3.53         0.79 o                         
   3   5   5        318.84        315.17         5.79 o                         
   4   5   5          0.34          0.31         0.72 o                         
   5   5   5         13.16         11.98         1.61 o                         
   6   5   5          0.44          3.07         1.27 o                         
  -9   6   5         13.89         10.01         2.53 o                         
  -8   6   5        151.25        151.00         5.58 o                         
  -7   6   5        282.13        279.27         7.16 o                         
  -6   6   5         96.41         99.87         3.68 o                         
  -5   6   5         40.55         44.23         2.29 o                         
  -4   6   5        549.69        539.56         9.05 o                         
  -3   6   5        143.03        142.04         3.13 o                         
  -2   6   5       3678.06       3662.37        43.16 o                         
  -1   6   5        662.54        671.79         9.38 o                         
   0   6   5       1161.04       1180.71        16.07 o                         
   1   6   5          7.02          6.27         0.85 o                         
   2   6   5        161.02        157.56         4.07 o                         
   3   6   5          0.00          0.01         0.86 o                         
   4   6   5        419.76        440.24         9.44 o                         
   5   6   5         33.46         31.68         2.28 o                         
   6   6   5         31.90         29.94         2.56 o                         
  -8   7   5         49.31         49.05         3.65 o                         
  -7   7   5          0.48          1.73         1.60 o                         
  -6   7   5          0.40         -0.82         1.27 o                         
  -5   7   5         26.29         32.19         2.72 o                         
  -4   7   5        112.80        112.57         3.47 o                         
  -3   7   5        262.81        255.73         5.55 o                         
  -2   7   5        782.14        754.00        16.35 o                         
  -1   7   5        696.96        701.71        10.95 o                         
   0   7   5        425.00        425.04         9.11 o                         
   1   7   5        514.48        536.58         9.24 o                         
   2   7   5         33.85         33.06         2.06 o                         
   3   7   5         13.16          8.16         1.58 o                         
   4   7   5          0.20         -0.86         1.17 o                         
   5   7   5         28.83         26.08         2.23 o                         
  -8   8   5          1.29          1.90         3.20 o                         
  -7   8   5         64.23         67.89         6.00 o                         
  -6   8   5         51.91         47.31         3.35 o                         
  -5   8   5        977.79        990.57        19.91 o                         
  -4   8   5         97.27         96.25         3.76 o                         
  -3   8   5        278.17        280.36         7.55 o                         
  -2   8   5          3.62          4.89         1.14 o                         
  -1   8   5        147.01        154.90         4.36 o                         
   0   8   5          2.80          1.70         1.23 o                         
   1   8   5        127.53        126.70         4.15 o                         
   2   8   5         22.02         22.58         2.02 o                         
   3   8   5          1.60          3.01         1.60 o                         
   4   8   5         14.72         17.21         2.01 o                         
  -7   9   5          6.47          5.93         2.33 o                         
  -6   9   5         17.49         19.14         2.55 o                         
  -5   9   5         27.27         32.56         2.73 o                         
  -4   9   5         27.92         31.06         2.53 o                         
  -3   9   5          2.72          4.68         1.55 o                         
  -2   9   5         20.99         19.48         2.06 o                         
  -1   9   5         43.11         46.21         3.00 o                         
   0   9   5         28.42         28.96         2.47 o                         
   1   9   5         60.17         61.91         3.22 o                         
   2   9   5         23.40         24.04         2.30 o                         
   3   9   5         57.88         61.80         3.92 o                         
  -5  10   5        194.13        196.08         7.61 o                         
  -4  10   5         23.83         28.92         3.13 o                         
  -3  10   5          4.74          4.42         1.88 o                         
  -2  10   5        251.65        259.12         7.70 o                         
  -1  10   5        210.41        213.29         6.74 o                         
   0  10   5          0.43          1.53         1.71 o                         
   1  10   5         15.05         16.69         2.13 o                         
  -2 -10   6         29.11         30.43         3.62 o                         
  -1 -10   6         14.98         14.13         2.12 o                         
   0 -10   6         30.35         28.56         3.51 o                         
   1 -10   6          2.15         -0.09         1.76 o                         
   2 -10   6         11.81         11.90         2.32 o                         
   3 -10   6         96.38        100.70         6.42 o                         
  -4  -9   6          4.22          0.43         1.71 o                         
  -3  -9   6         77.01         72.62         3.17 o                         
  -2  -9   6          4.79          5.30         1.64 o                         
  -1  -9   6         30.68         35.25         2.49 o                         
   0  -9   6         32.13         42.56         2.98 o                         
   1  -9   6          3.85          2.09         1.27 o                         
   2  -9   6         61.62         65.72         3.83 o                         
   3  -9   6         18.64         14.54         1.78 o                         
   4  -9   6        177.48        214.29         6.80 o                         
   5  -9   6          3.23          7.73         2.29 o                         
  -5  -8   6          1.15         -1.49         1.59 o                         
  -4  -8   6          1.97          0.84         0.98 o                         
  -3  -8   6         83.41         78.75         3.02 o                         
  -2  -8   6          1.01          3.40         1.01 o                         
  -1  -8   6         79.88         79.82         3.29 o                         
   0  -8   6         12.28         10.24         1.23 o                         
   1  -8   6          7.84          8.11         1.16 o                         
   2  -8   6         28.84         29.61         1.79 o                         
   3  -8   6         72.18         60.64         2.67 o                         
   4  -8   6        109.25         95.06         3.40 o                         
   5  -8   6         31.75         31.57         2.19 o                         
   6  -8   6        123.62        130.94         7.40 o                         
  -6  -7   6         10.64          9.76         1.55 o                         
  -5  -7   6         40.45         42.34         2.26 o                         
  -4  -7   6         13.00         13.31         1.26 o                         
  -3  -7   6          2.27          1.00         0.95 o                         
  -2  -7   6         17.89         15.65         1.25 o                         
  -1  -7   6         19.85         19.55         1.38 o                         
   0  -7   6          1.36          1.27         0.70 o                         
   1  -7   6         83.41         74.80         2.61 o                         
   2  -7   6         52.38         53.83         2.18 o                         
   3  -7   6        280.82        278.54         6.23 o                         
   4  -7   6          1.11          1.76         0.92 o                         
   5  -7   6          5.42          6.56         1.36 o                         
   6  -7   6         36.18         39.56         2.58 o                         
   7  -7   6         59.22         60.32         6.88 o                         
  -7  -6   6        116.69        131.58         5.17 o                         
  -6  -6   6        121.71        121.90         3.71 o                         
  -5  -6   6         73.03         71.60         2.31 o                         
  -4  -6   6         78.07         84.54         2.35 o                         
  -3  -6   6         54.32         58.44         1.66 o                         
  -2  -6   6          6.56          8.83         0.89 o                         
  -1  -6   6         40.09         40.43         1.37 o                         
   0  -6   6        106.86        119.75         2.60 o                         
   1  -6   6        191.46        191.97         3.69 o                         
   2  -6   6       1992.03       1984.56        25.52 o                         
   3  -6   6        391.47        394.35         6.84 o                         
   4  -6   6        211.49        215.64         5.58 o                         
   5  -6   6        163.50        161.11         4.05 o                         
   6  -6   6          9.25          7.43         1.40 o                         
   7  -6   6         27.66         28.15         2.76 o                         
  -8  -5   6          1.23          3.33         1.79 o                         
  -7  -5   6          9.61          7.30         1.35 o                         
  -6  -5   6         34.00         38.09         1.87 o                         
  -5  -5   6         74.52         81.38         2.82 o                         
  -4  -5   6        113.97        112.36         2.53 o                         
  -3  -5   6         18.01         20.44         0.84 o                         
  -2  -5   6        126.86        126.88         2.42 o                         
  -1  -5   6         22.45         20.30         0.92 o                         
   0  -5   6         49.58         54.70         1.39 o                         
   1  -5   6        281.63        262.96         3.98 o                         
   2  -5   6       1291.24       1271.83        15.88 o                         
   3  -5   6        237.34        231.15         4.18 o                         
   4  -5   6       2852.09       2866.49        44.28 o                         
   5  -5   6          0.93          1.63         0.79 o                         
   6  -5   6        152.59        154.50         4.57 o                         
   7  -5   6         64.88         65.72         2.95 o                         
   8  -5   6         10.21          6.76         3.02 o                         
  -8  -4   6          0.07          0.16         1.29 o                         
  -7  -4   6          7.39          8.77         1.17 o                         
  -6  -4   6         33.62         33.90         1.61 o                         
  -5  -4   6         46.50         48.82         1.58 o                         
  -4  -4   6         14.25         14.28         0.76 o                         
  -3  -4   6        270.87        275.40         3.81 o                         
  -2  -4   6        238.19        229.55         3.41 o                         
  -1  -4   6       1197.74       1233.86        15.91 o                         
   0  -4   6        850.83        889.07        11.05 o                         
   1  -4   6        382.07        391.40         5.22 o                         
   2  -4   6        155.71        153.16         2.61 o                         
   3  -4   6        144.33        151.81         2.74 o                         
   4  -4   6         42.01         43.36         1.49 o                         
   5  -4   6        151.82        156.58         3.56 o                         
   6  -4   6        152.00        154.89         4.07 o                         
   7  -4   6          4.64          4.29         1.25 o                         
   8  -4   6         43.29         43.47         3.39 o                         
  -9  -3   6          1.37          1.82         1.45 o                         
  -8  -3   6          0.04          0.28         0.93 o                         
  -7  -3   6        111.87        112.68         3.06 o                         
  -6  -3   6          7.44         10.62         0.96 o                         
  -5  -3   6          9.79         11.45         0.73 o                         
  -4  -3   6         50.78         54.27         1.30 o                         
  -3  -3   6         95.15         88.11         1.55 o                         
  -2  -3   6          0.00          0.00         0.23 o                         
  -1  -3   6         49.53         56.39         1.07 o                         
   0  -3   6          2.25          7.91         0.50 o                         
   1  -3   6        239.45        241.78         3.93 o                         
   2  -3   6        469.61        443.29         6.47 o                         
   3  -3   6        252.10        258.14         3.98 o                         
   4  -3   6        124.08        125.83         2.55 o                         
   5  -3   6          1.91          1.14         0.57 o                         
   6  -3   6          0.01         -0.60         0.69 o                         
   7  -3   6         48.72         44.33         2.39 o                         
   8  -3   6         12.48          9.94         2.73 o                         
  -9  -2   6          1.69          0.46         1.24 o                         
  -8  -2   6         34.18         33.83         1.86 o                         
  -7  -2   6        405.39        408.11         7.26 o                         
  -6  -2   6        496.72        505.82         7.75 o                         
  -5  -2   6        250.75        238.25         3.68 o                         
  -4  -2   6         18.32         22.03         0.80 o                         
  -3  -2   6          2.36          2.31         0.28 o                         
  -2  -2   6        255.76        256.31         3.51 o                         
  -1  -2   6       3885.10       3962.35        84.52 o                         
   0  -2   6        616.53        662.07        21.71 o                         
   1  -2   6       1211.03       1309.47        25.06 o                         
   2  -2   6       1507.72       1560.43        20.20 o                         
   3  -2   6        919.82        950.87        12.76 o                         
   4  -2   6        179.15        176.01         3.37 o                         
   5  -2   6         34.86         40.52         1.50 o                         
   6  -2   6        115.06        111.56         3.20 o                         
   7  -2   6         53.38         50.41         2.78 o                         
   8  -2   6         27.82         21.71         2.37 o                         
 -10  -1   6         81.65         80.86         4.26 o                         
  -9  -1   6          1.35          1.55         1.14 o                         
  -8  -1   6         44.46         46.81         2.06 o                         
  -7  -1   6         88.73         87.04         2.53 o                         
  -6  -1   6         17.50         19.16         0.98 o                         
  -5  -1   6         74.57         77.40         1.51 o                         
  -4  -1   6        349.91        310.70         3.93 o                         
  -3  -1   6        386.90        381.31         5.08 o                         
  -2  -1   6        330.21        336.07         4.79 o                         
  -1  -1   6        453.10        462.00         6.23 o                         
   0  -1   6         11.44         23.70         2.66 o                         
   1  -1   6        766.03        798.70        12.99 o                         
   2  -1   6       1445.18       1491.46        20.31 o                         
   3  -1   6          3.05          5.53         0.48 o                         
   4  -1   6        111.99        128.02         2.60 o                         
   5  -1   6         67.00         67.98         2.23 o                         
   6  -1   6         53.64         46.19         2.01 o                         
   7  -1   6          5.86          4.17         1.14 o                         
   8  -1   6         26.58         20.13         2.39 o                         
 -10   0   6         18.44         12.27         2.04 o                         
  -9   0   6         21.53         21.15         1.88 o                         
  -8   0   6         22.43         24.80         1.67 o                         
  -7   0   6         21.34         19.22         1.22 o                         
  -6   0   6        154.66        160.32         2.88 o                         
  -5   0   6          5.28          8.05         0.57 o                         
  -4   0   6        975.06       1060.25        12.30 o                         
  -3   0   6        607.31        684.81         8.60 o                         
  -2   0   6         15.65         32.34         0.77 o                         
  -1   0   6         27.13         28.52         0.64 o                         
   0   0   6        720.51        688.00        10.16 o                         
   1   0   6        715.62        746.70         9.97 o                         
   2   0   6         75.19         74.16         1.58 o                         
   3   0   6        237.14        215.40         3.55 o                         
   4   0   6         24.98         29.15         1.29 o                         
   5   0   6         80.37         78.34         1.99 o                         
   6   0   6          0.96          3.43         0.73 o                         
   7   0   6          5.19          4.60         1.00 o                         
   8   0   6          0.58          4.44         3.09 o                         
 -10   1   6          0.00          2.52         2.05 o                         
  -9   1   6         10.37         10.25         1.71 o                         
  -8   1   6         17.51         16.02         1.54 o                         
  -7   1   6          0.13          0.63         0.66 o                         
  -6   1   6        140.86        141.17         2.68 o                         
  -5   1   6        257.68        245.04         3.63 o                         
  -4   1   6       1420.29       1472.80        16.30 o                         
  -3   1   6        439.71        398.67         5.00 o                         
  -2   1   6         72.79         80.18         1.34 o                         
  -1   1   6        380.06        385.43         5.64 o                         
   0   1   6        193.53        191.53         3.20 o                         
   1   1   6        226.52        212.19         3.42 o                         
   2   1   6         27.57         27.13         1.10 o                         
   3   1   6         27.98         31.23         0.96 o                         
   4   1   6        170.66        183.17         3.06 o                         
   5   1   6         49.41         46.44         1.55 o                         
   6   1   6          2.57          2.27         0.81 o                         
   7   1   6          5.91          1.69         1.13 o                         
   8   1   6         76.04         80.89         4.24 o                         
 -10   2   6         26.32         31.96         3.42 o                         
  -9   2   6          8.46         12.49         1.77 o                         
  -8   2   6          2.49          4.39         1.17 o                         
  -7   2   6        217.17        206.07         4.48 o                         
  -6   2   6        252.09        246.45         4.22 o                         
  -5   2   6         11.95         10.60         0.71 o                         
  -4   2   6         96.04        110.18         2.03 o                         
  -3   2   6       1576.92       1579.64        18.07 o                         
  -2   2   6       3323.87       3416.19        39.20 o                         
  -1   2   6       4223.91       4280.25        55.25 o                         
   0   2   6       1983.87       2083.56        24.20 o                         
   1   2   6        134.86        142.68         2.24 o                         
   2   2   6          1.04          1.80         0.34 o                         
   3   2   6        354.46        363.86         5.39 o                         
   4   2   6         87.36         82.16         1.97 o                         
   5   2   6        225.91        218.28         4.26 o                         
   6   2   6          0.13          0.78         0.80 o                         
   7   2   6          4.46          2.51         1.36 o                         
 -10   3   6          5.09          3.81         2.29 o                         
  -9   3   6          3.61          2.91         1.74 o                         
  -8   3   6         21.04         22.05         1.84 o                         
  -7   3   6         16.66         17.02         1.67 o                         
  -6   3   6         29.17         32.12         1.31 o                         
  -5   3   6         32.90         29.42         1.20 o                         
  -4   3   6         27.59         35.72         1.15 o                         
  -3   3   6        382.25        402.83         5.62 o                         
  -2   3   6         94.05        103.64         2.07 o                         
  -1   3   6        881.95        945.89        11.30 o                         
   0   3   6        255.68        251.88         3.54 o                         
   1   3   6        379.60        416.59         5.53 o                         
   2   3   6         57.20         58.79         1.48 o                         
   3   3   6         87.21         85.30         2.02 o                         
   4   3   6        188.16        185.95         3.71 o                         
   5   3   6         12.29         15.41         1.20 o                         
   6   3   6         63.71         64.24         2.51 o                         
   7   3   6         83.79         86.49         4.09 o                         
 -10   4   6         28.00         26.11         3.24 o                         
  -9   4   6         20.48         19.40         2.39 o                         
  -8   4   6         41.44         42.34         2.91 o                         
  -7   4   6        202.21        184.01         4.49 o                         
  -6   4   6         28.50         22.48         1.31 o                         
  -5   4   6         23.90         26.54         1.18 o                         
  -4   4   6         28.09         28.69         1.17 o                         
  -3   4   6         70.38         74.53         1.90 o                         
  -2   4   6        128.41        139.97         2.59 o                         
  -1   4   6         53.64         56.81         1.56 o                         
   0   4   6         65.65         64.17         1.59 o                         
   1   4   6         68.76         69.52         1.71 o                         
   2   4   6       1336.23       1349.51        16.13 o                         
   3   4   6        334.15        321.00         5.46 o                         
   4   4   6        188.27        180.74         3.87 o                         
   5   4   6          3.05          2.32         0.99 o                         
   6   4   6         80.96         80.06         2.98 o                         
   7   4   6          1.91          4.88         2.07 o                         
  -9   5   6         42.70         38.00         3.17 o                         
  -8   5   6        233.57        231.06         7.08 o                         
  -7   5   6        190.94        193.22         5.16 o                         
  -6   5   6        721.92        759.60        11.44 o                         
  -5   5   6         28.29         28.00         1.85 o                         
  -4   5   6       1033.80       1046.13        13.61 o                         
  -3   5   6         12.15         16.30         1.22 o                         
  -2   5   6          5.00          4.29         0.66 o                         
  -1   5   6        273.85        268.22         4.62 o                         
   0   5   6         74.36         77.57         2.06 o                         
   1   5   6        183.85        181.75         3.36 o                         
   2   5   6          7.29          8.29         0.88 o                         
   3   5   6         41.80         41.75         1.90 o                         
   4   5   6         19.76         19.80         1.47 o                         
   5   5   6         42.10         37.85         2.24 o                         
   6   5   6          2.29          0.97         1.61 o                         
  -9   6   6         17.89         18.63         2.66 o                         
  -8   6   6         50.81         48.76         3.66 o                         
  -7   6   6         75.52         89.99         4.13 o                         
  -6   6   6        504.00        516.42        10.16 o                         
  -5   6   6          0.41          1.25         1.01 o                         
  -4   6   6       3488.99       3492.88        58.84 o                         
  -3   6   6          0.08          0.71         0.70 o                         
  -2   6   6        303.06        294.59         4.94 o                         
  -1   6   6         13.05         16.29         1.18 o                         
   0   6   6         46.50         52.36         1.97 o                         
   1   6   6         12.93         14.95         1.17 o                         
   2   6   6        376.39        381.72         7.65 o                         
   3   6   6         41.40         42.01         2.13 o                         
   4   6   6          3.98          3.49         1.23 o                         
   5   6   6          8.98          9.56         1.65 o                         
  -8   7   6          3.98          0.06         2.20 o                         
  -7   7   6          0.18         -1.09         1.56 o                         
  -6   7   6          0.41          1.11         1.33 o                         
  -5   7   6        211.85        213.69         6.91 o                         
  -4   7   6        333.64        333.06         7.45 o                         
  -3   7   6         11.70         11.32         1.39 o                         
  -2   7   6          2.23          1.93         0.98 o                         
  -1   7   6        273.47        288.37         6.86 o                         
   0   7   6         28.34         25.48         1.70 o                         
   1   7   6          1.13          0.00         0.93 o                         
   2   7   6          2.84          2.61         1.08 o                         
   3   7   6         25.76         23.07         1.95 o                         
   4   7   6         15.05         14.54         1.86 o                         
   5   7   6          0.15         -0.12         1.41 o                         
  -8   8   6          0.63          1.61         4.06 o                         
  -7   8   6          9.53          9.31         2.36 o                         
  -6   8   6         22.44         23.06         3.00 o                         
  -5   8   6        109.94         98.32         4.56 o                         
  -4   8   6          0.58          0.17         1.88 o                         
  -3   8   6         11.60          7.49         1.68 o                         
  -2   8   6          0.06          0.45         1.15 o                         
  -1   8   6         28.61         21.75         1.85 o                         
   0   8   6         15.43         21.13         1.85 o                         
   1   8   6        143.82        139.67         4.84 o                         
   2   8   6         35.98         40.50         2.68 o                         
   3   8   6        155.68        162.51         5.19 o                         
  -6   9   6         41.92         47.29         3.69 o                         
  -5   9   6          1.79          0.84         1.63 o                         
  -4   9   6        119.51        122.45         4.88 o                         
  -3   9   6        165.24        169.86         5.44 o                         
  -2   9   6         28.62         32.03         2.67 o                         
  -1   9   6         96.64        116.24         4.39 o                         
   0   9   6         11.45          7.42         1.70 o                         
   1   9   6         50.87         50.69         3.13 o                         
   2   9   6          0.53         -0.72         1.56 o                         
  -5  10   6          8.31          9.16         3.29 o                         
  -4  10   6          5.95          8.39         1.97 o                         
  -3  10   6         77.08         71.82         4.30 o                         
  -2  10   6         22.92         29.80         2.83 o                         
  -1  10   6          0.76          4.39         1.83 o                         
   0  10   6          5.45          2.53         1.97 o                         
  -1 -10   7          0.12         -0.07         1.68 o                         
   0 -10   7          0.80          1.45         1.87 o                         
   1 -10   7         26.89         26.42         2.90 o                         
   2 -10   7        213.92        240.43         8.22 o                         
  -4  -9   7         59.53         58.70         3.89 o                         
  -3  -9   7         29.64         26.27         2.80 o                         
  -2  -9   7        151.04        150.56         4.87 o                         
  -1  -9   7          0.21          2.05         1.22 o                         
   0  -9   7         79.39         84.30         3.16 o                         
   1  -9   7          1.24         -0.51         1.13 o                         
   2  -9   7         73.85         77.53         3.33 o                         
   3  -9   7         17.50         18.41         2.00 o                         
   4  -9   7        105.91        124.03         5.34 o                         
  -5  -8   7          1.99         -0.92         1.39 o                         
  -4  -8   7          1.29         -0.42         1.18 o                         
  -3  -8   7        142.58        137.26         3.93 o                         
  -2  -8   7          7.41          6.77         1.17 o                         
  -1  -8   7          0.13         -0.43         0.82 o                         
   0  -8   7          1.26          1.84         0.90 o                         
   1  -8   7         13.32          7.32         1.16 o                         
   2  -8   7        169.53        188.18         4.33 o                         
   3  -8   7          2.17          2.18         1.08 o                         
   4  -8   7          1.98          0.58         1.25 o                         
   5  -8   7         19.31         20.10         2.08 o                         
  -6  -7   7          5.10          5.25         1.48 o                         
  -5  -7   7          1.13          0.81         0.96 o                         
  -4  -7   7        105.36        110.73         3.34 o                         
  -3  -7   7        208.86        216.15         6.49 o                         
  -2  -7   7         55.03         58.24         2.32 o                         
  -1  -7   7        123.57        124.74         4.20 o                         
   0  -7   7        501.85        520.15         8.63 o                         
   1  -7   7          0.23          0.09         0.66 o                         
   2  -7   7         16.99         19.18         1.39 o                         
   3  -7   7          8.56          9.90         1.17 o                         
   4  -7   7         86.46         96.78         3.08 o                         
   5  -7   7         33.49         33.92         2.40 o                         
   6  -7   7          0.80          1.60         1.56 o                         
  -7  -6   7         51.19         49.74         4.27 o                         
  -6  -6   7          4.67          4.72         1.16 o                         
  -5  -6   7         34.49         34.73         1.91 o                         
  -4  -6   7          0.09          0.87         0.57 o                         
  -3  -6   7        140.07        130.86         3.49 o                         
  -2  -6   7         16.21         16.55         1.04 o                         
  -1  -6   7        963.80        964.32        14.32 o                         
   0  -6   7       3364.06       3327.87        43.49 o                         
   1  -6   7       1813.88       1795.80        23.06 o                         
   2  -6   7        320.34        298.87         4.85 o                         
   3  -6   7         80.62         80.76         2.41 o                         
   4  -6   7          8.98          9.38         1.19 o                         
   5  -6   7          2.33          4.36         1.00 o                         
   6  -6   7          0.04          0.51         1.15 o                         
   7  -6   7         15.76         17.09         2.48 o                         
  -8  -5   7         11.82         10.80         1.94 o                         
  -7  -5   7          2.33          1.18         1.20 o                         
  -6  -5   7          7.39          9.84         1.08 o                         
  -5  -5   7         56.70         60.40         2.20 o                         
  -4  -5   7         60.94         56.92         1.59 o                         
  -3  -5   7        197.42        196.23         3.55 o                         
  -2  -5   7          6.28          5.77         0.60 o                         
  -1  -5   7         93.25         92.08         1.86 o                         
   0  -5   7        196.60        197.47         3.13 o                         
   1  -5   7        485.86        491.19         6.85 o                         
   2  -5   7        670.32        649.65         8.50 o                         
   3  -5   7          7.07          6.17         0.67 o                         
   4  -5   7        147.93        151.98         3.75 o                         
   5  -5   7         42.14         41.53         1.93 o                         
   6  -5   7         25.13         21.65         1.82 o                         
   7  -5   7         64.59         63.87         3.52 o                         
  -8  -4   7         54.25         60.52         2.60 o                         
  -7  -4   7        162.67        168.34         4.07 o                         
  -6  -4   7          0.94          1.44         0.68 o                         
  -5  -4   7        192.56        193.21         3.54 o                         
  -4  -4   7         15.62         14.28         0.75 o                         
  -3  -4   7        226.05        223.40         3.64 o                         
  -2  -4   7        186.92        178.72         3.05 o                         
  -1  -4   7        230.52        239.11         3.37 o                         
   0  -4   7          0.06          0.94         0.23 o                         
   1  -4   7        260.01        250.96         3.57 o                         
   2  -4   7        125.09        121.18         2.21 o                         
   3  -4   7        674.16        659.80         9.19 o                         
   4  -4   7        543.19        539.71         8.32 o                         
   5  -4   7         45.04         47.55         1.85 o                         
   6  -4   7          2.48          2.15         0.91 o                         
   7  -4   7          0.00          0.87         1.15 o                         
  -9  -3   7         12.24         11.28         1.78 o                         
  -8  -3   7          0.00          0.48         0.99 o                         
  -7  -3   7          8.43          6.87         0.89 o                         
  -6  -3   7        618.08        603.97        10.08 o                         
  -5  -3   7         26.83         26.99         1.09 o                         
  -4  -3   7        119.77        125.99         2.11 o                         
  -3  -3   7        150.89        161.73         2.60 o                         
  -2  -3   7        223.04        228.88         3.31 o                         
  -1  -3   7         21.83         18.26         0.55 o                         
   0  -3   7         29.26         44.45         1.37 o                         
   1  -3   7          7.35          8.27         0.44 o                         
   2  -3   7         20.72         19.76         0.58 o                         
   3  -3   7         96.58         94.23         1.93 o                         
   4  -3   7        272.50        267.75         4.43 o                         
   5  -3   7          6.28          6.96         0.87 o                         
   6  -3   7          1.82          0.79         0.84 o                         
   7  -3   7         28.78         32.34         2.11 o                         
   8  -3   7         22.48         19.77         2.59 o                         
  -9  -2   7          1.17          1.18         1.19 o                         
  -8  -2   7         20.00         19.37         1.55 o                         
  -7  -2   7        973.20        984.52        15.76 o                         
  -6  -2   7        874.12        852.42        11.66 o                         
  -5  -2   7        307.92        307.77         4.21 o                         
  -4  -2   7        288.32        287.35         4.06 o                         
  -3  -2   7       1810.80       1877.44        24.67 o                         
  -2  -2   7        377.87        365.30         4.82 o                         
  -1  -2   7        523.42        586.48         8.20 o                         
   0  -2   7        369.02        408.88        14.27 o                         
   1  -2   7         48.48         49.20         4.23 o                         
   2  -2   7         87.73         95.66         1.59 o                         
   3  -2   7        553.82        549.68         7.68 o                         
   4  -2   7        246.29        241.41         5.36 o                         
   5  -2   7         83.24         78.02         2.40 o                         
   6  -2   7         73.87         72.28         2.59 o                         
   7  -2   7         81.30         77.99         3.08 o                         
   8  -2   7          0.32          1.84         1.61 o                         
  -9  -1   7          8.84          7.60         1.36 o                         
  -8  -1   7         21.68         21.80         1.86 o                         
  -7  -1   7        217.19        212.04         4.61 o                         
  -6  -1   7        233.69        238.57         3.64 o                         
  -5  -1   7        990.03        976.39        11.94 o                         
  -4  -1   7         13.39         15.93         0.69 o                         
  -3  -1   7         52.28         50.39         1.24 o                         
  -2  -1   7         22.66         21.42         0.56 o                         
  -1  -1   7        398.55        424.68         5.77 o                         
   0  -1   7        166.80        197.68         6.78 o                         
   1  -1   7        101.77         91.84         1.64 o                         
   2  -1   7        359.41        374.05         5.48 o                         
   3  -1   7        116.56        114.30         2.25 o                         
   4  -1   7        102.12        101.09         2.17 o                         
   5  -1   7         73.58         72.61         2.34 o                         
   6  -1   7          1.31          0.89         0.81 o                         
   7  -1   7          5.05          5.31         1.18 o                         
   8  -1   7         67.04         68.41         4.30 o                         
 -10   0   7          3.12          3.22         1.70 o                         
  -9   0   7         28.40         27.84         2.01 o                         
  -8   0   7        194.42        201.97         4.86 o                         
  -7   0   7         48.45         48.27         2.02 o                         
  -6   0   7        142.15        149.04         2.65 o                         
  -5   0   7        344.70        376.88         5.08 o                         
  -4   0   7       1075.07       1168.51        14.57 o                         
  -3   0   7        531.77        544.11         7.03 o                         
  -2   0   7          1.49          0.33         0.25 o                         
  -1   0   7         37.45         44.22         0.96 o                         
   0   0   7        675.42        685.20         9.62 o                         
   1   0   7        411.84        420.73         5.85 o                         
   2   0   7         20.27         20.13         0.74 o                         
   3   0   7        103.10        104.43         2.25 o                         
   4   0   7         99.41         96.46         2.21 o                         
   5   0   7         66.38         67.34         2.47 o                         
   6   0   7         23.17         24.07         2.79 o                         
   7   0   7         47.74         47.97         2.68 o                         
   8   0   7         32.94         42.93         3.92 o                         
 -10   1   7          0.02          0.48         1.74 o                         
  -9   1   7         49.03         53.88         3.08 o                         
  -8   1   7        183.06        181.97         4.65 o                         
  -7   1   7         17.79         15.86         1.25 o                         
  -6   1   7         54.08         55.02         1.54 o                         
  -5   1   7        504.35        490.36         6.38 o                         
  -4   1   7        202.08        204.05         2.90 o                         
  -3   1   7         53.74         51.85         1.06 o                         
  -2   1   7        104.46        108.06         1.72 o                         
  -1   1   7        320.07        292.64         4.73 o                         
   0   1   7         55.42         51.01         1.15 o                         
   1   1   7        427.36        433.16         6.32 o                         
   2   1   7          3.08          2.61         0.40 o                         
   3   1   7          0.40          0.42         0.40 o                         
   4   1   7        232.53        235.34         4.90 o                         
   5   1   7        182.49        179.10         4.23 o                         
   6   1   7        190.43        203.92         5.27 o                         
   7   1   7          0.19          1.35         1.17 o                         
 -10   2   7         30.93         32.77         2.92 o                         
  -9   2   7         31.94         38.89         3.30 o                         
  -8   2   7         70.59         56.31         2.91 o                         
  -7   2   7        279.02        283.94         5.69 o                         
  -6   2   7        231.44        215.85         3.69 o                         
  -5   2   7         22.78         15.40         0.86 o                         
  -4   2   7       2535.04       2555.58        30.96 o                         
  -3   2   7        105.66        124.38         2.12 o                         
  -2   2   7        382.79        392.30         5.07 o                         
  -1   2   7         56.73         55.19         1.36 o                         
   0   2   7         31.32         20.19         0.72 o                         
   1   2   7         66.50         54.78         1.32 o                         
   2   2   7         65.06         65.08         1.45 o                         
   3   2   7       1248.77       1256.22        14.74 o                         
   4   2   7         43.55         39.30         1.57 o                         
   5   2   7         51.71         50.27         1.95 o                         
   6   2   7         11.74         12.63         1.26 o                         
   7   2   7          3.32         -0.66         1.47 o                         
 -10   3   7         85.96         98.54         5.05 o                         
  -9   3   7         10.92          6.60         1.71 o                         
  -8   3   7          9.49         11.03         1.51 o                         
  -7   3   7         97.71        102.95         2.94 o                         
  -6   3   7          1.36          2.23         0.60 o                         
  -5   3   7          3.53          3.09         0.55 o                         
  -4   3   7        133.43        132.70         2.45 o                         
  -3   3   7          5.14          9.40         0.64 o                         
  -2   3   7        113.30        114.49         2.00 o                         
  -1   3   7          3.06          1.89         0.31 o                         
   0   3   7         86.45        101.51         2.02 o                         
   1   3   7        394.48        392.33         5.32 o                         
   2   3   7        389.86        388.03         5.37 o                         
   3   3   7        140.73        144.83         3.02 o                         
   4   3   7          0.46          0.43         0.67 o                         
   5   3   7          0.12         -0.79         0.79 o                         
   6   3   7         43.05         39.02         2.22 o                         
   7   3   7          0.10          0.31         1.47 o                         
  -9   4   7         75.23         78.97         4.56 o                         
  -8   4   7          0.34          1.57         1.27 o                         
  -7   4   7        622.85        580.67        10.89 o                         
  -6   4   7        689.22        667.80        10.51 o                         
  -5   4   7         25.49         21.98         1.15 o                         
  -4   4   7        469.61        482.23         6.90 o                         
  -3   4   7          0.03          0.30         0.44 o                         
  -2   4   7        337.82        325.57         4.90 o                         
  -1   4   7         34.33         31.74         1.17 o                         
   0   4   7         64.20         54.29         1.50 o                         
   1   4   7         16.51         19.10         0.96 o                         
   2   4   7        125.07        121.50         2.63 o                         
   3   4   7          2.84          1.63         0.71 o                         
   4   4   7        117.45        116.96         3.12 o                         
   5   4   7         32.59         36.47         1.90 o                         
   6   4   7         75.08         93.64         3.50 o                         
  -9   5   7        141.52        136.50         5.62 o                         
  -8   5   7        267.56        293.89         8.77 o                         
  -7   5   7          0.17         -0.08         1.18 o                         
  -6   5   7        421.43        425.92         7.26 o                         
  -5   5   7         79.99         75.90         2.54 o                         
  -4   5   7        171.86        169.08         3.38 o                         
  -3   5   7        252.33        253.26         4.42 o                         
  -2   5   7         21.95         21.79         1.18 o                         
  -1   5   7        195.70        192.14         3.47 o                         
   0   5   7          0.24          2.31         0.60 o                         
   1   5   7         11.81         11.10         0.94 o                         
   2   5   7         10.99         10.03         1.04 o                         
   3   5   7         15.50         14.58         1.22 o                         
   4   5   7         96.34         93.54         3.01 o                         
   5   5   7          0.30          1.07         1.16 o                         
   6   5   7         51.43         56.70         3.70 o                         
  -9   6   7         96.41        100.59         5.50 o                         
  -8   6   7        100.80         90.16         4.50 o                         
  -7   6   7         18.08         20.60         2.33 o                         
  -6   6   7       1009.72        999.34        21.15 o                         
  -5   6   7         11.41          7.40         1.24 o                         
  -4   6   7        601.93        595.91         9.88 o                         
  -3   6   7       1785.30       1784.76        23.06 o                         
  -2   6   7        362.44        342.57         5.71 o                         
  -1   6   7         16.75         14.68         1.18 o                         
   0   6   7         62.55         51.82         2.30 o                         
   1   6   7          0.07         -0.17         0.92 o                         
   2   6   7        186.71        186.08         4.86 o                         
   3   6   7        196.30        203.84         4.78 o                         
   4   6   7        104.75        106.92         4.03 o                         
   5   6   7          0.92          3.16         1.73 o                         
  -8   7   7         59.89         57.38         3.88 o                         
  -7   7   7         19.79         19.91         2.59 o                         
  -6   7   7         25.03         24.90         2.47 o                         
  -5   7   7          1.74          1.73         1.16 o                         
  -4   7   7        234.49        242.90         6.20 o                         
  -3   7   7          0.00          0.16         1.00 o                         
  -2   7   7        397.18        401.26         7.95 o                         
  -1   7   7        119.46        115.33         3.70 o                         
   0   7   7          4.33          9.28         1.22 o                         
   1   7   7         17.94         20.03         1.81 o                         
   2   7   7          2.83          3.37         1.17 o                         
   3   7   7         13.79         11.77         1.63 o                         
   4   7   7          9.89         10.69         1.73 o                         
  -7   8   7          0.33         -0.01         1.93 o                         
  -6   8   7         21.65         24.55         2.65 o                         
  -5   8   7          2.82          4.55         1.63 o                         
  -4   8   7         18.73         18.28         2.06 o                         
  -3   8   7         86.35         97.46         3.92 o                         
  -2   8   7          0.05         -0.94         1.16 o                         
  -1   8   7        326.78        303.89         7.36 o                         
   0   8   7        128.32        124.80         4.11 o                         
   1   8   7         23.57         19.33         2.01 o                         
   2   8   7          0.10         -0.99         1.31 o                         
   3   8   7          5.36          5.74         1.58 o                         
  -6   9   7         15.21         10.46         2.66 o                         
  -5   9   7         17.74         15.56         2.21 o                         
  -4   9   7         25.74         24.98         2.44 o                         
  -3   9   7        286.55        305.15         8.27 o                         
  -2   9   7          0.33          1.60         1.53 o                         
  -1   9   7        110.67        116.45         4.34 o                         
   0   9   7          0.03          3.49         1.54 o                         
   1   9   7          6.09          3.66         2.46 o                         
   2   9   7          0.30          1.50         1.95 o                         
  -4  10   7        167.68        157.67         6.19 o                         
  -3  10   7         55.96         54.35         4.03 o                         
  -2  10   7          2.20          0.22         2.38 o                         
  -1  10   7         17.59         15.83         2.47 o                         
   0 -10   8        135.65        151.80         8.01 o                         
   1 -10   8          0.93         11.22         6.04 o                         
  -3  -9   8          0.27          1.00         1.44 o                         
  -2  -9   8        141.73        148.00         4.82 o                         
  -1  -9   8         21.94         27.87         2.67 o                         
   0  -9   8         21.66         20.23         1.84 o                         
   1  -9   8          0.75          2.60         1.33 o                         
   2  -9   8          0.84          0.39         1.29 o                         
   3  -9   8          5.92          6.66         1.76 o                         
   4  -9   8          5.52          3.84         4.67 o                         
  -5  -8   8         53.18         57.58         4.11 o                         
  -4  -8   8         27.06         26.13         1.78 o                         
  -3  -8   8          5.74          4.53         1.14 o                         
  -2  -8   8        188.80        194.55         4.63 o                         
  -1  -8   8          0.06         -0.39         0.96 o                         
   0  -8   8        189.19        214.27         5.00 o                         
   1  -8   8          2.72          1.18         1.00 o                         
   2  -8   8        221.47        215.71         4.62 o                         
   3  -8   8          4.12          4.43         1.09 o                         
   4  -8   8         51.80         50.46         2.50 o                         
   5  -8   8          1.14          2.15         1.69 o                         
  -6  -7   8         46.34         45.16         2.88 o                         
  -5  -7   8        153.10        159.00         4.35 o                         
  -4  -7   8         11.18          8.69         1.27 o                         
  -3  -7   8         78.76         87.03         2.85 o                         
  -2  -7   8        838.99        842.92        12.39 o                         
  -1  -7   8          4.31          3.69         0.83 o                         
   0  -7   8        178.24        184.19         3.80 o                         
   1  -7   8         10.31         12.66         1.05 o                         
   2  -7   8         10.87         13.16         1.14 o                         
   3  -7   8         23.74         24.80         1.43 o                         
   4  -7   8          3.58          3.43         0.95 o                         
   5  -7   8          5.31          1.40         1.22 o                         
   6  -7   8          6.14          7.79         1.89 o                         
  -7  -6   8          0.25          0.42         1.54 o                         
  -6  -6   8         34.27         36.88         2.03 o                         
  -5  -6   8          4.61          4.44         1.04 o                         
  -4  -6   8          4.99          4.07         0.92 o                         
  -3  -6   8       1562.15       1552.48        21.21 o                         
  -2  -6   8        194.37        203.68         4.06 o                         
  -1  -6   8        343.79        349.76         5.62 o                         
   0  -6   8         42.24         37.25         1.27 o                         
   1  -6   8        892.81        897.38        12.03 o                         
   2  -6   8        507.32        515.57         7.67 o                         
   3  -6   8          0.36          0.95         0.62 o                         
   4  -6   8        261.40        244.01         5.20 o                         
   5  -6   8          2.54          0.73         0.95 o                         
   6  -6   8          2.75         -0.07         1.35 o                         
  -8  -5   8          5.93          6.19         1.77 o                         
  -7  -5   8          6.96          5.42         1.19 o                         
  -6  -5   8         38.59         37.41         2.00 o                         
  -5  -5   8         52.03         50.74         1.85 o                         
  -4  -5   8         22.81         22.70         1.66 o                         
  -3  -5   8         50.82         47.75         1.49 o                         
  -2  -5   8        277.25        271.30         4.37 o                         
  -1  -5   8        211.22        210.98         3.42 o                         
   0  -5   8          1.24          1.26         0.33 o                         
   1  -5   8        124.73        113.05         1.99 o                         
   2  -5   8         16.04         18.07         0.72 o                         
   3  -5   8         19.59         19.48         0.97 o                         
   4  -5   8         31.53         29.76         1.39 o                         
   5  -5   8         33.07         32.41         1.68 o                         
   6  -5   8         11.47          8.65         1.33 o                         
   7  -5   8         11.22         10.55         2.05 o                         
  -8  -4   8          3.50          5.31         1.17 o                         
  -7  -4   8         43.12         47.86         2.26 o                         
  -6  -4   8        650.90        664.30        10.55 o                         
  -5  -4   8        271.87        275.48         5.19 o                         
  -4  -4   8        198.43        197.95         3.81 o                         
  -3  -4   8         54.88         52.81         1.34 o                         
  -2  -4   8         96.46         96.96         1.92 o                         
  -1  -4   8          3.93          4.06         0.35 o                         
   0  -4   8         85.99         85.24         1.52 o                         
   1  -4   8         12.76         11.44         0.76 o                         
   2  -4   8         55.07         55.11         1.10 o                         
   3  -4   8        137.10        143.00         2.48 o                         
   4  -4   8         92.37         91.25         2.22 o                         
   5  -4   8          9.36          8.66         0.95 o                         
   6  -4   8          8.22         10.36         1.52 o                         
   7  -4   8         46.25         43.33         3.29 o                         
  -9  -3   8         42.11         39.39         2.98 o                         
  -8  -3   8         95.95         93.36         2.98 o                         
  -7  -3   8          0.87          0.60         0.89 o                         
  -6  -3   8         18.55         17.13         0.90 o                         
  -5  -3   8        549.54        563.03         8.93 o                         
  -4  -3   8         28.13         27.95         1.17 o                         
  -3  -3   8         83.16         94.93         1.87 o                         
  -2  -3   8          1.80          5.23         0.39 o                         
  -1  -3   8        112.10        114.61         2.26 o                         
   0  -3   8        197.42        203.99         8.61 o                         
   1  -3   8        635.69        663.16        27.12 o                         
   2  -3   8         35.62         34.54         1.04 o                         
   3  -3   8          4.00          4.35         0.43 o                         
   4  -3   8         45.28         44.86         1.56 o                         
   5  -3   8         25.60         26.74         1.44 o                         
   6  -3   8         86.69         84.39         3.08 o                         
   7  -3   8          1.64          2.91         1.35 o                         
  -9  -2   8         28.95         30.91         4.33 o                         
  -8  -2   8        189.01        195.40         4.42 o                         
  -7  -2   8         88.44         83.49         2.18 o                         
  -6  -2   8         44.40         45.27         1.89 o                         
  -5  -2   8        704.42        693.76         9.28 o                         
  -4  -2   8        285.04        264.19         4.43 o                         
  -3  -2   8        111.06        112.56         2.18 o                         
  -2  -2   8       1765.20       1810.11        21.68 o                         
  -1  -2   8         12.24         14.05         0.64 o                         
   0  -2   8        932.77        949.58        32.23 o                         
   1  -2   8        378.47        367.70        13.54 o                         
   2  -2   8         30.73         36.95         0.79 o                         
   3  -2   8        216.77        198.43         3.11 o                         
   4  -2   8         45.85         40.64         1.31 o                         
   5  -2   8         39.11         41.02         1.77 o                         
   6  -2   8        149.56        153.21         4.32 o                         
   7  -2   8         29.79         21.98         1.82 o                         
  -9  -1   8          4.87          2.40         1.47 o                         
  -8  -1   8          1.64          1.47         0.88 o                         
  -7  -1   8        250.45        244.03         4.45 o                         
  -6  -1   8          1.26          2.13         0.58 o                         
  -5  -1   8        129.91        128.76         2.36 o                         
  -4  -1   8         15.66         16.22         0.69 o                         
  -3  -1   8         48.71         47.01         1.16 o                         
  -2  -1   8        158.80        165.07         2.31 o                         
  -1  -1   8          2.05          1.66         0.21 o                         
   0  -1   8         62.35         55.87         2.36 o                         
   1  -1   8        271.42        270.91         5.53 o                         
   2  -1   8         23.06         25.07         0.74 o                         
   3  -1   8        475.20        469.43         6.80 o                         
   4  -1   8         79.05         80.60         2.13 o                         
   5  -1   8        113.05        109.27         2.96 o                         
   6  -1   8          0.32         -0.91         0.91 o                         
   7  -1   8          8.02          9.07         1.45 o                         
 -10   0   8         64.62         62.44         3.85 o                         
  -9   0   8          0.06          0.76         1.33 o                         
  -8   0   8          0.08          0.93         0.86 o                         
  -7   0   8        218.94        204.40         4.09 o                         
  -6   0   8         10.31         10.43         0.75 o                         
  -5   0   8         61.33         53.99         1.41 o                         
  -4   0   8          0.28          0.62         0.32 o                         
  -3   0   8          1.19          0.87         0.23 o                         
  -2   0   8        103.14        105.45         1.83 o                         
  -1   0   8        518.55        535.62         7.03 o                         
   0   0   8       1511.18       1562.74        20.29 o                         
   1   0   8         43.21         49.17         1.08 o                         
   2   0   8        422.16        419.89         6.07 o                         
   3   0   8        335.58        325.00         5.62 o                         
   4   0   8         12.10         12.74         1.13 o                         
   5   0   8          6.27          5.64         0.85 o                         
   6   0   8          4.87          5.19         1.27 o                         
   7   0   8         36.03         37.50         2.44 o                         
 -10   1   8         99.96        102.05         5.95 o                         
  -9   1   8         78.26         86.36         3.35 o                         
  -8   1   8         55.61         49.61         2.31 o                         
  -7   1   8         14.01         17.00         1.27 o                         
  -6   1   8          0.61         -0.40         0.50 o                         
  -5   1   8        121.44        127.30         2.47 o                         
  -4   1   8        319.65        339.37         4.53 o                         
  -3   1   8          5.64         11.64         0.58 o                         
  -2   1   8         86.04         88.70         1.65 o                         
  -1   1   8        148.06        157.88         2.94 o                         
   0   1   8        262.37        249.77         3.73 o                         
   1   1   8         27.69         27.26         1.02 o                         
   2   1   8         31.14         30.82         1.16 o                         
   3   1   8         54.51         54.91         1.60 o                         
   4   1   8         60.64         53.91         2.03 o                         
   5   1   8        139.73        144.85         4.03 o                         
   6   1   8          4.20          4.52         1.10 o                         
   7   1   8         23.10         24.01         2.90 o                         
 -10   2   8        119.99        142.82         5.36 o                         
  -9   2   8         21.35         23.04         2.11 o                         
  -8   2   8        102.00        107.71         3.65 o                         
  -7   2   8         92.43         86.46         2.94 o                         
  -6   2   8        105.49        114.43         2.66 o                         
  -5   2   8          5.17          4.11         0.55 o                         
  -4   2   8          0.34          0.96         0.37 o                         
  -3   2   8        491.19        515.95         7.04 o                         
  -2   2   8         12.17         17.94         0.84 o                         
  -1   2   8          0.32          0.53         0.27 o                         
   0   2   8        218.43        215.21         4.03 o                         
   1   2   8        215.15        217.09         4.01 o                         
   2   2   8         52.04         49.51         1.71 o                         
   3   2   8        755.09        749.00        12.77 o                         
   4   2   8       1894.72       1905.91        28.51 o                         
   5   2   8        188.77        193.62         5.02 o                         
   6   2   8        294.63        310.61         9.50 o                         
   7   2   8        146.60        148.86         7.19 o                         
 -10   3   8          1.05          0.39         1.92 o                         
  -9   3   8         24.43         27.22         2.94 o                         
  -8   3   8         36.77         40.78         2.60 o                         
  -7   3   8         13.24         14.01         1.32 o                         
  -6   3   8         66.38         76.75         2.08 o                         
  -5   3   8        161.16        159.94         3.02 o                         
  -4   3   8        112.74        117.10         2.30 o                         
  -3   3   8         35.72         40.88         1.21 o                         
  -2   3   8        179.16        175.12         3.05 o                         
  -1   3   8        949.87        967.29        12.58 o                         
   0   3   8         15.19         14.61         0.86 o                         
   1   3   8          0.99          1.78         0.42 o                         
   2   3   8         53.55         44.33         1.48 o                         
   3   3   8        120.35        115.71         2.53 o                         
   4   3   8         48.17         53.25         2.01 o                         
   5   3   8          0.36         -0.41         0.98 o                         
   6   3   8         21.01         12.44         1.46 o                         
  -9   4   8          6.90          6.73         1.97 o                         
  -8   4   8        392.86        366.87         9.33 o                         
  -7   4   8         47.64         59.44         2.71 o                         
  -6   4   8         10.91         13.06         1.29 o                         
  -5   4   8         21.06         22.28         1.26 o                         
  -4   4   8        103.36         98.06         2.20 o                         
  -3   4   8        424.75        421.88         6.11 o                         
  -2   4   8        230.62        253.39         3.78 o                         
  -1   4   8          0.52          1.09         0.51 o                         
   0   4   8         29.16         28.10         1.23 o                         
   1   4   8         34.25         31.61         1.28 o                         
   2   4   8          6.42          6.44         0.76 o                         
   3   4   8         25.43         24.79         1.49 o                         
   4   4   8          4.63          5.27         0.91 o                         
   5   4   8         99.34        101.47         3.39 o                         
   6   4   8        128.12        134.72         5.34 o                         
  -9   5   8          2.80          1.65         1.94 o                         
  -8   5   8        276.91        273.24         7.83 o                         
  -7   5   8         26.12         23.96         1.98 o                         
  -6   5   8          0.00         -0.38         0.97 o                         
  -5   5   8          4.54          5.11         0.91 o                         
  -4   5   8         71.12         71.17         2.34 o                         
  -3   5   8          5.52          3.75         0.84 o                         
  -2   5   8          9.64         10.59         0.89 o                         
  -1   5   8          5.45          5.55         0.73 o                         
   0   5   8          3.79          4.92         0.79 o                         
   1   5   8         65.20         69.93         2.14 o                         
   2   5   8        184.40        183.22         4.37 o                         
   3   5   8        143.11        148.83         4.30 o                         
   4   5   8        142.06        142.72         3.93 o                         
   5   5   8        127.09        121.41         3.94 o                         
  -9   6   8         17.56         19.45         2.73 o                         
  -8   6   8        286.92        267.05         9.88 o                         
  -7   6   8        104.19        115.13         4.80 o                         
  -6   6   8          5.11          5.13         1.33 o                         
  -5   6   8        294.80        292.55         7.41 o                         
  -4   6   8        636.28        631.65        10.37 o                         
  -3   6   8         22.39         23.91         2.54 o                         
  -2   6   8         86.87         83.96         2.58 o                         
  -1   6   8        139.87        154.34         3.68 o                         
   0   6   8        307.19        270.05         5.94 o                         
   1   6   8          5.55          2.33         0.88 o                         
   2   6   8        306.80        314.18         6.62 o                         
   3   6   8        155.14        146.13         3.96 o                         
   4   6   8          4.17          5.14         1.32 o                         
   5   6   8         54.99         47.07         3.38 o                         
  -8   7   8          0.02          4.20         2.27 o                         
  -7   7   8        211.82        218.62         8.34 o                         
  -6   7   8         53.55         55.90         3.76 o                         
  -5   7   8         16.55         15.73         2.32 o                         
  -4   7   8        277.71        290.03         6.90 o                         
  -3   7   8        219.54        219.84         5.39 o                         
  -2   7   8          3.46          2.29         1.04 o                         
  -1   7   8          5.18          6.55         1.21 o                         
   0   7   8         10.84         11.01         1.86 o                         
   1   7   8          2.97          4.24         1.27 o                         
   2   7   8         47.11         43.89         2.74 o                         
   3   7   8         14.91         10.31         2.05 o                         
   4   7   8         60.52         61.99         3.26 o                         
  -7   8   8         14.62         10.27         2.71 o                         
  -6   8   8         14.30         13.71         2.41 o                         
  -5   8   8        298.32        317.07        10.39 o                         
  -4   8   8         10.39         15.64         1.91 o                         
  -3   8   8          0.62          2.06         1.78 o                         
  -2   8   8          1.09         -0.11         1.15 o                         
  -1   8   8         83.96         81.07         3.30 o                         
   0   8   8         37.52         41.12         2.43 o                         
   1   8   8         21.61         17.79         2.52 o                         
   2   8   8        115.82        129.15         4.78 o                         
  -6   9   8         20.84         18.45         2.73 o                         
  -5   9   8         38.32         37.35         2.93 o                         
  -4   9   8          2.46          4.17         1.74 o                         
  -3   9   8        108.78        120.51         4.85 o                         
  -2   9   8         29.87         31.54         2.59 o                         
  -1   9   8        130.71        130.15         4.59 o                         
   0   9   8         59.67         60.29         3.78 o                         
   1   9   8         24.69         27.41         2.54 o                         
  -3  -9   9          6.42          4.26         2.66 o                         
  -2  -9   9         48.85         59.33         4.23 o                         
  -1  -9   9          0.01         -0.22         1.16 o                         
   0  -9   9          2.19          0.88         1.27 o                         
   1  -9   9          0.43          0.92         1.35 o                         
   2  -9   9         33.57         36.62         2.72 o                         
   3  -9   9          0.28          0.67         1.44 o                         
  -5  -8   9         68.36         64.33         4.39 o                         
  -4  -8   9        209.21        206.21         6.77 o                         
  -3  -8   9          3.83          2.65         1.08 o                         
  -2  -8   9         26.29         23.04         1.91 o                         
  -1  -8   9          1.20          0.38         1.00 o                         
   0  -8   9        218.37        210.87         4.58 o                         
   1  -8   9        399.79        391.38         7.22 o                         
   2  -8   9         22.15         19.77         1.49 o                         
   3  -8   9          4.03          2.83         1.09 o                         
   4  -8   9         46.94         56.50         3.32 o                         
  -6  -7   9         33.99         27.83         3.78 o                         
  -5  -7   9        380.60        381.33         7.59 o                         
  -4  -7   9        571.66        569.19        11.31 o                         
  -3  -7   9          4.52          4.73         0.96 o                         
  -2  -7   9        431.43        419.97         7.23 o                         
  -1  -7   9         45.58         50.93         1.84 o                         
   0  -7   9         98.94         99.72         2.54 o                         
   1  -7   9         38.80         45.49         1.76 o                         
   2  -7   9        206.84        204.97         4.27 o                         
   3  -7   9         12.23         13.39         1.06 o                         
   4  -7   9         32.01         33.17         1.87 o                         
   5  -7   9         25.28         30.96         2.22 o                         
  -7  -6   9         17.70         15.95         2.01 o                         
  -6  -6   9          0.91          0.70         1.17 o                         
  -5  -6   9         82.27         84.26         2.86 o                         
  -4  -6   9        209.91        220.91         5.05 o                         
  -3  -6   9          3.24          2.41         0.71 o                         
  -2  -6   9        212.97        212.33         3.98 o                         
  -1  -6   9        266.13        274.04         4.59 o                         
   0  -6   9        391.70        414.70         6.25 o                         
   1  -6   9        132.74        129.14         3.65 o                         
   2  -6   9        272.85        283.92         4.75 o                         
   3  -6   9         48.61         51.79         1.48 o                         
   4  -6   9         14.18         12.83         1.11 o                         
   5  -6   9        108.88        112.05         3.52 o                         
   6  -6   9          0.84          0.00         2.22 o                         
  -8  -5   9          8.74          9.94         2.87 o                         
  -7  -5   9          2.60          5.64         1.16 o                         
  -6  -5   9         80.84         76.83         2.34 o                         
  -5  -5   9          0.13         -0.08         0.79 o                         
  -4  -5   9        130.90        129.32         3.02 o                         
  -3  -5   9         49.54         43.44         1.61 o                         
  -2  -5   9        175.49        168.19         2.86 o                         
  -1  -5   9          1.74          3.07         0.40 o                         
   0  -5   9         75.84         83.71         1.75 o                         
   1  -5   9         13.21         12.40         0.68 o                         
   2  -5   9         47.88         47.29         1.39 o                         
   3  -5   9         48.75         51.15         1.73 o                         
   4  -5   9         10.92         10.88         1.01 o                         
   5  -5   9         16.97         17.64         1.40 o                         
   6  -5   9          0.40         -1.71         1.71 o                         
  -8  -4   9          0.15          0.99         1.08 o                         
  -7  -4   9        698.82        698.49        11.99 o                         
  -6  -4   9        393.09        400.12         7.40 o                         
  -5  -4   9        211.69        214.04         4.52 o                         
  -4  -4   9        177.16        182.68         3.58 o                         
  -3  -4   9        146.95        137.08         2.43 o                         
  -2  -4   9          1.20          1.19         0.32 o                         
  -1  -4   9         84.94         85.39         1.49 o                         
   0  -4   9         38.42         43.29         1.58 o                         
   1  -4   9         26.85         29.82         7.19 o                         
   2  -4   9         20.77         22.47         1.00 o                         
   3  -4   9         12.81          9.22         0.72 o                         
   4  -4   9         50.57         44.99         1.57 o                         
   5  -4   9          1.25          0.86         0.73 o                         
   6  -4   9         11.68         10.88         1.38 o                         
   7  -4   9          0.29          0.56         2.00 o                         
  -9  -3   9         41.01         37.65         4.63 o                         
  -8  -3   9          3.10          1.60         1.25 o                         
  -7  -3   9        512.75        532.85         9.49 o                         
  -6  -3   9          4.53          2.79         1.03 o                         
  -5  -3   9        121.32        120.39         2.86 o                         
  -4  -3   9          9.03          8.56         0.81 o                         
  -3  -3   9          0.40          0.17         0.41 o                         
  -2  -3   9        365.30        367.70         4.94 o                         
  -1  -3   9        355.49        376.40         7.24 o                         
   0  -3   9          5.00         13.50         3.71 o                         
   1  -3   9         21.92         26.77         2.83 o                         
   2  -3   9        308.77        293.48        10.30 o                         
   3  -3   9        181.46        179.54         3.21 o                         
   4  -3   9        221.68        215.67         4.13 o                         
   5  -3   9          3.29          4.83         0.85 o                         
   6  -3   9          0.66          0.88         1.11 o                         
   7  -3   9         28.53         30.97         2.55 o                         
  -9  -2   9         73.08         67.93         3.25 o                         
  -8  -2   9          0.92          0.25         1.13 o                         
  -7  -2   9         94.97         93.40         2.93 o                         
  -6  -2   9         37.31         40.63         1.74 o                         
  -5  -2   9          0.38          0.79         0.47 o                         
  -4  -2   9        703.69        717.32         9.76 o                         
  -3  -2   9       2019.56       2022.08        26.55 o                         
  -2  -2   9        686.90        680.13         8.53 o                         
  -1  -2   9        186.47        173.70         3.50 o                         
   0  -2   9        481.06        483.55        16.82 o                         
   1  -2   9        269.80        303.25        11.79 o                         
   2  -2   9         87.31         81.40         1.92 o                         
   3  -2   9         14.65         15.77         0.72 o                         
   4  -2   9         66.55         66.57         1.88 o                         
   5  -2   9         82.62         84.11         2.83 o                         
   6  -2   9        387.60        379.83         8.09 o                         
   7  -2   9         26.73         25.09         2.36 o                         
  -9  -1   9         10.31         11.18         1.37 o                         
  -8  -1   9         16.08         16.19         1.41 o                         
  -7  -1   9          8.68          8.87         1.13 o                         
  -6  -1   9          9.62         15.15         1.09 o                         
  -5  -1   9         41.11         39.70         1.20 o                         
  -4  -1   9        145.17        155.55         3.23 o                         
  -3  -1   9         80.18         76.18         1.65 o                         
  -2  -1   9         19.53         18.00         0.56 o                         
  -1  -1   9        196.45        192.04         3.28 o                         
   0  -1   9        504.56        511.94        13.14 o                         
   1  -1   9        203.21        200.34         6.68 o                         
   2  -1   9         49.90         54.52         1.24 o                         
   3  -1   9        121.98        122.22         2.49 o                         
   4  -1   9         33.41         30.71         1.51 o                         
   5  -1   9         42.44         44.60         1.93 o                         
   6  -1   9         32.54         33.83         2.30 o                         
   7  -1   9         71.11         72.78         3.75 o                         
  -9   0   9        316.81        329.54         7.42 o                         
  -8   0   9          1.70          1.98         0.83 o                         
  -7   0   9        418.20        414.17         6.49 o                         
  -6   0   9         83.62         77.36         2.10 o                         
  -5   0   9         55.45         48.89         1.36 o                         
  -4   0   9          3.63          3.95         0.43 o                         
  -3   0   9         69.56         63.45         1.36 o                         
  -2   0   9         18.56         17.29         0.64 o                         
  -1   0   9         16.02         14.89         0.56 o                         
   0   0   9        270.70        285.35         4.12 o                         
   1   0   9        102.05        111.27         1.95 o                         
   2   0   9        147.26        140.17         2.53 o                         
   3   0   9         40.28         41.09         1.31 o                         
   4   0   9        628.98        634.52        10.92 o                         
   5   0   9         54.99         49.09         2.20 o                         
   6   0   9          5.74          4.15         1.29 o                         
   7   0   9          1.14          3.35         1.45 o                         
 -10   1   9         19.87          9.33         2.45 o                         
  -9   1   9          0.34          3.00         1.34 o                         
  -8   1   9          2.88          2.90         0.98 o                         
  -7   1   9         19.56         18.13         1.25 o                         
  -6   1   9          5.03          3.31         0.61 o                         
  -5   1   9         53.05         50.12         1.31 o                         
  -4   1   9         24.73         24.17         1.04 o                         
  -3   1   9        539.74        526.44         7.33 o                         
  -2   1   9         49.62         46.62         1.28 o                         
  -1   1   9        209.48        208.44         3.70 o                         
   0   1   9        234.05        226.28         3.47 o                         
   1   1   9         17.38         18.00         0.80 o                         
   2   1   9          0.30          0.20         0.43 o                         
   3   1   9        486.16        500.84         7.96 o                         
   4   1   9         34.24         37.73         1.69 o                         
   5   1   9         74.44         72.92         2.89 o                         
   6   1   9        108.62        104.69         4.22 o                         
   7   1   9         28.70         28.34         3.45 o                         
 -10   2   9         97.32        106.18         5.48 o                         
  -9   2   9         35.95         39.23         2.69 o                         
  -8   2   9         43.65         49.19         2.59 o                         
  -7   2   9        499.05        496.50         8.77 o                         
  -6   2   9         50.95         34.47         1.67 o                         
  -5   2   9        522.18        510.28         6.73 o                         
  -4   2   9        291.99        314.70         4.44 o                         
  -3   2   9        135.25        132.79         2.26 o                         
  -2   2   9          5.21          6.31         0.64 o                         
  -1   2   9        159.41        151.54         3.23 o                         
   0   2   9        494.29        501.88         7.65 o                         
   1   2   9          4.14          5.61         0.62 o                         
   2   2   9       1186.26       1179.68        16.36 o                         
   3   2   9        982.25        983.20        17.50 o                         
   4   2   9        201.48        207.52         5.13 o                         
   5   2   9        302.10        317.99         7.91 o                         
   6   2   9        366.10        341.49         8.60 o                         
  -9   3   9         29.20         27.55         2.54 o                         
  -8   3   9         48.03         44.22         2.73 o                         
  -7   3   9        202.63        191.92         4.38 o                         
  -6   3   9          5.05          2.89         0.79 o                         
  -5   3   9         55.41         53.66         1.74 o                         
  -4   3   9         11.56         12.96         0.86 o                         
  -3   3   9        113.57        129.77         2.49 o                         
  -2   3   9         66.61         69.06         1.97 o                         
  -1   3   9          7.21          9.01         0.71 o                         
   0   3   9          1.63          2.58         0.47 o                         
   1   3   9          0.29          0.40         0.41 o                         
   2   3   9         63.48         59.63         1.71 o                         
   3   3   9          1.63          1.35         0.57 o                         
   4   3   9          3.46          4.58         1.23 o                         
   5   3   9         61.65         63.98         3.01 o                         
   6   3   9        330.57        345.19        11.83 o                         
  -9   4   9         58.78         64.58         4.63 o                         
  -8   4   9          7.20         10.74         1.73 o                         
  -7   4   9          7.01          4.80         1.08 o                         
  -6   4   9         35.47         33.97         1.79 o                         
  -5   4   9         46.50         45.37         1.79 o                         
  -4   4   9       1730.26       1713.42        21.62 o                         
  -3   4   9       3024.32       2969.38        32.66 o                         
  -2   4   9        239.06        244.75         4.74 o                         
  -1   4   9        196.38        205.03         3.82 o                         
   0   4   9         61.64         59.72         1.63 o                         
   1   4   9          1.92          0.93         0.52 o                         
   2   4   9         16.10         16.23         1.07 o                         
   3   4   9          0.29          0.61         0.83 o                         
   4   4   9         34.08         32.53         1.86 o                         
   5   4   9         16.02         11.52         1.56 o                         
  -9   5   9          4.19         -0.69         2.60 o                         
  -8   5   9          7.85         11.02         2.00 o                         
  -7   5   9          0.76          0.89         1.20 o                         
  -6   5   9         61.30         58.86         2.44 o                         
  -5   5   9        125.95        123.70         3.46 o                         
  -4   5   9          4.77          6.39         0.84 o                         
  -3   5   9        118.61        118.02         2.80 o                         
  -2   5   9          3.46          3.23         0.86 o                         
  -1   5   9        129.71        141.24         3.13 o                         
   0   5   9          1.88          1.19         0.67 o                         
   1   5   9         97.19         79.25         2.51 o                         
   2   5   9         11.67         12.96         1.14 o                         
   3   5   9         12.93         13.52         1.29 o                         
   4   5   9         28.78         25.86         1.79 o                         
   5   5   9          4.26          5.17         1.49 o                         
  -8   6   9          6.78          3.75         2.03 o                         
  -7   6   9        188.20        199.98         6.15 o                         
  -6   6   9         62.65         62.54         3.27 o                         
  -5   6   9        202.83        201.71         5.94 o                         
  -4   6   9          8.40          7.66         1.22 o                         
  -3   6   9         78.91         86.92         3.10 o                         
  -2   6   9        386.64        379.18         6.89 o                         
  -1   6   9         71.20         58.72         2.31 o                         
   0   6   9        220.09        187.24         4.44 o                         
   1   6   9         22.23         20.16         1.62 o                         
   2   6   9         20.73         21.33         1.65 o                         
   3   6   9        271.04        273.80         6.04 o                         
   4   6   9         66.17         59.05         3.35 o                         
  -8   7   9          8.49          7.31         2.39 o                         
  -7   7   9         16.91         21.58         2.70 o                         
  -6   7   9         14.96         16.68         2.24 o                         
  -5   7   9         39.44         40.48         2.73 o                         
  -4   7   9         48.75         53.69         2.48 o                         
  -3   7   9          0.37         -0.27         1.15 o                         
  -2   7   9         17.43         20.10         1.66 o                         
  -1   7   9         41.58         42.59         2.20 o                         
   0   7   9          0.18         -0.08         1.02 o                         
   1   7   9          6.11          5.64         1.33 o                         
   2   7   9        136.97        136.10         4.58 o                         
   3   7   9         15.13         17.78         1.88 o                         
  -7   8   9         89.09         93.63         4.73 o                         
  -6   8   9         25.18         29.13         3.12 o                         
  -5   8   9         46.53         53.06         3.09 o                         
  -4   8   9        144.31        143.68         4.88 o                         
  -3   8   9         15.16         18.53         2.05 o                         
  -2   8   9         34.11         39.97         2.94 o                         
  -1   8   9         53.97         63.05         3.42 o                         
   0   8   9          2.61          4.68         1.67 o                         
   1   8   9         16.98         20.75         2.07 o                         
   2   8   9        110.84        122.88         4.70 o                         
  -5   9   9          0.79         -1.71         1.71 o                         
  -4   9   9        115.56        115.78         5.23 o                         
  -3   9   9          8.23         10.35         1.96 o                         
  -2   9   9        125.95        122.67         5.51 o                         
  -1   9   9         80.12         95.27         4.24 o                         
   0   9   9         95.12         96.35         4.51 o                         
  -2  -9  10         48.61         47.65         3.51 o                         
  -1  -9  10         29.09         30.99         2.51 o                         
   0  -9  10         28.88         34.75         2.57 o                         
   1  -9  10          4.24          6.85         1.36 o                         
   2  -9  10         16.28         12.34         2.13 o                         
  -4  -8  10          1.43          1.91         1.55 o                         
  -3  -8  10          1.58          3.72         1.24 o                         
  -2  -8  10         35.03         32.33         1.85 o                         
  -1  -8  10          4.35          4.37         0.96 o                         
   0  -8  10        118.40        121.99         3.23 o                         
   1  -8  10        360.93        347.40         6.47 o                         
   2  -8  10        513.72        527.47         9.71 o                         
   3  -8  10          1.36         -0.52         0.97 o                         
  -5  -7  10         20.45         18.25         2.14 o                         
  -4  -7  10        124.31        117.73         3.16 o                         
  -3  -7  10         65.56         59.14         2.42 o                         
  -2  -7  10        112.32        117.69         3.41 o                         
  -1  -7  10         32.91         37.92         1.47 o                         
   0  -7  10        425.15        422.35         7.28 o                         
   1  -7  10         26.16         20.21         0.98 o                         
   2  -7  10         27.66         29.37         1.55 o                         
   3  -7  10         79.87         82.47         2.51 o                         
   4  -7  10         80.12         81.86         2.66 o                         
   5  -7  10          6.30          8.56         2.49 o                         
  -7  -6  10         39.72         36.83         7.97 o                         
  -6  -6  10        352.97        372.31         8.64 o                         
  -5  -6  10         62.65         59.48         2.59 o                         
  -4  -6  10          9.20          8.49         1.14 o                         
  -3  -6  10         19.89         16.30         1.09 o                         
  -2  -6  10         65.02         65.64         1.83 o                         
  -1  -6  10         88.83         85.77         2.04 o                         
   0  -6  10         10.59          6.35         0.94 o                         
   1  -6  10          0.00         -0.14         0.44 o                         
   2  -6  10          2.53          2.01         0.63 o                         
   3  -6  10         60.87         60.62         1.88 o                         
   4  -6  10        165.06        173.48         4.49 o                         
   5  -6  10        158.01        156.89         5.44 o                         
  -7  -5  10          8.58          7.08         1.76 o                         
  -6  -5  10          5.10          4.23         1.20 o                         
  -5  -5  10        120.60        126.58         3.61 o                         
  -4  -5  10          2.93          3.69         0.74 o                         
  -3  -5  10         94.22         86.99         2.02 o                         
  -2  -5  10         71.78         70.70         1.69 o                         
  -1  -5  10         86.39         85.99         1.77 o                         
   0  -5  10         26.06         30.41         1.13 o                         
   1  -5  10        402.72        361.72        11.45 o                         
   2  -5  10        143.03        143.50         4.65 o                         
   3  -5  10          2.67          3.35         0.87 o                         
   4  -5  10          3.19          3.37         0.77 o                         
   5  -5  10          6.68          6.24         1.06 o                         
   6  -5  10          5.49          5.98         1.42 o                         
  -8  -4  10          6.79          1.74         1.94 o                         
  -7  -4  10         63.12         69.84         2.78 o                         
  -6  -4  10         42.99         44.37         2.21 o                         
  -5  -4  10         65.34         70.07         2.59 o                         
  -4  -4  10          0.66          0.80         0.67 o                         
  -3  -4  10        265.99        274.07         4.28 o                         
  -2  -4  10        630.15        620.60         8.05 o                         
  -1  -4  10          2.78          2.60         0.37 o                         
   0  -4  10        384.62        392.09        15.34 o                         
   1  -4  10          1.86          2.32         1.47 o                         
   2  -4  10          4.24          5.28         1.35 o                         
   3  -4  10         31.02         30.64         1.23 o                         
   4  -4  10          2.06          3.40         0.61 o                         
   5  -4  10         10.45         13.81         1.23 o                         
   6  -4  10          7.39          8.24         1.51 o                         
  -8  -3  10          3.67          4.26         1.39 o                         
  -7  -3  10          9.23          8.64         1.16 o                         
  -6  -3  10         77.62         78.08         3.04 o                         
  -5  -3  10        204.88        200.42         4.77 o                         
  -4  -3  10        182.07        182.46         3.40 o                         
  -3  -3  10         20.34         23.36         0.99 o                         
  -2  -3  10        421.16        420.24         5.54 o                         
  -1  -3  10         18.84         16.81         2.50 o                         
   0  -3  10        174.51        156.30         7.49 o                         
   1  -3  10          7.45          3.31         1.47 o                         
   2  -3  10        237.52        229.25        10.88 o                         
   3  -3  10          0.05          1.17         0.45 o                         
   4  -3  10        464.13        442.64         7.78 o                         
   5  -3  10          6.61          5.57         1.02 o                         
   6  -3  10        152.46        141.99         3.90 o                         
  -9  -2  10         12.27          9.31         2.08 o                         
  -8  -2  10          1.38          0.77         1.10 o                         
  -7  -2  10        134.09        129.22         3.59 o                         
  -6  -2  10          0.05         -0.45         0.66 o                         
  -5  -2  10         10.32          6.25         0.97 o                         
  -4  -2  10        913.97        912.01        12.16 o                         
  -3  -2  10          3.48          3.59         0.47 o                         
  -2  -2  10        255.07        250.00         3.60 o                         
  -1  -2  10         17.49         23.61         2.08 o                         
   0  -2  10        839.42        840.33        28.26 o                         
   1  -2  10        213.90        222.08         9.42 o                         
   2  -2  10          2.85          4.48         0.38 o                         
   3  -2  10        221.55        219.99         3.71 o                         
   4  -2  10        113.66        103.23         2.41 o                         
   5  -2  10          3.30          2.74         0.90 o                         
   6  -2  10          9.62          4.96         1.54 o                         
  -9  -1  10         70.45         68.61         4.74 o                         
  -8  -1  10         35.44         39.41         2.36 o                         
  -7  -1  10         26.83         21.24         1.45 o                         
  -6  -1  10          0.57          1.21         0.63 o                         
  -5  -1  10         63.10         62.52         2.01 o                         
  -4  -1  10          2.28          2.14         0.47 o                         
  -3  -1  10          2.52          2.38         0.41 o                         
  -2  -1  10         44.82         43.53         0.92 o                         
  -1  -1  10        150.03        148.96         3.15 o                         
   0  -1  10        188.31        187.92        11.16 o                         
   1  -1  10         31.42         28.68         1.11 o                         
   2  -1  10         14.36         15.14         0.67 o                         
   3  -1  10        152.11        147.94         2.83 o                         
   4  -1  10         55.95         58.91         1.89 o                         
   5  -1  10         28.88         28.58         1.59 o                         
   6  -1  10        146.28        153.17         5.36 o                         
  -9   0  10          0.47          1.90         1.00 o                         
  -8   0  10          4.73          4.11         1.21 o                         
  -7   0  10          0.44          0.97         0.86 o                         
  -6   0  10          0.14          0.66         0.68 o                         
  -5   0  10         67.84         69.14         1.75 o                         
  -4   0  10         44.56         41.06         1.35 o                         
  -3   0  10        602.20        595.97         8.47 o                         
  -2   0  10          3.88          2.63         0.39 o                         
  -1   0  10        154.04        165.61         2.57 o                         
   0   0  10          5.85          9.24         0.48 o                         
   1   0  10        174.51        177.89         3.31 o                         
   2   0  10        464.86        477.20         7.23 o                         
   3   0  10        868.32        877.91        12.78 o                         
   4   0  10        762.02        759.96        14.82 o                         
   5   0  10        224.04        219.84         6.34 o                         
   6   0  10          4.81          4.85         1.29 o                         
  -9   1  10          0.02          0.39         1.23 o                         
  -8   1  10          0.77          0.48         0.95 o                         
  -7   1  10        164.09        188.16         4.27 o                         
  -6   1  10         64.53         55.89         1.83 o                         
  -5   1  10         10.93         15.28         0.95 o                         
  -4   1  10         46.73         54.76         1.24 o                         
  -3   1  10        237.39        227.29         3.56 o                         
  -2   1  10         15.15         15.52         0.89 o                         
  -1   1  10         38.47         38.46         1.29 o                         
   0   1  10          5.92          5.29         0.40 o                         
   1   1  10        287.01        282.56         4.56 o                         
   2   1  10       1193.44       1193.54        17.99 o                         
   3   1  10         18.80         21.13         1.41 o                         
   4   1  10        849.10        853.48        14.33 o                         
   5   1  10        188.35        199.70         5.06 o                         
   6   1  10          3.84          4.00         1.47 o                         
  -9   2  10         52.37         52.83         3.44 o                         
  -8   2  10         27.59         22.68         1.79 o                         
  -7   2  10        127.62        106.00         2.94 o                         
  -6   2  10         37.74         26.85         1.30 o                         
  -5   2  10         24.15         29.37         1.24 o                         
  -4   2  10          4.68          7.49         0.62 o                         
  -3   2  10         89.13         93.12         1.82 o                         
  -2   2  10         22.15         22.31         1.17 o                         
  -1   2  10         22.68         26.85         1.29 o                         
   0   2  10         70.73         65.44         1.90 o                         
   1   2  10         67.92         65.25         1.74 o                         
   2   2  10         14.47         15.30         1.08 o                         
   3   2  10        130.58        126.68         3.19 o                         
   4   2  10        522.33        563.90        12.99 o                         
   5   2  10        203.49        203.52         5.81 o                         
   6   2  10        305.35        303.45        10.65 o                         
  -9   3  10         35.00         31.45         2.76 o                         
  -8   3  10          0.56         -0.54         1.22 o                         
  -7   3  10         16.19         14.68         1.69 o                         
  -6   3  10         46.30         54.80         1.90 o                         
  -5   3  10         29.52         32.40         1.47 o                         
  -4   3  10        314.37        325.30         5.16 o                         
  -3   3  10         21.71         25.07         1.24 o                         
  -2   3  10         20.25         19.77         0.96 o                         
  -1   3  10         33.28         33.42         1.57 o                         
   0   3  10        215.91        206.72         4.60 o                         
   1   3  10         18.33         18.84         1.23 o                         
   2   3  10         56.47         57.89         2.34 o                         
   3   3  10        186.42        192.24         4.81 o                         
   4   3  10         19.63         18.32         1.71 o                         
   5   3  10          0.92          1.00         1.14 o                         
  -9   4  10         27.62         24.43         2.79 o                         
  -8   4  10          0.27         -1.38         1.38 o                         
  -7   4  10          0.07         -0.94         0.94 o                         
  -6   4  10          1.73          0.67         0.86 o                         
  -5   4  10        590.94        572.41        10.05 o                         
  -4   4  10        570.23        570.37         8.95 o                         
  -3   4  10          4.86          9.02         0.71 o                         
  -2   4  10         64.28         60.88         1.93 o                         
  -1   4  10          9.08          3.13         0.71 o                         
   0   4  10         37.84         34.15         1.62 o                         
   1   4  10         10.11          7.81         0.92 o                         
   2   4  10         27.93         27.60         1.59 o                         
   3   4  10         14.61         14.71         1.24 o                         
   4   4  10         33.80         43.45         3.25 o                         
   5   4  10         27.85         34.19         2.68 o                         
  -9   5  10        142.91        152.09         6.58 o                         
  -8   5  10          0.00          0.92         1.57 o                         
  -7   5  10          4.01          3.33         1.31 o                         
  -6   5  10          1.17          1.33         1.03 o                         
  -5   5  10         51.38         47.78         2.25 o                         
  -4   5  10        105.19        109.00         2.67 o                         
  -3   5  10        205.44        196.57         3.82 o                         
  -2   5  10         30.85         28.55         1.79 o                         
  -1   5  10        224.19        200.32         5.03 o                         
   0   5  10        376.50        370.71         7.03 o                         
   1   5  10        317.61        284.87         5.70 o                         
   2   5  10        274.41        272.15         5.55 o                         
   3   5  10          9.72         11.03         1.47 o                         
   4   5  10         40.85         38.85         2.88 o                         
  -8   6  10         24.99         25.11         3.07 o                         
  -7   6  10          4.07          2.91         1.73 o                         
  -6   6  10          1.31          1.64         1.41 o                         
  -5   6  10        266.10        273.47         5.93 o                         
  -4   6  10        585.24        597.48         9.91 o                         
  -3   6  10        136.63        141.20         3.45 o                         
  -2   6  10          8.43          3.19         0.92 o                         
  -1   6  10        173.12        159.28         3.72 o                         
   0   6  10         72.97         62.18         2.35 o                         
   1   6  10        110.38        106.37         3.21 o                         
   2   6  10         86.42         70.27         2.66 o                         
   3   6  10         63.98         78.54         3.04 o                         
  -7   7  10          0.67          2.67         2.22 o                         
  -6   7  10        187.57        192.34         5.42 o                         
  -5   7  10         22.26         24.26         1.90 o                         
  -4   7  10        128.85        129.28         3.83 o                         
  -3   7  10         11.62         10.24         1.28 o                         
  -2   7  10         12.53         10.33         1.32 o                         
  -1   7  10          3.14          3.13         1.54 o                         
   0   7  10         54.30         48.22         2.53 o                         
   1   7  10         21.72         18.55         1.93 o                         
   2   7  10         43.18         45.09         2.81 o                         
  -6   8  10          2.98          4.51         2.00 o                         
  -5   8  10         30.21         28.94         2.40 o                         
  -4   8  10         37.07         33.80         3.01 o                         
  -3   8  10        366.06        398.54        11.51 o                         
  -2   8  10          0.15         -0.65         1.36 o                         
  -1   8  10          9.93          7.98         1.59 o                         
   0   8  10         76.05         82.22         3.85 o                         
   1   8  10         35.63         32.39         2.64 o                         
  -4   9  10         91.34         92.06         4.78 o                         
  -3   9  10          0.08         -0.40         1.77 o                         
  -2   9  10        111.60        110.31         4.56 o                         
  -1   9  10         63.68         78.65         4.51 o                         
  -4  -8  11         39.01         38.88         2.97 o                         
  -3  -8  11         18.04         18.96         2.31 o                         
  -2  -8  11         21.13         25.67         2.64 o                         
  -1  -8  11         15.57         14.16         1.32 o                         
   0  -8  11        399.62        397.29         7.65 o                         
   1  -8  11          4.50         -0.06         1.35 o                         
   2  -8  11         42.53         41.93         1.76 o                         
   3  -8  11          9.63          5.49         1.15 o                         
  -5  -7  11         38.39         41.13         3.50 o                         
  -4  -7  11          1.42          1.22         0.97 o                         
  -3  -7  11         27.69         30.94         1.70 o                         
  -2  -7  11        116.10        121.92         2.87 o                         
  -1  -7  11          2.16          3.49         0.72 o                         
   0  -7  11          2.26          1.15         0.75 o                         
   1  -7  11          4.45          4.03         0.73 o                         
   2  -7  11         14.47         10.14         1.13 o                         
   3  -7  11         11.55         13.97         1.44 o                         
   4  -7  11          0.67          0.23         0.96 o                         
  -6  -6  11        205.22        212.84         9.10 o                         
  -5  -6  11        331.34        332.07         8.34 o                         
  -4  -6  11          5.34          5.28         1.33 o                         
  -3  -6  11         26.52         23.78         1.42 o                         
  -2  -6  11         28.31         32.87         1.50 o                         
  -1  -6  11         22.91         23.97         1.62 o                         
   0  -6  11         47.41         58.16         1.77 o                         
   1  -6  11          6.72          7.68         1.42 o                         
   2  -6  11          4.27          5.95         3.50 o                         
   3  -6  11        238.75        248.16        12.58 o                         
   4  -6  11          0.11          1.88         0.79 o                         
   5  -6  11          2.71          4.53         1.15 o                         
  -7  -5  11        104.37        102.30         4.91 o                         
  -6  -5  11         82.90         86.16         3.64 o                         
  -5  -5  11         14.15         15.10         1.37 o                         
  -4  -5  11         14.09         11.55         1.20 o                         
  -3  -5  11          0.07         -0.08         0.53 o                         
  -2  -5  11          0.00         -0.27         0.45 o                         
  -1  -5  11        130.37        118.57         2.49 o                         
   0  -5  11         51.61         49.47         2.12 o                         
   1  -5  11         13.94         13.65         1.51 o                         
   2  -5  11         60.19         58.31         2.87 o                         
   3  -5  11         25.76         29.20         4.20 o                         
   4  -5  11          0.19          0.38         0.66 o                         
   5  -5  11          2.42          1.91         1.17 o                         
  -8  -4  11         25.23         25.95         3.00 o                         
  -7  -4  11        140.16        134.83         4.58 o                         
  -6  -4  11          0.30          0.77         0.95 o                         
  -5  -4  11          4.82          5.40         0.95 o                         
  -4  -4  11        189.91        191.12         4.50 o                         
  -3  -4  11        318.11        302.67         4.84 o                         
  -2  -4  11          1.75          2.32         0.49 o                         
  -1  -4  11        101.00        107.92         3.35 o                         
   0  -4  11        209.88        173.70         8.61 o                         
   1  -4  11         58.54         51.57         4.46 o                         
   2  -4  11         54.40         47.37         2.05 o                         
   3  -4  11          2.16          2.87         0.90 o                         
   4  -4  11         16.88         18.47         1.48 o                         
   5  -4  11          0.89          1.68         0.86 o                         
   6  -4  11        130.32        123.26         5.20 o                         
  -8  -3  11          7.49          6.03         1.82 o                         
  -7  -3  11         33.69         33.80         2.14 o                         
  -6  -3  11         26.81         29.16         1.95 o                         
  -5  -3  11        105.74        106.08         2.80 o                         
  -4  -3  11         80.19         82.73         2.26 o                         
  -3  -3  11          6.66          5.27         0.63 o                         
  -2  -3  11         12.08         10.60         0.81 o                         
  -1  -3  11          0.00         -0.53         1.06 o                         
   0  -3  11          9.65         13.59         2.21 o                         
   1  -3  11         63.75         63.30         4.73 o                         
   2  -3  11        419.57        374.01        15.24 o                         
   3  -3  11          7.11          8.49         1.00 o                         
   4  -3  11        253.93        247.83         5.16 o                         
   5  -3  11         41.46         35.13         1.86 o                         
   6  -3  11          9.48          9.74         1.67 o                         
  -9  -2  11         14.15         13.65         2.02 o                         
  -8  -2  11          0.39          1.39         1.22 o                         
  -7  -2  11        276.26        273.09         7.32 o                         
  -6  -2  11         13.81         11.94         1.21 o                         
  -5  -2  11          0.84          0.69         0.60 o                         
  -4  -2  11        121.48        124.50         2.71 o                         
  -3  -2  11        233.31        231.35         3.80 o                         
  -2  -2  11         28.49         29.86         0.85 o                         
  -1  -2  11         32.74         32.72         2.77 o                         
   0  -2  11          1.65          0.84         1.05 o                         
   1  -2  11         25.96         32.03         3.05 o                         
   2  -2  11          4.32          2.30         1.06 o                         
   3  -2  11        151.72        149.53         3.63 o                         
   4  -2  11        341.25        329.73         6.61 o                         
   5  -2  11          0.00         -0.23         0.93 o                         
   6  -2  11          4.90          6.95         1.68 o                         
  -9  -1  11          0.03         -1.89         1.89 o                         
  -8  -1  11         32.40         37.17         2.18 o                         
  -7  -1  11         11.98         10.11         1.18 o                         
  -6  -1  11          4.66          3.40         0.87 o                         
  -5  -1  11          0.00         -0.54         0.63 o                         
  -4  -1  11          1.53          1.48         0.49 o                         
  -3  -1  11        220.34        223.35         3.68 o                         
  -2  -1  11          2.56          1.97         0.30 o                         
  -1  -1  11         12.26         14.58         0.77 o                         
   0  -1  11        105.29        101.27         7.50 o                         
   1  -1  11          4.30          3.27         0.35 o                         
   2  -1  11         56.49         54.82         1.32 o                         
   3  -1  11        214.25        213.06         3.88 o                         
   4  -1  11         42.24         42.05         1.59 o                         
   5  -1  11          0.52          1.17         0.95 o                         
   6  -1  11          0.08          0.94         1.47 o                         
  -9   0  11          0.19          0.69         2.21 o                         
  -8   0  11          3.54          3.89         1.35 o                         
  -7   0  11         31.44         26.90         1.63 o                         
  -6   0  11        307.62        278.95         5.37 o                         
  -5   0  11         29.60         28.23         1.51 o                         
  -4   0  11          3.17          3.34         0.56 o                         
  -3   0  11         53.72         50.27         1.32 o                         
  -2   0  11        375.89        374.77         5.55 o                         
  -1   0  11        336.06        333.82         4.87 o                         
   0   0  11        810.81        801.24        10.26 o                         
   1   0  11          1.71          2.01         0.45 o                         
   2   0  11         29.48         31.25         1.17 o                         
   3   0  11        491.56        494.51         8.13 o                         
   4   0  11          4.35          3.76         0.90 o                         
   5   0  11        140.93        149.09         4.83 o                         
   6   0  11         25.20         26.59         2.78 o                         
  -9   1  11         15.56         14.50         2.82 o                         
  -8   1  11         75.60         71.53         3.08 o                         
  -7   1  11         60.62         54.80         2.15 o                         
  -6   1  11         45.55         50.00         1.81 o                         
  -5   1  11         34.15         32.07         1.21 o                         
  -4   1  11         27.02         26.63         1.33 o                         
  -3   1  11         49.38         49.42         1.30 o                         
  -2   1  11          3.96          3.57         0.60 o                         
  -1   1  11        602.86        598.10         9.09 o                         
   0   1  11       1743.18       1710.35        23.89 o                         
   1   1  11         73.20         71.37         1.76 o                         
   2   1  11       2474.22       2516.22        48.81 o                         
   3   1  11        223.09        228.71         4.53 o                         
   4   1  11        233.36        223.79         5.74 o                         
   5   1  11         12.37         12.48         1.45 o                         
   6   1  11         18.27         18.68         2.42 o                         
  -9   2  11         12.69          7.90         2.08 o                         
  -8   2  11         42.05         29.41         2.01 o                         
  -7   2  11         11.11          6.64         1.01 o                         
  -6   2  11         37.53         38.16         1.62 o                         
  -5   2  11         16.65         18.60         1.00 o                         
  -4   2  11         17.22         19.23         0.90 o                         
  -3   2  11       1803.18       1814.82        28.83 o                         
  -2   2  11        333.39        341.59         5.73 o                         
  -1   2  11         89.24         86.55         2.24 o                         
   0   2  11         13.65         15.05         1.14 o                         
   1   2  11        293.56        297.10         6.17 o                         
   2   2  11        179.34        181.03         4.17 o                         
   3   2  11        218.39        216.77         4.58 o                         
   4   2  11         67.23         70.69         2.66 o                         
   5   2  11          1.04          0.22         1.27 o                         
  -9   3  11          0.43         -1.62         1.62 o                         
  -8   3  11          0.03          2.00         1.42 o                         
  -7   3  11          4.07          6.98         1.06 o                         
  -6   3  11          0.05         -0.22         0.90 o                         
  -5   3  11         79.63         84.75         2.45 o                         
  -4   3  11         33.46         33.03         1.26 o                         
  -3   3  11        214.24        196.52         3.96 o                         
  -2   3  11          5.47          6.62         1.00 o                         
  -1   3  11        105.01        106.36         3.27 o                         
   0   3  11          3.33          2.77         0.92 o                         
   1   3  11         79.14         80.60         2.66 o                         
   2   3  11         41.46         37.31         1.97 o                         
   3   3  11          1.34          0.92         0.93 o                         
   4   3  11         13.39         14.45         2.65 o                         
   5   3  11         15.67         14.47         2.04 o                         
  -9   4  11         53.58         56.30         4.24 o                         
  -8   4  11          0.14          2.67         1.61 o                         
  -7   4  11         92.15        101.71         3.14 o                         
  -6   4  11         23.36         27.15         1.54 o                         
  -5   4  11         79.76         72.50         2.38 o                         
  -4   4  11        203.61        198.08         3.79 o                         
  -3   4  11         21.58         12.69         1.10 o                         
  -2   4  11         32.92         26.93         1.57 o                         
  -1   4  11          5.39          4.99         0.77 o                         
   0   4  11        459.06        398.04         9.30 o                         
   1   4  11        274.76        259.05         7.54 o                         
   2   4  11          2.45          2.17         1.00 o                         
   3   4  11        240.02        228.11         6.69 o                         
   4   4  11          0.47          0.06         1.49 o                         
  -8   5  11         12.52          7.85         2.21 o                         
  -7   5  11          5.48          5.51         1.44 o                         
  -6   5  11         68.40         71.32         2.73 o                         
  -5   5  11         19.91         19.26         1.83 o                         
  -4   5  11        102.81         98.11         2.48 o                         
  -3   5  11        355.84        330.28         6.22 o                         
  -2   5  11         76.13         75.97         2.90 o                         
  -1   5  11        374.15        338.36         7.56 o                         
   0   5  11        160.25        151.02         3.93 o                         
   1   5  11         14.73         19.06         1.43 o                         
   2   5  11        103.61         95.44         3.10 o                         
   3   5  11         91.67         97.04         3.75 o                         
   4   5  11          7.04         11.13         1.99 o                         
  -8   6  11          0.01         -2.04         2.04 o                         
  -7   6  11          0.89          3.95         1.63 o                         
  -6   6  11         72.79         82.52         3.65 o                         
  -5   6  11        130.97        126.45         4.61 o                         
  -4   6  11         76.19         86.77         2.81 o                         
  -3   6  11         68.42         66.13         1.94 o                         
  -2   6  11          0.74          0.85         1.08 o                         
  -1   6  11        150.48        133.77         4.17 o                         
   0   6  11        185.96        182.80         5.12 o                         
   1   6  11          5.79          1.67         1.12 o                         
   2   6  11         52.73         60.33         2.78 o                         
   3   6  11         44.99         53.53         3.73 o                         
  -7   7  11         51.37         51.04         4.08 o                         
  -6   7  11          3.83          7.55         1.72 o                         
  -5   7  11         87.37         99.68         3.48 o                         
  -4   7  11         71.45         73.22         2.98 o                         
  -3   7  11         53.38         48.70         2.08 o                         
  -2   7  11         11.25          7.52         0.93 o                         
  -1   7  11         10.83          9.51         1.39 o                         
   0   7  11         15.99         14.66         2.11 o                         
   1   7  11          3.74          2.41         1.31 o                         
   2   7  11          6.81          4.60         1.58 o                         
  -6   8  11         65.13         65.45         3.79 o                         
  -5   8  11        181.65        181.60         5.70 o                         
  -4   8  11         17.64         18.44         2.18 o                         
  -3   8  11        454.99        514.41        17.25 o                         
  -2   8  11          1.06         -0.17         1.27 o                         
  -1   8  11          0.21          0.18         2.54 o                         
   0   8  11         28.57         25.42         2.85 o                         
  -3  -8  12         83.68         85.83         3.54 o                         
  -2  -8  12         14.22         13.92         1.49 o                         
  -1  -8  12          6.25          7.71         1.21 o                         
   0  -8  12        124.69        115.75         3.41 o                         
   1  -8  12          0.86         -2.19         2.19 o                         
  -5  -7  12          1.20         -1.07         3.97 o                         
  -4  -7  12         42.23         38.11         3.02 o                         
  -3  -7  12          8.46          7.70         1.14 o                         
  -2  -7  12         48.77         49.49         2.29 o                         
  -1  -7  12          3.50          3.87         0.79 o                         
   0  -7  12         14.99         23.46         1.21 o                         
   1  -7  12          1.99          2.72         1.69 o                         
   2  -7  12         72.19         81.32         4.52 o                         
   3  -7  12        209.48        254.27        10.36 o                         
  -6  -6  12         60.01         57.84         4.45 o                         
  -5  -6  12        133.68        132.54         5.31 o                         
  -4  -6  12         17.85         22.61         1.81 o                         
  -3  -6  12         32.58         31.45         1.63 o                         
  -2  -6  12         67.88         66.63         2.06 o                         
  -1  -6  12          8.85         11.44         0.86 o                         
   0  -6  12         96.42        101.98         4.84 o                         
   1  -6  12          2.25          0.52         1.25 o                         
   2  -6  12         21.19         28.95         3.97 o                         
   3  -6  12          1.54          4.53         1.59 o                         
   4  -6  12          8.59          5.77         2.40 o                         
  -7  -5  12          9.13          6.69         2.25 o                         
  -6  -5  12         67.09         68.41         2.97 o                         
  -5  -5  12         21.86         20.36         1.60 o                         
  -4  -5  12         24.77         24.68         1.62 o                         
  -3  -5  12          0.24          0.81         0.79 o                         
  -2  -5  12         47.67         45.78         2.00 o                         
  -1  -5  12          5.95          5.21         2.70 o                         
   0  -5  12          9.78         11.95         1.70 o                         
   1  -5  12         47.49         36.33         2.09 o                         
   2  -5  12          0.04         -0.79         0.79 o                         
   3  -5  12          0.84          0.64         1.39 o                         
   4  -5  12          9.05         14.80         2.63 o                         
   5  -5  12          0.02         -3.90         3.90 o                         
  -7  -4  12         35.88         34.41         2.72 o                         
  -6  -4  12          1.13         -0.45         0.99 o                         
  -5  -4  12          0.00         -0.37         0.78 o                         
  -4  -4  12         12.23         11.09         1.35 o                         
  -3  -4  12         97.44        109.94         2.21 o                         
  -2  -4  12        130.57        124.25         2.62 o                         
  -1  -4  12         12.11          9.91         1.92 o                         
   0  -4  12        220.99        193.37         9.50 o                         
   1  -4  12        113.04        116.82         7.16 o                         
   2  -4  12        171.16        159.83         4.58 o                         
   3  -4  12          3.59          3.05         1.51 o                         
   4  -4  12         55.44         61.90         6.28 o                         
   5  -4  12          0.13          1.60         0.97 o                         
  -8  -3  12         68.31         77.60         5.08 o                         
  -7  -3  12         10.99         10.54         1.52 o                         
  -6  -3  12         19.84         19.51         1.66 o                         
  -5  -3  12          7.52          9.17         0.98 o                         
  -4  -3  12        125.62        126.68         2.83 o                         
  -3  -3  12         93.70         92.45         2.05 o                         
  -2  -3  12        187.99        179.62         3.34 o                         
  -1  -3  12          0.28          2.46         2.31 o                         
   0  -3  12        110.10         87.33         6.56 o                         
   1  -3  12        158.64        140.10         9.85 o                         
   2  -3  12        611.02        603.13        17.06 o                         
   3  -3  12         66.28         56.59         2.72 o                         
   4  -3  12          7.93          8.18         1.28 o                         
   5  -3  12          6.68          2.57         1.23 o                         
  -8  -2  12        126.35        133.12         4.67 o                         
  -7  -2  12         33.60         33.75         2.13 o                         
  -6  -2  12         34.04         33.65         2.32 o                         
  -5  -2  12          2.59          3.22         0.73 o                         
  -4  -2  12         25.56         24.95         1.34 o                         
  -3  -2  12        134.34        134.57         2.87 o                         
  -2  -2  12         40.44         43.37         1.21 o                         
  -1  -2  12          8.62          9.49         1.85 o                         
   0  -2  12         91.68         82.99         4.89 o                         
   1  -2  12         81.33         78.40         5.04 o                         
   2  -2  12         16.87         13.84         1.24 o                         
   3  -2  12        100.52        108.70         2.69 o                         
   4  -2  12        276.37        275.03         4.92 o                         
   5  -2  12        209.52        200.56         5.89 o                         
  -9  -1  12         30.77         30.63         3.29 o                         
  -8  -1  12         22.96         22.67         1.97 o                         
  -7  -1  12         73.00         67.35         3.10 o                         
  -6  -1  12          6.83          4.16         1.10 o                         
  -5  -1  12        125.75        127.90         3.06 o                         
  -4  -1  12         29.96         29.87         1.36 o                         
  -3  -1  12         37.68         40.18         1.10 o                         
  -2  -1  12        114.30        112.24         1.81 o                         
  -1  -1  12          1.57          1.42         0.29 o                         
   0  -1  12        167.40        168.62         7.33 o                         
   1  -1  12         14.92         14.36         1.19 o                         
   2  -1  12        123.66        123.94         2.75 o                         
   3  -1  12         38.89         39.43         1.25 o                         
   4  -1  12          6.76          5.75         1.01 o                         
   5  -1  12          0.63          0.28         0.92 o                         
  -9   0  12         13.98         12.12         2.47 o                         
  -8   0  12         68.48         63.01         2.77 o                         
  -7   0  12        140.34        122.53         3.50 o                         
  -6   0  12        129.80        122.77         3.88 o                         
  -5   0  12         48.44         51.96         2.10 o                         
  -4   0  12        443.17        444.31         7.25 o                         
  -3   0  12       1186.52       1161.21        14.51 o                         
  -2   0  12       2241.63       2241.32        30.63 o                         
  -1   0  12          0.03          0.50         0.31 o                         
   0   0  12       1688.33       1711.82        21.41 o                         
   1   0  12         11.96         11.85         0.69 o                         
   2   0  12         31.97         34.83         1.30 o                         
   3   0  12        265.89        267.22         4.92 o                         
   4   0  12          0.87         -0.24         0.73 o                         
   5   0  12         45.55         47.07         2.73 o                         
  -9   1  12         28.66         30.13         3.27 o                         
  -8   1  12          5.62          5.47         1.46 o                         
  -7   1  12         13.08         14.32         1.35 o                         
  -6   1  12          0.43          0.63         0.86 o                         
  -5   1  12         20.02         20.21         1.36 o                         
  -4   1  12         19.27         17.44         0.99 o                         
  -3   1  12        417.54        418.25         7.62 o                         
  -2   1  12        706.98        698.04        11.08 o                         
  -1   1  12        170.32        167.19         3.15 o                         
   0   1  12       1215.14       1207.19        17.22 o                         
   1   1  12        210.70        213.36         3.68 o                         
   2   1  12        194.95        193.43         4.46 o                         
   3   1  12         40.12         40.51         1.94 o                         
   4   1  12         48.15         51.95         2.21 o                         
   5   1  12         20.60         18.42         2.58 o                         
  -9   2  12          0.11         -0.20         2.33 o                         
  -8   2  12         29.25         32.72         2.00 o                         
  -7   2  12          3.44          2.57         0.89 o                         
  -6   2  12         33.73         41.59         1.63 o                         
  -5   2  12        407.12        405.08         6.51 o                         
  -4   2  12        468.68        465.49         8.27 o                         
  -3   2  12       1250.64       1233.38        19.16 o                         
  -2   2  12        302.65        317.82         5.78 o                         
  -1   2  12        257.08        257.29         5.14 o                         
   0   2  12         41.35         47.71         2.02 o                         
   1   2  12         24.04         25.15         1.64 o                         
   2   2  12          6.26          6.53         1.26 o                         
   3   2  12         69.70         65.80         2.57 o                         
   4   2  12         14.43         12.19         1.45 o                         
   5   2  12         16.50         12.60         4.02 o                         
  -9   3  12         36.04         36.69         3.96 o                         
  -8   3  12         10.72          9.22         1.88 o                         
  -7   3  12         15.66         20.96         1.49 o                         
  -6   3  12          0.39         -0.92         0.92 o                         
  -5   3  12         42.42         38.99         1.61 o                         
  -4   3  12         22.30         30.55         1.85 o                         
  -3   3  12         11.73         12.09         1.45 o                         
  -2   3  12          0.92          1.36         0.94 o                         
  -1   3  12          0.23          0.08         1.25 o                         
   0   3  12        198.10        200.19         4.91 o                         
   1   3  12          2.48          2.00         0.94 o                         
   2   3  12          0.01          0.45         0.84 o                         
   3   3  12         10.32          7.37         1.74 o                         
   4   3  12         23.59         19.53         2.09 o                         
  -8   4  12          4.47          4.07         1.73 o                         
  -7   4  12          1.84          2.89         1.25 o                         
  -6   4  12         24.01         26.86         1.59 o                         
  -5   4  12        363.58        349.84         5.98 o                         
  -4   4  12         61.06         56.37         2.12 o                         
  -3   4  12         44.54         40.03         2.04 o                         
  -2   4  12        460.27        427.47         8.90 o                         
  -1   4  12        335.83        305.01         7.43 o                         
   0   4  12         36.48         33.46         2.51 o                         
   1   4  12        107.91        111.03         4.21 o                         
   2   4  12          4.84          3.96         1.23 o                         
   3   4  12         62.72         63.57         3.02 o                         
   4   4  12         89.72         88.36         4.45 o                         
  -8   5  12          1.22          2.12         1.91 o                         
  -7   5  12        170.08        180.44         5.36 o                         
  -6   5  12         25.98         28.68         1.92 o                         
  -5   5  12        165.02        160.26         3.55 o                         
  -4   5  12         11.88         10.67         1.27 o                         
  -3   5  12         10.88          5.37         1.11 o                         
  -2   5  12        155.38        147.81         3.93 o                         
  -1   5  12         59.25         61.87         2.67 o                         
   0   5  12          0.29          0.22         0.73 o                         
   1   5  12         13.64         10.74         1.75 o                         
   2   5  12          9.77          6.65         1.37 o                         
   3   5  12          0.03         -0.78         1.35 o                         
  -7   6  12          1.84          0.33         1.80 o                         
  -6   6  12        246.09        250.71         7.84 o                         
  -5   6  12          5.59          5.28         1.50 o                         
  -4   6  12        213.95        210.50         5.69 o                         
  -3   6  12          8.79          4.97         1.35 o                         
  -2   6  12         13.81          9.91         1.73 o                         
  -1   6  12         63.97         62.57         2.78 o                         
   0   6  12         91.15         90.98         3.38 o                         
   1   6  12         12.31         13.23         1.78 o                         
   2   6  12         79.72         93.64         3.90 o                         
  -6   7  12          0.09         -0.75         1.56 o                         
  -5   7  12         44.14         52.41         2.48 o                         
  -4   7  12          0.38         -0.02         1.08 o                         
  -3   7  12         22.42         21.26         2.12 o                         
  -2   7  12         24.71         19.74         2.78 o                         
  -1   7  12        122.52        114.07         4.48 o                         
   0   7  12          4.72          1.77         1.87 o                         
   1   7  12         38.73         36.16         2.76 o                         
  -5   8  12        184.25        183.59         7.44 o                         
  -4   8  12        263.34        256.21         7.96 o                         
  -3   8  12         60.95         62.58         4.50 o                         
  -2   8  12          2.42          5.31         2.08 o                         
  -1   8  12         24.40         23.40         3.23 o                         
  -4  -7  13        175.30        172.57         8.28 o                         
  -3  -7  13         63.88         66.98         2.66 o                         
  -2  -7  13        112.72        108.85         3.20 o                         
  -1  -7  13          4.28          0.80         1.72 o                         
   0  -7  13         51.64         51.65         4.22 o                         
   1  -7  13         33.89         47.98         5.21 o                         
   2  -7  13         16.02         14.80         2.80 o                         
  -5  -6  13          0.03         -0.98         1.41 o                         
  -4  -6  13          6.25          6.09         1.20 o                         
  -3  -6  13          0.31         -0.27         0.87 o                         
  -2  -6  13         68.85         67.22         2.61 o                         
  -1  -6  13        197.23        196.00         6.31 o                         
   0  -6  13          0.02          1.18         1.58 o                         
   1  -6  13          2.20          2.91         1.74 o                         
   2  -6  13          1.49          2.00         1.90 o                         
   3  -6  13         50.99         68.32         4.48 o                         
  -6  -5  13         20.69         23.15         2.29 o                         
  -5  -5  13         30.40         30.43         2.07 o                         
  -4  -5  13         31.12         30.43         1.59 o                         
  -3  -5  13         71.38         72.47         2.09 o                         
  -2  -5  13        237.65        230.28         6.31 o                         
  -1  -5  13         54.63         46.76         2.44 o                         
   0  -5  13         15.79         18.86         4.97 o                         
   1  -5  13         19.83         22.04         3.71 o                         
   2  -5  13          6.09          3.81         1.04 o                         
   3  -5  13         45.11         48.18         2.82 o                         
   4  -5  13          2.51          0.67         2.59 o                         
  -7  -4  13          6.24          3.16         2.31 o                         
  -6  -4  13         94.02         93.07         3.50 o                         
  -5  -4  13          2.31          1.68         1.05 o                         
  -4  -4  13         66.73         69.63         2.17 o                         
  -3  -4  13        108.30        103.48         2.20 o                         
  -2  -4  13        183.44        169.99         5.03 o                         
  -1  -4  13         22.34         26.32         3.35 o                         
   0  -4  13        394.72        400.79        16.15 o                         
   1  -4  13         18.27         27.67         3.84 o                         
   2  -4  13         11.56         11.39         1.66 o                         
   3  -4  13          2.83          4.04         2.40 o                         
   4  -4  13          1.74         -0.62         1.50 o                         
  -7  -3  13         40.88         48.19         3.00 o                         
  -6  -3  13         34.45         30.62         2.34 o                         
  -5  -3  13          2.90          2.39         0.92 o                         
  -4  -3  13        214.69        211.99         4.09 o                         
  -3  -3  13         52.21         45.67         1.41 o                         
  -2  -3  13        247.41        226.56         6.07 o                         
  -1  -3  13          1.25          3.61         1.58 o                         
   0  -3  13        430.43        392.02        15.32 o                         
   1  -3  13          0.04          0.11         1.49 o                         
   2  -3  13          0.44         -0.54         0.72 o                         
   3  -3  13          0.54          5.08         2.54 o                         
   4  -3  13         25.11         21.50         2.31 o                         
   5  -3  13         22.99         22.72         3.46 o                         
  -8  -2  13         14.22         10.85         2.29 o                         
  -7  -2  13         79.06         82.11         3.39 o                         
  -6  -2  13         76.76         77.89         2.83 o                         
  -5  -2  13          8.53          9.17         1.09 o                         
  -4  -2  13         32.15         28.88         1.38 o                         
  -3  -2  13         93.42         91.53         2.13 o                         
  -2  -2  13        111.60        104.05         2.37 o                         
  -1  -2  13         31.02         34.57         2.99 o                         
   0  -2  13         32.57         40.04         3.42 o                         
   1  -2  13         19.96         15.08         3.20 o                         
   2  -2  13         84.93         90.27         3.41 o                         
   3  -2  13        157.46        157.30         4.80 o                         
   4  -2  13        295.31        295.43         6.45 o                         
   5  -2  13        103.67        103.66         3.37 o                         
  -8  -1  13          4.35          2.33         1.78 o                         
  -7  -1  13        247.14        255.64         7.14 o                         
  -6  -1  13        138.31        141.88         4.04 o                         
  -5  -1  13         66.87         72.46         2.23 o                         
  -4  -1  13        244.11        248.71         4.85 o                         
  -3  -1  13        391.76        390.12         6.00 o                         
  -2  -1  13         35.76         37.95         1.01 o                         
  -1  -1  13          2.49          0.86         0.59 o                         
   0  -1  13        349.97        345.09         8.39 o                         
   1  -1  13          7.16          8.80         1.26 o                         
   2  -1  13          2.92          3.62         0.95 o                         
   3  -1  13         20.10         21.76         1.40 o                         
   4  -1  13         49.34         49.74         1.99 o                         
   5  -1  13         23.24         24.36         2.07 o                         
  -8   0  13         47.67         35.79         2.27 o                         
  -7   0  13         14.69         15.75         1.68 o                         
  -6   0  13         31.79         33.51         2.02 o                         
  -5   0  13       1007.87       1004.39        15.05 o                         
  -4   0  13       1243.39       1281.54        19.45 o                         
  -3   0  13        886.47        893.89        12.38 o                         
  -2   0  13         35.71         31.64         1.12 o                         
  -1   0  13         41.13         41.36         1.09 o                         
   0   0  13        113.81        110.11         2.01 o                         
   1   0  13        197.84        201.29         3.79 o                         
   2   0  13         48.38         50.76         1.41 o                         
   3   0  13          9.74          9.43         1.04 o                         
   4   0  13          2.16          3.49         1.03 o                         
   5   0  13         52.36         52.38         2.85 o                         
  -8   1  13         24.71         21.37         1.94 o                         
  -7   1  13         65.92         63.55         2.47 o                         
  -6   1  13         17.00         16.83         1.47 o                         
  -5   1  13         80.02         83.36         2.90 o                         
  -4   1  13        373.95        365.09         6.20 o                         
  -3   1  13         52.25         52.54         1.94 o                         
  -2   1  13        297.31        296.07         5.18 o                         
  -1   1  13        158.04        157.42         3.34 o                         
   0   1  13         67.10         68.33         1.87 o                         
   1   1  13         36.69         38.31         1.27 o                         
   2   1  13         33.05         33.59         1.71 o                         
   3   1  13         31.02         31.26         1.59 o                         
   4   1  13          7.96          7.31         1.24 o                         
  -8   2  13         18.00         13.48         2.02 o                         
  -7   2  13          0.00          2.02         1.19 o                         
  -6   2  13        107.98        106.01         2.71 o                         
  -5   2  13        208.35        206.79         5.03 o                         
  -4   2  13        805.04        808.71        15.10 o                         
  -3   2  13         47.48         47.26         2.09 o                         
  -2   2  13         25.77         25.08         1.62 o                         
  -1   2  13         10.95          9.98         1.04 o                         
   0   2  13         21.75         28.43         1.73 o                         
   1   2  13        222.81        225.85         5.26 o                         
   2   2  13         88.12         85.50         3.33 o                         
   3   2  13        168.55        174.93         4.64 o                         
   4   2  13          6.51          2.15         1.84 o                         
  -8   3  13          0.08         -1.34         1.34 o                         
  -7   3  13         93.99         94.14         2.94 o                         
  -6   3  13         16.00         17.89         1.54 o                         
  -5   3  13          0.13         -0.66         0.66 o                         
  -4   3  13          4.53          6.17         1.14 o                         
  -3   3  13          0.00         -0.30         0.88 o                         
  -2   3  13         35.63         36.85         2.06 o                         
  -1   3  13        101.73         94.29         3.04 o                         
   0   3  13         13.67         13.75         1.39 o                         
   1   3  13         36.69         36.63         2.23 o                         
   2   3  13          5.85          4.37         1.07 o                         
   3   3  13          6.37          5.10         1.25 o                         
   4   3  13         68.13         71.40         4.21 o                         
  -8   4  13          8.37         11.56         2.01 o                         
  -7   4  13        209.17        197.85         4.57 o                         
  -6   4  13         47.27         43.36         1.99 o                         
  -5   4  13         39.68         31.58         1.43 o                         
  -4   4  13        242.37        233.37         5.67 o                         
  -3   4  13         44.68         39.07         2.62 o                         
  -2   4  13         42.40         41.63         3.18 o                         
  -1   4  13          6.25          5.03         1.48 o                         
   0   4  13        145.57        128.81         4.37 o                         
   1   4  13         28.20         28.71         2.20 o                         
   2   4  13        119.21        138.28         5.71 o                         
   3   4  13         75.55         85.05         4.46 o                         
  -7   5  13         37.50         38.45         3.66 o                         
  -6   5  13          0.72          1.65         1.49 o                         
  -5   5  13         12.13         13.67         1.66 o                         
  -4   5  13        161.37        163.94         4.50 o                         
  -3   5  13         27.70         30.42         1.94 o                         
  -2   5  13          1.31          2.02         0.96 o                         
  -1   5  13         27.53         24.14         2.30 o                         
   0   5  13         61.32         62.62         3.37 o                         
   1   5  13          5.94          4.97         1.72 o                         
   2   5  13          0.04         -1.88         1.88 o                         
  -7   6  13         93.27        108.87         5.80 o                         
  -6   6  13         10.03         11.13         1.92 o                         
  -5   6  13          0.00         -1.29         1.43 o                         
  -4   6  13          0.42          1.85         1.36 o                         
  -3   6  13         91.68        106.83         4.14 o                         
  -2   6  13         21.43         17.73         1.91 o                         
  -1   6  13         11.93         10.64         1.41 o                         
   0   6  13        119.77        104.96         3.79 o                         
   1   6  13          0.86          2.97         2.14 o                         
  -6   7  13          2.79         -2.79         3.06 o                         
  -5   7  13          0.06         -1.84         1.84 o                         
  -4   7  13        124.93        124.10         5.80 o                         
  -3   7  13          1.07         -1.06         2.11 o                         
  -2   7  13         34.49         27.14         4.49 o                         
  -1   7  13        132.33        125.06         6.42 o                         
   0   7  13         80.47         79.78         5.19 o                         
  -2  -7  14          4.38          5.09         1.33 o                         
  -1  -7  14         33.84         35.11         3.52 o                         
   0  -7  14         75.92         88.24         5.39 o                         
  -4  -6  14        107.58        110.96         3.80 o                         
  -3  -6  14        359.65        363.46         7.56 o                         
  -2  -6  14        115.76        113.98         4.56 o                         
  -1  -6  14          3.20          2.56         2.04 o                         
   0  -6  14          1.95          2.08         1.65 o                         
   1  -6  14         40.62         40.33         3.52 o                         
   2  -6  14         61.25         62.70         4.38 o                         
  -6  -5  14          9.66          6.96         2.16 o                         
  -5  -5  14         15.80         11.88         2.01 o                         
  -4  -5  14        110.89        102.19         3.19 o                         
  -3  -5  14        116.67        123.34         3.29 o                         
  -2  -5  14         37.25         36.50         2.69 o                         
  -1  -5  14          3.30          1.60         1.17 o                         
   0  -5  14          0.08         -2.07         2.07 o                         
   1  -5  14         15.47         15.95         3.57 o                         
   2  -5  14          6.37          7.81         1.18 o                         
   3  -5  14         10.11         12.64         1.96 o                         
  -6  -4  14          7.69          3.41         1.69 o                         
  -5  -4  14         73.14         72.69         2.79 o                         
  -4  -4  14        101.80         96.98         3.00 o                         
  -3  -4  14         34.97         45.37         1.72 o                         
  -2  -4  14          1.39          4.35         0.98 o                         
  -1  -4  14          4.41          1.55         1.69 o                         
   0  -4  14         52.45         45.25         4.46 o                         
   1  -4  14         19.80         13.43         3.72 o                         
   2  -4  14         72.06         72.47         2.74 o                         
   3  -4  14         67.46         68.77         6.64 o                         
  -7  -3  14          1.00          3.15         1.68 o                         
  -6  -3  14          1.71          1.96         1.20 o                         
  -5  -3  14         14.94         16.10         1.47 o                         
  -4  -3  14        157.07        155.78         3.53 o                         
  -3  -3  14         32.44         34.19         1.44 o                         
  -2  -3  14         44.36         46.53         2.14 o                         
  -1  -3  14         21.45         25.14         2.99 o                         
   0  -3  14         62.32         62.73         4.81 o                         
   1  -3  14         60.74         69.54         5.44 o                         
   2  -3  14         30.86         33.44         1.91 o                         
   3  -3  14          5.10          6.11         1.41 o                         
   4  -3  14          1.84          1.55         1.66 o                         
  -7  -2  14         32.66         30.95         2.36 o                         
  -6  -2  14        215.31        204.83         5.00 o                         
  -5  -2  14          0.04         -0.61         0.80 o                         
  -4  -2  14         13.47         12.49         0.95 o                         
  -3  -2  14          1.16          1.19         0.62 o                         
  -2  -2  14         45.49         43.68         2.08 o                         
  -1  -2  14         39.54         36.45         3.21 o                         
   0  -2  14         77.64         89.19         5.35 o                         
   1  -2  14         10.25         13.16         1.37 o                         
   2  -2  14         56.62         58.32         2.79 o                         
   3  -2  14        204.63        193.35         6.17 o                         
   4  -2  14         87.53         83.42         3.84 o                         
  -8  -1  14         39.52         37.76         3.61 o                         
  -7  -1  14        111.37        113.55         4.69 o                         
  -6  -1  14        635.01        643.21        11.76 o                         
  -5  -1  14          0.05          0.64         0.94 o                         
  -4  -1  14        152.60        152.10         3.24 o                         
  -3  -1  14         11.41         10.09         0.72 o                         
  -2  -1  14         84.60         87.44         1.89 o                         
  -1  -1  14          0.13          0.11         0.83 o                         
   0  -1  14         82.04         78.51         3.02 o                         
   1  -1  14          0.72          1.49         0.87 o                         
   2  -1  14         29.65         32.46         2.25 o                         
   3  -1  14         24.33         26.84         1.37 o                         
   4  -1  14          5.93          6.04         1.13 o                         
  -8   0  14          3.93          1.02         1.84 o                         
  -7   0  14        181.45        171.54         4.86 o                         
  -6   0  14        484.88        501.74        10.30 o                         
  -5   0  14         63.00         62.17         2.16 o                         
  -4   0  14         63.20         62.24         1.97 o                         
  -3   0  14        911.77        921.58        12.73 o                         
  -2   0  14        465.28        478.35         7.63 o                         
  -1   0  14        164.48        165.21         3.34 o                         
   0   0  14        122.77        126.32         2.73 o                         
   1   0  14          9.13         10.91         0.91 o                         
   2   0  14          0.06          0.54         1.23 o                         
   3   0  14          4.99          4.64         0.87 o                         
   4   0  14         29.35         28.20         2.06 o                         
  -8   1  14         56.32         70.22         5.86 o                         
  -7   1  14         35.17         29.96         2.27 o                         
  -6   1  14         32.24         34.45         2.02 o                         
  -5   1  14          2.10          2.34         0.89 o                         
  -4   1  14         96.91         92.89         2.93 o                         
  -3   1  14         99.11         97.90         3.08 o                         
  -2   1  14         54.67         57.91         2.00 o                         
  -1   1  14         12.99         13.37         1.00 o                         
   0   1  14         32.35         34.21         1.53 o                         
   1   1  14         25.21         27.21         1.61 o                         
   2   1  14          3.27          2.61         0.71 o                         
   3   1  14         60.95         67.64         3.04 o                         
   4   1  14          4.23          2.54         1.33 o                         
  -8   2  14          8.80          2.11         2.32 o                         
  -7   2  14          4.57          4.05         1.51 o                         
  -6   2  14          5.05          5.08         1.35 o                         
  -5   2  14          1.38          0.80         0.87 o                         
  -4   2  14          6.26          6.34         1.12 o                         
  -3   2  14        253.73        248.24         5.38 o                         
  -2   2  14          4.43          4.23         0.98 o                         
  -1   2  14        164.30        157.68         4.02 o                         
   0   2  14        565.26        569.03        11.76 o                         
   1   2  14          6.89          3.15         1.14 o                         
   2   2  14          6.10          4.90         0.84 o                         
   3   2  14         20.50         19.39         2.24 o                         
  -8   3  14         12.47         10.60         2.27 o                         
  -7   3  14        160.61        167.59         4.19 o                         
  -6   3  14          8.51         10.28         1.32 o                         
  -5   3  14          1.76          1.07         1.23 o                         
  -4   3  14          2.96          3.99         1.18 o                         
  -3   3  14         45.75         46.26         2.46 o                         
  -2   3  14          7.82          6.69         1.27 o                         
  -1   3  14         93.75         93.71         3.41 o                         
   0   3  14        124.48        124.98         4.31 o                         
   1   3  14          9.61         11.13         1.49 o                         
   2   3  14          5.50          5.76         1.41 o                         
   3   3  14         66.92         65.97         4.82 o                         
  -7   4  14          2.25         -0.63         1.48 o                         
  -6   4  14        366.31        381.22         7.90 o                         
  -5   4  14        126.50        125.73         4.27 o                         
  -4   4  14         95.62         89.87         3.66 o                         
  -3   4  14        184.63        190.20         5.58 o                         
  -2   4  14         20.57         17.00         1.86 o                         
  -1   4  14          2.72          2.95         1.46 o                         
   0   4  14          2.96          5.21         1.84 o                         
   1   4  14         27.08         26.43         2.16 o                         
   2   4  14         58.80         56.97         6.13 o                         
  -7   5  14         24.19         28.98         2.55 o                         
  -6   5  14          0.92          0.40         1.19 o                         
  -5   5  14        106.36        101.31         3.94 o                         
  -4   5  14          1.59          0.41         1.14 o                         
  -3   5  14         73.25         84.68         4.08 o                         
  -2   5  14          8.89          7.62         1.70 o                         
  -1   5  14          0.09          2.14         1.49 o                         
   0   5  14          0.31         -1.50         1.50 o                         
   1   5  14          0.19         -1.71         1.71 o                         
  -6   6  14          7.54          7.27         2.10 o                         
  -5   6  14         26.29         21.47         2.48 o                         
  -4   6  14         19.91         23.07         2.22 o                         
  -3   6  14         31.58         43.31         2.25 o                         
  -2   6  14         77.12         83.27         4.22 o                         
  -1   6  14          1.12         -0.26         2.47 o                         
   0   6  14          0.40          3.54         3.28 o                         
  -4   7  14         31.12         31.30         2.89 o                         
  -3   7  14          6.68          8.85         2.06 o                         
  -2   7  14         21.34         17.72         3.29 o                         
  -3  -6  15         32.12         31.87         2.11 o                         
  -2  -6  15          0.00         -1.29         2.35 o                         
  -1  -6  15          8.37          3.74         2.02 o                         
   0  -6  15        142.03        148.91         7.77 o                         
  -5  -5  15         44.82         43.27         4.62 o                         
  -4  -5  15         12.30         10.61         1.34 o                         
  -3  -5  15          5.69          0.80         1.79 o                         
  -2  -5  15         35.31         33.70         4.92 o                         
  -1  -5  15          0.40         -0.27         0.96 o                         
   0  -5  15         44.85         55.70         5.43 o                         
   1  -5  15          8.67          5.87         7.57 o                         
   2  -5  15          0.50         -2.06         6.29 o                         
  -6  -4  15         57.44         55.63         3.88 o                         
  -5  -4  15          0.38          0.88         1.65 o                         
  -4  -4  15          0.00          0.20         0.89 o                         
  -3  -4  15         17.99         18.57         2.82 o                         
  -2  -4  15         22.16         23.65         1.80 o                         
  -1  -4  15          2.86          2.51         2.07 o                         
   0  -4  15         56.66         54.86         5.21 o                         
   1  -4  15         13.85         12.30         3.21 o                         
   2  -4  15         30.06         36.98         2.46 o                         
  -6  -3  15         49.38         53.69         3.12 o                         
  -5  -3  15         27.83         26.60         2.29 o                         
  -4  -3  15         54.66         59.44         2.04 o                         
  -3  -3  15         14.22         13.82         1.21 o                         
  -2  -3  15          5.73          4.42         0.94 o                         
  -1  -3  15         57.76         58.98         4.52 o                         
   0  -3  15         63.56         59.39         4.74 o                         
   1  -3  15          2.68          3.13         3.57 o                         
   2  -3  15          1.35          2.18         1.08 o                         
   3  -3  15          0.61         -1.40         1.40 o                         
  -7  -2  15          4.59          0.75         1.74 o                         
  -6  -2  15         16.00         16.85         1.72 o                         
  -5  -2  15         26.53         24.30         1.58 o                         
  -4  -2  15          7.86          9.73         1.02 o                         
  -3  -2  15         14.41         15.40         1.04 o                         
  -2  -2  15         21.29         24.51         1.60 o                         
  -1  -2  15         98.90        101.10         3.26 o                         
   0  -2  15         81.27         72.98         5.93 o                         
   1  -2  15          8.51         13.73         2.09 o                         
   2  -2  15         24.88         33.07         3.31 o                         
   3  -2  15         22.00         23.09         2.88 o                         
  -7  -1  15         64.96         64.68         4.21 o                         
  -6  -1  15          8.36          8.40         1.32 o                         
  -5  -1  15          0.08          1.09         0.93 o                         
  -4  -1  15        103.46        112.59         3.59 o                         
  -3  -1  15         27.59         25.96         0.98 o                         
  -2  -1  15        212.50        212.99         5.46 o                         
  -1  -1  15          7.28          9.27         1.31 o                         
   0  -1  15         33.66         32.17         1.78 o                         
   1  -1  15        362.80        377.85        12.11 o                         
   2  -1  15          0.61          1.39         1.17 o                         
   3  -1  15          3.50          2.39         2.33 o                         
  -7   0  15         37.78         34.74         3.45 o                         
  -6   0  15        259.13        261.28         6.00 o                         
  -5   0  15          8.89          6.82         1.06 o                         
  -4   0  15        211.52        210.05         4.91 o                         
  -3   0  15        495.17        500.46         7.79 o                         
  -2   0  15          1.58          1.08         0.61 o                         
  -1   0  15         71.02         73.32         2.04 o                         
   0   0  15         81.03         85.19         2.09 o                         
   1   0  15        176.73        178.57         3.43 o                         
   2   0  15          0.82          1.06         0.66 o                         
   3   0  15          8.18          5.45         1.76 o                         
  -8   1  15         66.76         68.67         5.33 o                         
  -7   1  15          0.56          1.23         1.49 o                         
  -6   1  15          3.30          2.89         1.23 o                         
  -5   1  15        166.46        173.29         4.85 o                         
  -4   1  15         15.99         17.62         1.82 o                         
  -3   1  15        416.60        432.94         8.08 o                         
  -2   1  15         36.32         37.71         1.66 o                         
  -1   1  15        284.14        291.33         5.71 o                         
   0   1  15          0.29          0.17         0.63 o                         
   1   1  15        101.14         92.75         2.72 o                         
   2   1  15         15.29         13.90         1.03 o                         
   3   1  15         11.10         10.28         1.33 o                         
  -7   2  15         44.23         43.41         3.88 o                         
  -6   2  15          6.89          5.70         1.53 o                         
  -5   2  15         64.81         65.02         3.62 o                         
  -4   2  15         33.50         34.59         2.22 o                         
  -3   2  15         24.86         26.58         1.86 o                         
  -2   2  15         11.44         11.99         1.44 o                         
  -1   2  15        127.90        117.95         3.36 o                         
   0   2  15        264.12        251.30         5.79 o                         
   1   2  15          2.55          3.22         1.09 o                         
   2   2  15          2.66          4.33         1.77 o                         
  -7   3  15         16.10          9.60         2.72 o                         
  -6   3  15          8.95          7.10         1.35 o                         
  -5   3  15         33.50         33.52         2.56 o                         
  -4   3  15          0.03          0.40         1.18 o                         
  -3   3  15          2.35          3.33         1.28 o                         
  -2   3  15         24.96         28.90         2.31 o                         
  -1   3  15          6.15          2.15         1.47 o                         
   0   3  15         70.46         81.26         3.17 o                         
   1   3  15          8.32          9.87         1.66 o                         
   2   3  15         83.70         86.91         4.28 o                         
  -7   4  15         43.47         44.61         4.22 o                         
  -6   4  15         11.28          9.06         2.42 o                         
  -5   4  15         39.75         39.35         2.94 o                         
  -4   4  15         48.71         53.23         3.05 o                         
  -3   4  15         89.15         87.69         3.92 o                         
  -2   4  15         79.99         96.03         3.88 o                         
  -1   4  15          1.14          0.92         1.37 o                         
   0   4  15        342.52        368.13         8.38 o                         
   1   4  15         11.78          9.93         2.65 o                         
  -6   5  15         55.37         56.39         4.70 o                         
  -5   5  15          6.25         11.22         3.30 o                         
  -4   5  15         30.51         26.55         2.79 o                         
  -3   5  15         12.42         14.20         2.13 o                         
  -2   5  15         11.34          7.44         3.22 o                         
  -1   5  15          6.94          5.56         2.61 o                         
   0   5  15         32.50         36.41         3.47 o                         
  -5   6  15         35.40         34.17         5.26 o                         
  -4   6  15         82.51         82.78         7.04 o                         
  -3   6  15         44.60         51.20         5.18 o                         
  -2   6  15         75.93         78.84         6.30 o                         
  -3  -5  16         25.47         27.99         3.76 o                         
  -2  -5  16         19.42         21.04         2.86 o                         
  -1  -5  16         11.64          9.94         2.99 o                         
   0  -5  16         54.85         59.05         5.64 o                         
  -5  -4  16         10.59         13.16         1.75 o                         
  -4  -4  16         15.64         15.92         1.33 o                         
  -3  -4  16          2.96          2.73         1.57 o                         
  -2  -4  16         15.73         19.68         3.00 o                         
  -1  -4  16          1.25          4.19         2.31 o                         
   0  -4  16         30.90         20.37         5.39 o                         
   1  -4  16        108.22        121.82         7.67 o                         
  -6  -3  16         80.72         80.05         4.45 o                         
  -5  -3  16          5.15          3.79         1.37 o                         
  -4  -3  16          0.16          0.34         1.00 o                         
  -3  -3  16          3.71          3.47         1.45 o                         
  -2  -3  16          0.02         -0.13         0.95 o                         
  -1  -3  16         24.07         22.34         1.53 o                         
   0  -3  16          4.01          3.53         2.23 o                         
   1  -3  16         38.52         32.76         4.35 o                         
   2  -3  16          4.48          1.79         1.73 o                         
  -6  -2  16         85.96         81.12         4.92 o                         
  -5  -2  16          7.75          8.28         1.36 o                         
  -4  -2  16         37.19         34.17         1.69 o                         
  -3  -2  16        396.65        404.75         8.76 o                         
  -2  -2  16        511.09        506.73        27.50 o                         
  -1  -2  16          7.16          9.39         1.20 o                         
   0  -2  16         15.60         14.22         1.56 o                         
   1  -2  16          7.92          9.38         1.29 o                         
   2  -2  16          0.28         -1.25         1.46 o                         
  -7  -1  16          0.01         -0.84         2.19 o                         
  -6  -1  16          9.98         10.41         1.45 o                         
  -5  -1  16          0.95          1.39         1.07 o                         
  -4  -1  16         97.80         97.36         2.69 o                         
  -3  -1  16          3.82          3.20         0.63 o                         
  -2  -1  16         28.56         29.56         1.81 o                         
  -1  -1  16         96.93        100.48         4.99 o                         
   0  -1  16          0.02          0.34         1.46 o                         
   1  -1  16          9.06          4.76         1.44 o                         
   2  -1  16          7.63          7.93         1.93 o                         
  -7   0  16         24.78         23.24         2.85 o                         
  -6   0  16        111.35        111.03         3.49 o                         
  -5   0  16        183.10        195.30         4.40 o                         
  -4   0  16         44.17         41.10         1.94 o                         
  -3   0  16         30.48         30.86         1.45 o                         
  -2   0  16         73.24         75.65         2.24 o                         
  -1   0  16        138.40        140.62         2.99 o                         
   0   0  16         95.43         88.25         7.81 o                         
   1   0  16         69.73         63.41         2.63 o                         
   2   0  16          4.72          6.31         0.93 o                         
  -7   1  16         59.84         62.53         5.13 o                         
  -6   1  16         42.35         35.75         2.38 o                         
  -5   1  16         27.43         27.75         2.29 o                         
  -4   1  16         24.11         22.28         1.70 o                         
  -3   1  16         58.44         60.00         2.25 o                         
  -2   1  16         30.46         32.03         2.15 o                         
  -1   1  16        154.13        155.30         3.69 o                         
   0   1  16        260.24        267.79         6.47 o                         
   1   1  16         32.98         34.45         1.80 o                         
   2   1  16         20.00         19.23         1.71 o                         
  -7   2  16          1.94          0.92         2.13 o                         
  -6   2  16          3.54          3.27         2.15 o                         
  -5   2  16          7.32          7.14         1.31 o                         
  -4   2  16        137.25        139.95         4.26 o                         
  -3   2  16          8.88          9.23         1.53 o                         
  -2   2  16        139.66        138.74         3.80 o                         
  -1   2  16         39.67         44.83         2.42 o                         
   0   2  16        169.04        174.49         4.62 o                         
   1   2  16         15.14         14.39         1.68 o                         
  -6   3  16         10.63          5.11         3.11 o                         
  -5   3  16         36.09         38.20         3.36 o                         
  -4   3  16          1.68          1.33         1.38 o                         
  -3   3  16          1.35         -0.65         1.25 o                         
  -2   3  16         10.80         14.75         1.76 o                         
  -1   3  16          8.53         11.79         1.57 o                         
   0   3  16          3.72          5.90         2.06 o                         
   1   3  16         81.56         82.81         4.01 o                         
  -6   4  16         43.34         31.87         4.87 o                         
  -5   4  16          3.47          2.87         2.28 o                         
  -4   4  16        162.77        157.18         6.37 o                         
  -3   4  16        152.49        163.26         5.66 o                         
  -2   4  16         42.67         40.71         3.07 o                         
  -1   4  16         16.69         14.79         2.38 o                         
   0   4  16        136.79        140.21         6.39 o                         
  -5   5  16          4.85          7.80         3.26 o                         
  -4   5  16          0.39          2.31         2.33 o                         
  -3   5  16         12.46          7.40         2.83 o                         
  -2   5  16          0.02          2.41         1.98 o                         
  -3  -4  17         11.83         16.04         4.53 o                         
  -2  -4  17          0.15          2.67         1.69 o                         
  -1  -4  17          1.37          0.17         3.47 o                         
  -4  -3  17          1.17          3.49         0.92 o                         
  -3  -3  17         14.41         17.71         2.56 o                         
  -2  -3  17          1.00          2.42         3.12 o                         
  -1  -3  17         54.67         58.87         2.93 o                         
   0  -3  17         26.73         36.52         6.21 o                         
  -5  -2  17          2.89          2.66         1.16 o                         
  -4  -2  17        215.43        215.04         5.16 o                         
  -3  -2  17        137.88        141.11         5.47 o                         
  -2  -2  17        259.23        272.05         6.58 o                         
  -1  -2  17         10.40          7.80         1.34 o                         
   0  -2  17          0.23         -1.48         1.48 o                         
   1  -2  17          7.50         11.45         2.58 o                         
  -6  -1  17        101.32         98.56         4.57 o                         
  -5  -1  17          2.51          2.21         1.27 o                         
  -4  -1  17         88.52         90.57         2.73 o                         
  -3  -1  17         33.85         32.42         1.39 o                         
  -2  -1  17         83.52         90.24         3.12 o                         
  -1  -1  17         23.88         25.84         2.62 o                         
   0  -1  17         13.27         17.89         1.88 o                         
   1  -1  17        156.01        164.25         6.30 o                         
  -6   0  17         19.22         14.29         2.18 o                         
  -5   0  17          2.92          2.93         1.23 o                         
  -4   0  17         57.52         61.52         2.62 o                         
  -3   0  17         63.58         64.98         2.13 o                         
  -2   0  17         21.18         22.19         1.08 o                         
  -1   0  17         86.62         79.90         4.32 o                         
   0   0  17          0.00         -0.18         1.83 o                         
   1   0  17        232.45        226.14        11.30 o                         
  -6   1  17        167.77        167.44         7.22 o                         
  -5   1  17         35.68         40.78         3.06 o                         
  -4   1  17          0.84          1.90         0.87 o                         
  -3   1  17         33.29         37.10         1.96 o                         
  -2   1  17          0.43          1.26         0.83 o                         
  -1   1  17         30.81         31.57         1.69 o                         
   0   1  17          8.72          9.85         1.12 o                         
   1   1  17         29.88         27.85         1.99 o                         
  -6   2  17          7.16          9.61         2.74 o                         
  -5   2  17         49.00         53.71         3.87 o                         
  -4   2  17         28.52         31.38         2.19 o                         
  -3   2  17        130.88        125.10         3.97 o                         
  -2   2  17        105.01        106.65         3.79 o                         
  -1   2  17          4.94          6.00         1.29 o                         
   0   2  17          1.12          1.26         1.85 o                         
  -5   3  17         18.51         22.85         3.45 o                         
  -4   3  17         19.62         21.14         2.68 o                         
  -3   3  17          2.72          3.76         1.85 o                         
  -2   3  17         97.02        108.33         5.12 o                         
  -1   3  17         98.09        101.05         4.70 o                         
  -4   4  17         14.97         10.55         3.22 o                         
  -3   4  17         80.15         86.67         5.62 o                         
  -2   4  17        129.44        144.42         7.04 o                         
  -3  -2  18         26.17         16.81         4.72 o                         
  -2  -2  18          7.58          3.91         1.64 o                         
  -1  -2  18         22.80         26.29         3.00 o                         
  -4  -1  18         25.07         25.12         1.66 o                         
  -3  -1  18         15.77         17.78         1.71 o                         
  -2  -1  18         31.64         33.28         3.34 o                         
  -1  -1  18        163.81        175.63        16.04 o                         
  -4   0  18          7.70          5.04         1.23 o                         
  -3   0  18         51.34         51.08         2.03 o                         
  -2   0  18          9.10          8.92         3.00 o                         
  -1   0  18         66.60         68.14         4.80 o                         
  -4   1  18         73.01         67.02         3.07 o                         
  -3   1  18          5.01          3.50         1.27 o                         
  -2   1  18         33.03         33.27         3.28 o                         
  -1   1  18          3.23          0.76         1.17 o                         
  -4   2  18         37.18         45.91         4.18 o                         
  -3   2  18        158.41        165.07         5.84 o                         
  -2   2  18         47.86         47.86         3.05 o                         
                                                                                
